# Supplementary material for: In vivo insertion pool sequencing identifies virulence factors in a complex fungal–host interaction
Source: PLoS Biol. 2018 Apr 23;16(4):e2005129. doi: 10.1371/journal.pbio.2005129 (PMC5912717; doi:10.1371/journal.pbio.2005129)
Supplement: S1 Data — (XLSX) [file pbio.2005129.s001.xlsx]

## Sheet: Table 4
S1 Data. q-Values of U. maydis mutant strains
Experiment A															Experiment B
No	Gene ID	R1,log2fc	R1,qval	R1	R2,log2fc	R2,qval	R2	R3,log2fc	R3,qval	R3	Meanof log2fc	No. Significant	No significant or Zero		No	Gene ID	R1,log2fc	R1,qval	R1	R2,log2fc	R2,qval	R2	R3,log2fc	R3,qval	R3	Mean of log2fc	No. Significant	No significant or Zero		Mean of log2fc of Experimenta A and B
1	UMAG_00054	-0.206903	0.669312	-	-1.07948	0.00271391	!	0.363378	1	-	-0.307667	1	1		1	UMAG_00054	NA	NA	0	NA	NA	0	-0.0276871	0.770381	-	#VALUE!	0	2		NA
2	UMAG_00081	0.204544	1	-	-0.529278	0.000719628	!	0.909605	1	-	0.194957	1	1		2	UMAG_00081	-0.396557	0.189911	-	-0.192832	0.529158	-	0.0686347	0.994715	-	-0.173584	0	0		0.0106863
3	UMAG_00105	-1.77101	6.4642e-17	!	-1.86018	4.98383e-31	!	-1.59126	5.26288e-20	!	-1.74082	3	3		3	UMAG_00105	-2.04172	2.61702e-19	!	-2.43684	3.42642e-13	!	NA	NA	0	NA	2	3		NA
4	UMAG_00159	-0.298131	0.615499	-	-0.172106	0.00687616	!	0.193224	1	-	-0.0923376	1	1		4	UMAG_00159	1.24903	1	-	0.0356459	0.511684	-	0.988169	1	-	0.757614	0	0		0.332638
5	UMAG_00187	-0.409309	0.0258588	!	-0.339899	0.016946	!	1.14445	1	-	0.131749	2	2		5	UMAG_00187	-0.0382059	0.326042	-	-0.350713	0.277034	-	-1.60663	0.000395923	!	-0.665181	1	1		-0.266716
6	UMAG_00558	0.150821	1	-	-3.63558	1.866e-51	!	0.727089	1	-	-0.919222	1	1		6	UMAG_00558	-0.94699	7.87996e-06	!	0.103991	0.869407	-	0.037484	0.966549	-	-0.268505	1	1		-0.593863
7	UMAG_00781	0.177609	1	-	-0.112651	0.32655	-	-0.352699	0.0250248	!	-0.0959139	1	1		7	UMAG_00781	-0.24486	0.0466252	!	-0.375876	0.304731	-	0.00356186	0.805095	-	-0.205725	1	1		-0.150819
8	UMAG_00792	-1.17329	6.24663e-09	!	-0.784175	0.007379	!	0.0919943	1	-	-0.621823	2	2		8	UMAG_00792	-0.462856	0.0423209	!	NA	NA	0	-0.305505	0.274541	-	NA	1	2		NA
9	UMAG_00793	-0.283929	0.100761	-	0.000989159	0.729045	-	0.10362	1	-	-0.0597731	0	0		9	UMAG_00793	0.207934	1	-	0.174573	0.962913	-	-0.66361	0.0129327	!	-0.093701	1	1		-0.0767371
10	UMAG_00795	-0.530777	0.111233	-	0.410133	1	-	0.615216	1	-	0.164857	0	0		10	UMAG_00795	NA	NA	0	0.450926	0.999956	-	0.556295	1	-	NA	0	1		NA
11	UMAG_00823	0.0961623	0.959802	-	-2.37775	8.82704e-36	!	-1.08443	1.01356e-10	!	-1.122	2	2		11	UMAG_00823	0.407263	1	-	0.589775	0.999956	-	0.632969	1	-	0.543336	0	0		-0.289334
12	UMAG_00885	0.181459	1	-	-0.793741	0.0364668	!	1.20163	1	-	0.19645	1	1		12	UMAG_00885	-0.117006	0.442796	-	NA	NA	0	NA	NA	0	NA	0	2		NA
13	UMAG_01018	-0.333047	0.171816	-	-0.186535	0.370466	-	0.462744	1	-	-0.0189459	0	0		13	UMAG_01018	-0.469537	9.24872e-24	!	-0.404316	0.156739	-	0.185131	1	-	-0.229574	1	1		-0.12426
14	UMAG_01082	-0.554145	0.00814935	!	-0.278257	0.0708695	!	0.677963	1	-	-0.0514796	2	2		14	UMAG_01082	-0.31932	7.4088e-06	!	0.645151	0.999956	-	-1.19467	0.70265	-	-0.289614	1	1		-0.170547
15	UMAG_01130	NA	NA	?	NA	NA	?	NA	NA	?	NA	0	0		15	UMAG_01130	NA	NA	?	NA	NA	?	NA	NA	?	NA	0	0		NA
16	UMAG_01235	-0.130177	0.446006	-	0.0701226	0.980517	-	0.131043	1	-	0.0236628	0	0		16	UMAG_01235	-0.290599	0.0854933	!	-0.136213	0.583998	-	0.701684	1	-	0.0916238	1	1		0.0576433
17	UMAG_01236	-0.559917	0.00475213	!	-0.289375	0.0637696	!	-0.476778	0.00453219	!	-0.442023	3	3		17	UMAG_01236	0.0208961	0.222309	-	-0.0860878	0.623077	-	-0.773836	2.54247e-05	!	-0.279676	1	1		-0.360849
18	UMAG_01237	-1.27868	2.3363e-10	!	0.11611	1	-	0.125077	1	-	-0.345829	1	1		18	UMAG_01237	0.243134	1	-	0.262472	0.995566	-	NA	NA	0	NA	0	1		NA
19	UMAG_01238	-0.638524	0.00105633	!	-0.0330463	0.630875	-	-0.165894	0.396255	-	-0.279155	1	1		19	UMAG_01238	0.641783	1	-	-0.157501	0.57107	-	0.18122	1	-	0.221834	0	0		-0.0286604
20	UMAG_01239	-0.277071	0.180636	-	-0.325779	0.0286444	!	0.178966	1	-	-0.141295	1	1		20	UMAG_01239	0.337645	1	-	0.304185	0.998297	-	0.698281	1	-	0.446704	0	0		0.152705
21	UMAG_01240	-0.145455	0.504143	-	0.00149851	0.760414	-	-2.37577	3.75262e-37	!	-0.83991	1	1		21	UMAG_01240	-1.26303	6.04778e-08	!	-1.28531	0.000187143	!	-1.87021	1.32538e-08	!	-1.47285	3	3		-1.15638
22	UMAG_01289	0.348678	1	-	-1.84581	1.10291e-23	!	-0.313898	0.0463839	!	-0.603676	2	2		22	UMAG_01289	-0.778868	2.98894e-05	!	0.637806	0.999956	-	0.15224	1	-	0.00372596	1	1		-0.299975
23	UMAG_01297	0.256506	1	-	-1.36896	1.77475e-15	!	-0.0333877	1	-	-0.381947	1	1		23	UMAG_01297	-0.269374	0.0338398	!	0.174089	0.903823	-	-0.0169522	0.770381	-	-0.0374123	1	1		-0.20968
24	UMAG_01300	-1.40366	2.68685e-12	!	-0.272913	0.0443098	!	0.0332922	1	-	-0.54776	2	2		24	UMAG_01300	-1.91581	3.59867e-27	!	0.0183252	0.807175	-	-0.0222563	0.770381	-	-0.639914	1	1		-0.593837
25	UMAG_01301	-0.829403	2.40345e-05	!	0.248249	1	-	-0.192371	0.304903	-	-0.257842	1	1		25	UMAG_01301	-0.455811	0.0101442	!	-0.295211	0.428137	-	-0.0865326	0.281078	-	-0.279185	1	1		-0.268513
26	UMAG_01302	-0.185466	0.32399	-	-0.0693294	0.362397	-	-0.100905	0.80641	-	-0.118567	0	0		26	UMAG_01302	0.0618652	1	-	0.200458	0.968765	-	-0.12167	0.51757	-	0.0468842	0	0		-0.0358414
27	UMAG_01375	-2.77628	1.19867e-33	!	-1.29375	3.38737e-17	!	-2.46302	4.04254e-43	!	-2.17769	3	3		27	UMAG_01375	NA	NA	0	-4.42623	2.32528e-18	!	-2.95177	1.17829e-41	!	NA	2	3		NA
28	UMAG_01553	-1.08137	0.236923	-	0.158726	1	-	-3.99402	7.93805e-44	!	-1.63889	1	1		28	UMAG_01553	NA	NA	0	-0.205311	0.456281	-	0.655154	1	-	NA	0	1		NA
29	UMAG_01689	-1.50219	4.67381e-13	!	-2.54621	1.866e-51	!	-2.18358	2.36741e-32	!	-2.07732	3	3		29	UMAG_01689	-2.07673	7.87996e-06	!	-2.35818	1.04709e-10	!	-2.30479	8.28016e-22	!	-2.24657	3	3		-2.16195
30	UMAG_01690	-0.528831	0.510735	-	-0.0557074	0.574305	-	0.541075	1	-	-0.0144878	0	0		30	UMAG_01690	NA	NA	0	-0.178247	0.57107	-	0.462265	1	-	NA	0	1		NA
31	UMAG_01779	-0.754391	0.238292	-	-1.41713	8.11522e-17	!	0.271826	1	-	-0.633233	1	1		31	UMAG_01779	NA	NA	0	-0.409453	0.241325	-	-0.344865	0.236728	-	NA	0	1		NA
32	UMAG_01820	0.143013	1	-	-2.99692	1.34924e-39	!	1.09224	1	-	-0.587222	1	1		32	UMAG_01820	-0.836759	8.16706e-06	!	0.232031	0.97673	-	0.857897	1	-	0.0843898	1	1		-0.251416
33	UMAG_01854	-0.0681529	0.615499	-	-0.024713	0.725253	-	0.46482	1	-	0.123985	0	0		33	UMAG_01854	-0.050224	0.189533	-	-0.0352267	0.74958	-	0.327498	1	-	0.0806825	0	0		0.102334
34	UMAG_01858	-0.0251743	0.712514	-	0.355448	1	-	0.870512	1	-	0.400262	0	0		34	UMAG_01858	0.490086	1	-	-0.355818	0.28138	-	-0.391761	0.0354739	!	-0.0858313	1	1		0.157215
35	UMAG_01940	-0.669651	0.000403922	!	-0.1715	0.0883662	!	-0.354036	0.023751	!	-0.398395	3	3		35	UMAG_01940	-0.423948	4.38256e-16	!	0.0684252	0.853248	-	0.14022	1	-	-0.0717678	1	1		-0.235082
36	UMAG_01977	NA	NA	?	NA	NA	?	NA	NA	?	NA	0	0		36	UMAG_01977	NA	NA	?	NA	NA	?	NA	NA	?	NA	0	0		NA
37	UMAG_01987	-0.283737	0.0935297	!	-3.80016	6.17306e-62	!	-1.26715	5.07179e-15	!	-1.78368	3	3		37	UMAG_01987	-1.47356	1.62759e-14	!	-1.70469	2.51019e-07	!	-1.9637	2.96561e-09	!	-1.71399	3	3		-1.74883
38	UMAG_01997	-0.565578	0.00411616	!	-0.0105536	0.760377	-	0.452553	1	-	-0.0411928	1	1		38	UMAG_01997	-0.472096	0.000101767	!	0.0493768	0.830417	-	-0.254866	0.51757	-	-0.225862	1	1		-0.133527
39	UMAG_02006	0.283547	1	-	0.264279	1	-	0.29178	1	-	0.279869	0	0		39	UMAG_02006	-0.10723	0.439517	-	0.243271	0.97673	-	0.480178	1	-	0.205406	0	0		0.242638
40	UMAG_02011	-2.07556	3.51149e-22	!	-2.03159	1.85194e-35	!	-2.53035	1.97619e-40	!	-2.2125	3	3		40	UMAG_02011	-1.94542	8.72094e-20	!	-2.47146	2.11189e-10	!	-1.36083	0.00426726	!	-1.9259	3	3		-2.0692
41	UMAG_02119	NA	NA	?	NA	NA	?	NA	NA	?	NA	0	0		41	UMAG_02119	NA	NA	?	NA	NA	?	NA	NA	?	NA	0	0		NA
42	UMAG_02135	0.171379	1	-	-0.105713	0.370139	-	0.252422	1	-	0.106029	0	0		42	UMAG_02135	-0.77531	0.00024333	!	0.0572842	0.830417	-	0.011502	0.88666	-	-0.235508	1	1		-0.0647394
43	UMAG_02137	-1.2069	0.357783	-	-0.120105	0.431769	-	-0.608661	0.000514353	!	-0.645223	1	1		43	UMAG_02137	NA	NA	0	-0.254087	0.57107	-	-0.358364	0.491494	-	NA	0	1		NA
44	UMAG_02138	-0.132902	0.62354	-	-0.867386	0.000240173	!	-0.955579	2.56753e-09	!	-0.651956	2	2		44	UMAG_02138	NA	NA	0	NA	NA	0	-0.540652	0.00212095	!	NA	1	3		NA
45	UMAG_02139	1.07321	1	-	0.114493	1	-	2.74444	1	-	1.31071	0	0		45	UMAG_02139	NA	NA	?	-0.265453	0.376555	-	1.52503	1	-	NA	0	0		NA
46	UMAG_02141	-4.10572	3.9894e-42	!	-2.03626	5.40428e-19	!	0.263907	1	-	-1.95936	2	2		46	UMAG_02141	0.491067	1	-	0.288642	0.995566	-	0.321049	1	-	0.366919	0	0		-0.79622
47	UMAG_02192	0.541935	1	-	0.553382	1	-	-0.0520631	1	-	0.347751	0	0		47	UMAG_02192	-0.0976487	0.519643	-	0.0116835	0.807175	-	-0.0791238	0.770381	-	-0.0550297	0	0		0.146361
48	UMAG_02193	0.0816059	0.925603	-	-0.00253478	0.758811	-	-0.0378009	0.994059	-	0.0137567	0	0		48	UMAG_02193	-0.408912	0.0351312	!	-0.159428	0.559979	-	-0.118162	0.770381	-	-0.228834	1	1		-0.107539
49	UMAG_02229	-0.514468	0.00668901	!	-0.321683	0.0193527	!	0.00462375	1	-	-0.277176	2	2		49	UMAG_02229	0.535738	1	-	-0.0130343	0.780447	-	-0.0841395	0.335818	-	0.146188	0	0		-0.0654938
50	UMAG_02239	-0.404067	0.0258588	!	-0.119832	0.298265	-	0.0121731	1	-	-0.170576	1	1		50	UMAG_02239	-0.41361	0.000173604	!	-0.596142	0.807175	-	0.241157	1	-	-0.256198	1	1		-0.213387
51	UMAG_02243	0.0840894	0.925603	-	0.00308405	0.760377	-	0.290702	1	-	0.125959	0	0		51	UMAG_02243	-0.486365	0.00295343	!	-0.297883	0.351283	-	-0.00927897	0.752688	-	-0.264509	1	1		-0.0692752
52	UMAG_02294	0.258208	1	-	-0.187565	0.152089	-	0.397148	1	-	0.15593	0	0		52	UMAG_02294	-0.334276	0.218935	-	-0.578857	0.0614496	!	-0.0215824	0.79888	-	-0.311572	1	1		-0.0778207
53	UMAG_02295	-0.32107	0.0896186	!	-0.0668054	0.501189	-	0.285278	1	-	-0.0341989	1	1		53	UMAG_02295	-0.113786	0.394039	-	0.432575	0.999956	-	0.0782244	1	-	0.132338	0	0		0.0490693
54	UMAG_02297	-0.187479	0.108365	-	-0.856982	1.30315e-08	!	-0.228915	0.285176	-	-0.424459	1	1		54	UMAG_02297	0.771834	1	-	0.392447	0.999956	-	-0.152588	0.51757	-	0.337231	0	0		-0.0436137
55	UMAG_02298	-0.554504	0.00441441	!	-0.0991016	0.388878	-	0.0671876	1	-	-0.195473	1	1		55	UMAG_02298	-0.302069	0.0848511	!	-0.24538	0.456281	-	-0.0889025	0.649311	-	-0.212117	1	1		-0.203795
56	UMAG_02299	-0.523749	0.00749423	!	-0.42961	0.163969	-	3.11973	1	-	0.722124	1	1		56	UMAG_02299	-1.62996	0.00899159	!	NA	NA	?	NA	NA	0	NA	1	2		NA
57	UMAG_02430	-0.158151	0.32399	-	0.0939524	1	-	0.474529	1	-	0.136777	0	0		57	UMAG_02430	-0.196123	0.00623441	!	-0.169451	0.511684	-	0.262385	1	-	-0.0343964	1	1		0.0511902
58	UMAG_02466	0.326543	1	-	-0.104749	0.204501	-	0.14707	1	-	0.122955	0	0		58	UMAG_02466	-0.118098	0.353869	-	-0.167057	0.560342	-	-0.179745	0.326064	-	-0.154967	0	0		-0.016006
59	UMAG_02473	-0.941859	0.156443	-	-1.75122	2.20785e-16	!	0.552275	1	-	-0.713603	1	1		59	UMAG_02473	-0.173932	0.0974637	!	0.0457192	0.807175	-	0.334335	1	-	0.0687074	1	1		-0.322448
60	UMAG_02474	-0.680315	0.000989998	!	0.137939	1	-	0.205458	1	-	-0.112306	1	1		60	UMAG_02474	-1.60338	3.60196e-13	!	-0.264929	0.376555	-	-0.0800511	0.623036	-	-0.649453	1	1		-0.380879
61	UMAG_02475	-2.79056	2.58054e-34	!	-2.73093	2.18946e-51	!	-2.5901	6.01458e-42	!	-2.70386	3	3		61	UMAG_02475	-3.34068	1.14883e-29	!	-3.13194	3.94778e-12	!	-2.98417	1.28372e-08	!	-3.15226	3	3		-2.92806
62	UMAG_02533	-0.247545	0.402912	-	-0.436342	0.00524973	!	0.38569	1	-	-0.0993988	1	1		62	UMAG_02533	NA	NA	0	-0.280426	0.442245	-	-0.226895	0.0189046	!	NA	1	2		NA
63	UMAG_02535	-1.47707	7.81482e-14	!	-1.99642	6.20415e-38	!	2.2448	1	-	-0.409563	2	2		63	UMAG_02535	-1.42883	8.00448e-86	!	-0.949627	0.000303495	!	-0.53378	0.770381	-	-0.970746	2	2		-0.690155
64	UMAG_02537	-0.0387073	0.678957	-	-0.275978	0.061808	!	-0.310778	0.0209747	!	-0.208488	2	2		64	UMAG_02537	-0.146147	0.429804	-	-0.348647	0.305012	-	0.0760927	1	-	-0.139567	0	0		-0.174027
65	UMAG_02538	-0.217976	0.27572	-	0.269153	1	-	0.836669	1	-	0.295949	0	0		65	UMAG_02538	0.27456	1	-	-0.314581	0.363538	-	0.66972	1	-	0.2099	0	0		0.252924
66	UMAG_02560	-5.8652	2.5273e-51	!	-1.35529	5.15892e-21	!	-4.47402	8.44907e-67	!	-3.89817	3	3		66	UMAG_02560	-0.752769	0.000248947	!	-0.804203	0.00830088	!	-0.665545	0.0433016	!	-0.740839	3	3		-2.31951
67	UMAG_02611	-0.0135116	0.712514	-	0.63879	1	-	-0.415278	0.0171301	!	0.0700001	1	1		67	UMAG_02611	-1.03703	7.52545e-08	!	-0.0730535	0.692492	-	-0.57427	0.14014	-	-0.561452	1	1		-0.245726
68	UMAG_02813	-0.00935472	0.713521	-	0.0102959	0.760414	-	-0.57825	0.000197817	!	-0.192436	1	1		68	UMAG_02813	-1.0456	2.65155e-07	!	0.156873	0.938281	-	-0.684747	3.55751e-49	!	-0.524493	2	2		-0.358465
69	UMAG_02826	0.146147	1	-	-0.989707	9.04434e-11	!	0.950477	1	-	0.0356392	1	1		69	UMAG_02826	0.112955	1	-	0.571979	0.999956	-	-0.240328	0.51757	-	0.148202	0	0		0.0919208
70	UMAG_02851	-0.212919	0.242122	-	-0.545733	6.43394e-05	!	0.139489	1	-	-0.206388	1	1		70	UMAG_02851	-0.426547	2.3212e-07	!	-0.266525	0.351283	-	-1.45755	0.000249505	!	-0.716873	2	2		-0.46163
71	UMAG_02852	-0.74456	0.0872005	!	-0.488967	0.0239521	!	-0.0355091	1	-	-0.423012	2	2		71	UMAG_02852	NA	NA	0	NA	NA	0	-0.303273	0.00251528	!	NA	1	3		NA
72	UMAG_02853	-2.23426	4.03448e-05	!	-1.04487	6.27454e-12	!	0.927351	1	-	-0.783928	2	2		72	UMAG_02853	0.0927118	1	-	0.0138455	0.807175	-	1.09535	1	-	0.400636	0	0		-0.191646
73	UMAG_03023	-0.240341	0.180636	-	-0.264728	0.0636657	!	0.636583	1	-	0.0438381	1	1		73	UMAG_03023	-0.00539314	0.611821	-	-1.04041	0.00157319	!	-0.870762	0.021816	!	-0.638854	2	2		-0.297508
74	UMAG_03046	0.0471966	0.813693	-	0.0985573	0.862957	-	0.122224	1	-	0.0893259	0	0		74	UMAG_03046	0.283963	1	-	-0.0714334	0.67564	-	0.507209	1	-	0.239913	0	0		0.164619
75	UMAG_03065	-0.0707482	0.535377	-	-0.092632	0.355663	-	0.123287	1	-	-0.0133643	0	0		75	UMAG_03065	0.10555	1	-	-0.0851168	0.67564	-	-0.087296	0.496114	-	-0.0222877	0	0		-0.017826
76	UMAG_03105	-0.784019	1.62812e-05	!	-2.24306	1.54092e-40	!	-1.21133	3.03516e-12	!	-1.4128	3	3		76	UMAG_03105	-0.238644	0.223624	-	-2.10793	3.34393e-08	!	-1.00044	0.00588373	!	-1.11567	2	2		-1.26424
77	UMAG_03112	0.0111974	0.766452	-	-0.281173	0.0116431	!	1.1599	1	-	0.296642	1	1		77	UMAG_03112	-0.0963028	0.146112	-	-0.195635	0.511684	-	-0.35278	0.268207	-	-0.214906	0	0		0.0408683
78	UMAG_03138	0.00657752	0.763467	-	-0.211542	0.142178	-	-0.398674	0.0211402	!	-0.201213	1	1		78	UMAG_03138	-0.331138	0.0423209	!	-0.219306	0.428137	-	-0.178442	1.02308e-06	!	-0.242962	2	2		-0.222087
79	UMAG_03201	-0.188301	0.279797	-	-2.09873	3.42489e-42	!	-1.45655	9.62565e-20	!	-1.24786	2	2		79	UMAG_03201	0.105807	1	-	-2.08845	4.98757e-15	!	-0.937154	1.5957e-51	!	-0.973267	2	2		-1.11056
80	UMAG_03202	-0.217719	0.180636	-	-0.14621	0.25402	-	0.184535	1	-	-0.0597978	0	0		80	UMAG_03202	-0.075666	0.512568	-	0.0482981	0.830417	-	-0.0467438	0.770381	-	-0.0247039	0	0		-0.0422509
81	UMAG_03223	-1.01203	1.60917e-07	!	-0.209787	0.146362	-	0.144931	1	-	-0.358963	1	1		81	UMAG_03223	-0.431336	4.52589e-09	!	-0.0950324	0.67564	-	0.217676	1	-	-0.102897	1	1		-0.23093
82	UMAG_03313	-3.40434	2.34002e-30	!	-0.124925	0.370139	-	0.407197	1	-	-1.04069	1	1		82	UMAG_03313	-0.375743	0.0348667	!	-0.212951	0.442245	-	-0.136932	0.708815	-	-0.241876	1	1		-0.641282
83	UMAG_03382	-0.0163631	0.88034	-	0.14291	1	-	0.13081	1	-	0.0857856	0	0		83	UMAG_03382	-0.0155548	0.0990289	!	0.2921	0.995566	-	-0.154017	0.156681	-	0.0408428	1	1		0.0633142
84	UMAG_03397	-0.00729767	0.712514	-	-0.0369427	0.800865	-	0.818557	1	-	0.258105	0	0		84	UMAG_03397	0.525941	1	-	-0.133586	0.57107	-	0.293587	1	-	0.228647	0	0		0.243376
85	UMAG_03564	-0.040978	0.694443	-	0.0393556	0.948675	-	0.0906726	1	-	0.0296834	0	0		85	UMAG_03564	0.740138	1	-	0.0602941	0.853248	-	-0.456134	0.199911	-	0.114766	0	0		0.0722248
86	UMAG_03586	-0.0808436	0.547281	-	-0.317844	0.0203839	!	-0.137452	0.534607	-	-0.178713	1	1		86	UMAG_03586	-0.531344	2.43332e-05	!	-0.335452	0.293464	-	0.178361	1	-	-0.229478	1	1		-0.204096
87	UMAG_03615	0.382785	1	-	-0.468114	0.0318701	!	0.00953579	1	-	-0.0252644	1	1		87	UMAG_03615	-0.10705	0.442796	-	-0.0813819	0.67564	-	-0.417225	0.32582	-	-0.201886	0	0		-0.113575
88	UMAG_03650	0.286168	1	-	0.205562	1	-	0.182888	1	-	0.224873	0	0		88	UMAG_03650	-0.50268	0.000575847	!	-0.503358	0.102078	-	0.311403	1	-	-0.231545	1	1		-0.00333603
89	UMAG_03689	1.00909	1	-	-0.208005	0.238428	-	0.200816	1	-	0.333967	0	0		89	UMAG_03689	3.2633	1	-	0.100273	0.853248	-	0.252808	1	-	1.20546	0	0		0.769714
90	UMAG_03744	-0.818835	1.52207e-05	!	-0.6101	6.00693e-06	!	-0.545735	0.000445626	!	-0.658223	3	3		90	UMAG_03744	-0.537497	3.35783e-18	!	-0.656111	0.0125211	!	-0.187483	0.201258	-	-0.460364	2	2		-0.559294
91	UMAG_03745	NA	NA	?	NA	NA	?	NA	NA	?	NA	0	0		91	UMAG_03745	NA	NA	?	NA	NA	?	NA	NA	?	NA	0	0		NA
92	UMAG_03747	-0.357994	0.0569569	!	-0.0796896	0.444644	-	-0.136582	0.534607	-	-0.191422	1	1		92	UMAG_03747	-0.154085	0.257199	-	-0.156066	0.511684	-	0.106475	1	-	-0.0678918	0	0		-0.129657
93	UMAG_03748	-0.444088	0.0296719	!	-0.161447	0.239199	-	0.0969981	1	-	-0.169512	1	1		93	UMAG_03748	0.129045	1	-	-0.127219	0.560342	-	-0.218651	0.29914	-	-0.0722751	0	0		-0.120894
94	UMAG_03750	0.52366	1	-	0.698283	1	-	0.145928	1	-	0.455957	0	0		94	UMAG_03750	-1.18931	2.98894e-05	!	0.82536	0.999956	-	0.716778	1	-	0.117608	1	1		0.286783
95	UMAG_03751	0.0810858	1	-	-0.0704302	0.760414	-	-0.116384	0.891021	-	-0.0352429	0	0		95	UMAG_03751	-0.17696	0.0423209	!	-0.585288	0.807175	-	-0.461379	0.217987	-	-0.407876	1	1		-0.221559
96	UMAG_03753	0.310444	1	-	-0.345806	0.0158656	!	0.0658213	1	-	0.0101533	1	1		96	UMAG_03753	-0.314977	0.0610057	!	-0.0113483	0.770595	-	-0.00700619	0.807441	-	-0.111111	1	1		-0.0504786
97	UMAG_03880	-0.145801	0.432368	-	-0.377075	0.00836624	!	-0.031731	1	-	-0.184869	1	1		97	UMAG_03880	-0.368062	0.0266504	!	0.004827	0.807175	-	0.0896794	1	-	-0.0911852	1	1		-0.138027
98	UMAG_04033	NA	NA	?	0.522561	1	-	NA	NA	?	NA	0	0		98	UMAG_04033	NA	NA	?	NA	NA	?	NA	NA	?	NA	0	0		NA
99	UMAG_04038	-0.608148	0.00155038	!	-0.626916	6.82246e-06	!	0.491258	1	-	-0.247935	2	2		99	UMAG_04038	-0.0728219	0.180097	-	-0.087375	0.650847	-	-0.0863256	0.728686	-	-0.0821742	0	0		-0.165055
100	UMAG_04039	-0.38068	0.0401003	!	-0.206078	0.146362	-	1.12783	1	-	0.180358	1	1		100	UMAG_04039	-0.457039	3.01375e-09	!	-0.52259	0.102078	-	1.57335	1	-	0.197907	1	1		0.189133
101	UMAG_04057	-1.09461	1.75764e-08	!	0.00259375	0.760414	-	0.402231	1	-	-0.22993	1	1		101	UMAG_04057	-0.854011	1.253e-11	!	-0.380993	0.23198	-	0.577146	1	-	-0.219286	1	1		-0.224608
102	UMAG_04084	-0.204433	0.319338	-	-0.542968	0.000170065	!	0.187635	1	-	-0.186589	1	1		102	UMAG_04084	0.165802	1	-	-0.593492	0.0563915	!	-0.299584	0.331021	-	-0.242425	1	1		-0.214507
103	UMAG_04096	-0.528831	0.629836	-	-1.3779	0.0026342	!	0.228519	1	-	-0.559405	1	1		103	UMAG_04096	NA	NA	?	NA	NA	?	NA	NA	?	NA	0	0		NA
104	UMAG_04104	-0.316927	0.0872005	!	-0.189572	0.207587	-	0.887273	1	-	0.126925	1	1		104	UMAG_04104	-0.442422	2.67213e-19	!	0.22704	0.97673	-	-0.85438	0.021816	!	-0.356587	2	2		-0.114831
105	UMAG_04111	-0.268342	0.17743	-	0.126392	1	-	1.2286	1	-	0.362215	0	0		105	UMAG_04111	-0.279746	6.05592e-12	!	-1.66602	0.0321235	!	-0.126321	0.680049	-	-0.690695	2	2		-0.16424
106	UMAG_04114	0.0967521	0.936496	-	-0.122155	0.31752	-	-0.230653	0.189102	-	-0.0853519	0	0		106	UMAG_04114	-0.067677	0.343973	-	-0.169923	0.511684	-	-0.213992	0.00481705	!	-0.15053	1	1		-0.117941
107	UMAG_04145	0.0820601	0.917975	-	0.165545	1	-	0.0583866	1	-	0.101997	0	0		107	UMAG_04145	-0.327657	0.0185052	!	0.242049	0.995566	-	-0.389675	0.232032	-	-0.158428	1	1		-0.0282152
108	UMAG_04185	0.397354	1	-	-1.17796	2.04481e-06	!	0.562705	1	-	-0.0726329	1	1		108	UMAG_04185	0.522784	1	-	NA	NA	0	-0.164276	0.555567	-	NA	0	1		NA
109	UMAG_04189	-0.355563	0.0540703	!	-0.202932	0.119285	-	-0.383541	0.0208511	!	-0.314012	2	2		109	UMAG_04189	-0.586407	4.74539e-12	!	-0.0751258	0.67564	-	-0.0850577	0.649311	-	-0.248864	1	1		-0.281438
110	UMAG_04282	0.179575	1	-	0.170852	1	-	1.13827	1	-	0.496232	0	0		110	UMAG_04282	-0.441368	0.000248947	!	0.0489359	0.807175	-	0.535105	1	-	0.0475578	1	1		0.271895
111	UMAG_04400	0.0891396	0.925603	-	-0.0723999	0.450454	-	0.555904	1	-	0.190881	0	0		111	UMAG_04400	-0.615999	0.00131377	!	0.0460681	0.830417	-	-0.427509	0.0190928	!	-0.33248	2	2		-0.0707993
112	UMAG_04696	0.0689882	0.925603	-	0.181492	1	-	1.06746	1	-	0.439312	0	0		112	UMAG_04696	-0.118994	0.00977195	!	-0.0703984	0.67564	-	-0.457495	0.0718403	!	-0.215629	2	2		0.111841
113	UMAG_04815	-0.440728	0.0173733	!	0.134538	1	-	0.885441	1	-	0.193084	1	1		113	UMAG_04815	-0.103137	0.141095	-	-0.335652	0.30547	-	0.0573579	1	-	-0.127144	0	0		0.0329701
114	UMAG_04893	0.0501211	0.870892	-	-0.00248744	0.760414	-	0.376003	1	-	0.141212	0	0		114	UMAG_04893	0.300142	1	-	0.102414	0.853248	-	-0.294273	0.11044	-	0.0360945	0	0		0.0886533
115	UMAG_05222	-0.0648111	0.584106	-	0.250245	1	-	0.519207	1	-	0.23488	0	0		115	UMAG_05222	-0.192291	0.1811	-	-0.0747169	0.69799	-	0.19667	1	-	-0.023446	0	0		0.105717
116	UMAG_05227	0.0965362	0.936496	-	0.294804	1	-	0.613522	1	-	0.334954	0	0		116	UMAG_05227	0.166392	1	-	-0.260339	0.428137	-	0.272614	1	-	0.0595557	0	0		0.197255
117	UMAG_05294	-0.244523	0.196036	-	-0.310281	0.0263143	!	-0.35809	0.0387002	!	-0.304298	2	2		117	UMAG_05294	-0.0372787	0.663147	-	0.0567309	0.830417	-	0.354494	1	-	0.124649	0	0		-0.0898247
118	UMAG_05299	-0.0430027	0.626414	-	-2.94877	4.98956e-26	!	-2.3199	1.54488e-20	!	-1.77056	2	2		118	UMAG_05299	-0.262845	0.203429	-	0.531135	0.999956	-	1.23694	1	-	0.501742	0	0		-0.634408
119	UMAG_05300	0.776549	1	-	0.518575	1	-	0.108312	1	-	0.467812	0	0		119	UMAG_05300	0.389212	1	-	-0.395545	0.277034	-	NA	NA	0	NA	0	1		NA
120	UMAG_05301	-2.34855	1.70308e-28	!	-0.222511	0.0883662	!	0.172824	1	-	-0.799412	2	2		120	UMAG_05301	-2.85616	8.46723e-42	!	-0.223967	0.456262	-	-0.00529909	0.770381	-	-1.02847	1	1		-0.913944
121	UMAG_05302	-0.0736375	0.590987	-	-0.375979	0.0137858	!	-0.0417031	1	-	-0.163773	1	1		121	UMAG_05302	0.202135	1	-	-0.507358	0.106068	-	-0.226354	0.555567	-	-0.177192	0	0		-0.170483
122	UMAG_05308	0.244902	1	-	-0.848998	0.000497174	!	0.150737	1	-	-0.15112	1	1		122	UMAG_05308	-0.0327777	0.512568	-	NA	NA	0	0.562006	1	-	NA	0	1		NA
123	UMAG_05310	-0.560218	0.00565662	!	0.241889	1	-	1.65535	1	-	0.445673	1	1		123	UMAG_05310	0.0231823	0.807996	-	-0.177813	0.511684	-	-0.885011	0.0377318	!	-0.346547	1	1		0.049563
124	UMAG_05319	-0.0258646	0.625979	-	-0.978459	3.15066e-11	!	-0.536791	0.00020279	!	-0.513705	2	2		124	UMAG_05319	-0.069422	0.417776	-	-1.235	6.77877e-05	!	-0.170082	0.0384462	!	-0.491502	2	2		-0.502603
125	UMAG_05439	-0.928588	1.23062e-05	!	-0.355115	0.0462346	!	0.655084	1	-	-0.20954	2	2		125	UMAG_05439	-0.163689	1.01484e-05	!	0.0260523	0.807175	-	-0.0602968	0.744677	-	-0.0659778	1	1		-0.137759
126	UMAG_05548	-0.699716	0.00164597	!	0.140734	1	-	0.490007	1	-	-0.0229915	1	1		126	UMAG_05548	-0.56099	0.000248947	!	-0.0660024	0.650847	-	-0.168781	0.546853	-	-0.265258	1	1		-0.144125
127	UMAG_05562	-0.957281	6.36431e-07	!	-0.592073	3.58653e-05	!	0.00672283	1	-	-0.51421	2	2		127	UMAG_05562	-1.07011	7.04573e-39	!	0.109916	0.869407	-	-0.0197353	0.770381	-	-0.326642	1	1		-0.420426
128	UMAG_05641	-0.0981288	0.402912	-	-0.337366	0.0221459	!	0.884978	1	-	0.149828	1	1		128	UMAG_05641	-0.085539	0.141095	-	-0.0762916	0.733946	-	-0.210841	0.232032	-	-0.124224	0	0		0.0128019
129	UMAG_05731	NA	NA	?	NA	NA	?	NA	NA	?	NA	0	0		129	UMAG_05731	0.307838	1	-	-0.511655	0.102078	-	-0.246257	0.0603326	!	-0.150025	1	1		NA
130	UMAG_05733	0.298392	1	-	0.316425	1	-	0.314705	1	-	0.309841	0	0		130	UMAG_05733	-0.315311	0.0338398	!	0.117821	0.869407	-	0.0158757	0.890269	-	-0.0605379	1	1		0.124651
131	UMAG_05780	-0.3713	0.0518411	!	0.436255	1	-	0.190712	1	-	0.0852225	1	1		131	UMAG_05780	-0.588026	1.12216e-05	!	0.222253	0.97673	-	-0.47006	0.187885	-	-0.278611	1	1		-0.0966943
132	UMAG_05781	-0.375265	0.0546266	!	0.149256	1	-	0.181427	1	-	-0.0148606	1	1		132	UMAG_05781	-0.699853	5.64615e-14	!	-0.349585	0.277034	-	-0.50029	0.11044	-	-0.516576	1	1		-0.265718
133	UMAG_05819	-0.560946	0.00441441	!	-0.28709	0.0520257	!	-0.468896	0.00473492	!	-0.438977	3	3		133	UMAG_05819	-0.0660347	0.517694	-	0.0990851	0.857344	-	-0.00542529	0.876002	-	0.00920838	0	0		-0.214884
134	UMAG_05861	1.01549	1	-	-0.281848	0.0637696	!	0.147491	1	-	0.293711	1	1		134	UMAG_05861	0.0842444	0.982545	-	-0.144438	0.57107	-	-0.213332	0.341258	-	-0.0911752	0	0		0.101268
135	UMAG_05926	-0.0806076	0.547281	-	0.0613834	0.83396	-	-0.323763	0.0141751	!	-0.114329	1	1		135	UMAG_05926	-0.515844	0.0104647	!	-0.256511	0.456262	-	-0.437531	7.55181e-08	!	-0.403295	2	2		-0.258812
136	UMAG_05927	-0.181	0.218681	-	-0.145327	0.295781	-	0.0712153	1	-	-0.0850371	0	0		136	UMAG_05927	0.451846	1	-	-0.278387	0.428137	-	-0.300498	0.290526	-	-0.0423467	0	0		-0.0636919
137	UMAG_05931	-0.153578	0.316321	-	-0.095433	0.31752	-	0.623579	1	-	0.124856	0	0		137	UMAG_05931	-0.464355	4.12521e-15	!	0.0258115	0.807175	-	0.0311076	0.889796	-	-0.135812	1	1		-0.00547799
138	UMAG_05953	-0.350209	0.180636	-	-0.0495577	0.760414	-	-0.125351	1	-	-0.175039	0	0		138	UMAG_05953	0.358059	1	-	-0.0763479	0.564161	-	-0.374279	0.0851067	!	-0.0308562	1	1		-0.102948
139	UMAG_05988	-0.0527053	0.615499	-	0.030622	0.829589	-	-0.122825	0.572964	-	-0.0483028	0	0		139	UMAG_05988	-0.0643972	0.58003	-	-0.0650068	0.675609	-	0.342012	1	-	0.0708695	0	0		0.0112833
140	UMAG_06064	-0.562194	0.00333258	!	-0.432469	0.0026342	!	-0.309648	0.0593143	!	-0.43477	3	3		140	UMAG_06064	0.153901	1	-	-0.3182	0.30547	-	-0.405689	1.17772e-05	!	-0.189996	1	1		-0.312383
141	UMAG_06113	-1.71124	8.5699e-17	!	-0.457975	0.00177859	!	0.346357	1	-	-0.607621	2	2		141	UMAG_06113	-0.278084	0.0371236	!	0.0420645	0.807175	-	-0.158007	0.565509	-	-0.131342	1	1		-0.369481
142	UMAG_06146	-0.703729	0.000309393	!	0.197044	1	-	0.113964	1	-	-0.130907	1	1		142	UMAG_06146	0.102241	1	-	0.0794302	0.853248	-	-0.761226	0.0384462	!	-0.193185	1	1		-0.162046
143	UMAG_06158	-0.627226	0.00123296	!	-0.615692	2.22643e-05	!	-0.246377	0.168137	-	-0.496432	2	2		143	UMAG_06158	-0.129733	0.241802	-	0.0607614	0.853248	-	0.283976	1	-	0.0716682	0	0		-0.212382
144	UMAG_06178	-0.522059	0.00814935	!	-1.43615	2.8984e-22	!	0.0884812	1	-	-0.623242	2	2		144	UMAG_06178	-0.207053	0.00878595	!	0.217051	0.968765	-	0.0120669	0.876002	-	0.00735504	1	1		-0.307944
145	UMAG_06179	-0.0934694	0.694025	-	-0.347819	0.0077946	!	-0.198356	0.642962	-	-0.213215	1	1		145	UMAG_06179	-0.27185	0.000547992	!	-1.27955	6.89215e-06	!	0.0842472	0.994715	-	-0.489051	2	2		-0.351133
146	UMAG_06222	-0.930633	3.42812e-06	!	0.772849	1	-	0.391252	1	-	0.0778228	1	1		146	UMAG_06222	-0.796505	2.60645e-06	!	-0.320509	0.350141	-	-0.509227	0.16737	-	-0.54208	1	1		-0.232129
147	UMAG_06223	-1.074	6.84776e-09	!	-0.48174	0.00044714	!	-0.105233	0.557077	-	-0.553657	2	2		147	UMAG_06223	NA	NA	?	0.140046	0.923253	-	NA	NA	0	NA	0	1		NA
148	UMAG_06428	-0.762054	5.2688e-05	!	-0.129957	0.294746	-	-0.510455	0.00114513	!	-0.467489	2	2		148	UMAG_06428	0.0367979	1	-	-0.328545	0.293464	-	-0.00274939	0.752688	-	-0.0981655	0	0		-0.282827
149	UMAG_06440	-0.591397	0.00220149	!	-0.536929	0.000148514	!	-0.720052	2.8701e-06	!	-0.616126	3	3		149	UMAG_06440	-0.119706	0.000431763	!	-0.667034	0.0461113	!	-0.618955	4.02799e-19	!	-0.468565	3	3		-0.542345
150	UMAG_10024	-0.250233	0.171816	-	-0.296626	0.0364668	!	-0.344983	0.0250248	!	-0.297281	2	2		150	UMAG_10024	0.899118	1	-	-0.55679	0.128639	-	0.0575103	1	-	0.13328	0	0		-0.0820005
151	UMAG_10030	0.0956738	0.945592	-	0.206642	1	-	-0.73926	6.13694e-06	!	-0.145648	1	1		151	UMAG_10030	0.508419	1	-	-0.211182	0.511684	-	-0.631779	0.129965	-	-0.111514	0	0		-0.128581
152	UMAG_10067	0.170476	1	-	-2.42532	5.53e-47	!	-1.30652	3.03492e-14	!	-1.18712	2	2		152	UMAG_10067	-0.156253	0.208811	-	-3.75962	1.95425e-19	!	-3.05502	4.96089e-16	!	-2.32363	2	2		-1.75538
153	UMAG_10076	0.0347331	0.813416	-	-0.902736	0.00119197	!	0.142926	1	-	-0.241692	1	1		153	UMAG_10076	NA	NA	0	-0.103143	0.67564	-	0.395248	1	-	NA	0	1		NA
154	UMAG_10403	0.018597	0.936496	-	0.133786	1	-	0.0764316	1	-	0.0762714	0	0		154	UMAG_10403	0.11622	0.915893	-	-0.39046	0.241325	-	-0.00704755	0.833508	-	-0.0937624	0	0		-0.0087455
155	UMAG_10553	0.175189	1	-	0.0573722	0.760414	-	-0.191208	0.325419	-	0.0137843	0	0		155	UMAG_10553	0.0467013	0.841861	-	0.220262	0.968765	-	0.25267	1	-	0.173211	0	0		0.0934976
156	UMAG_10555	-0.22816	0.215413	-	-0.263498	0.0654136	!	-0.185447	0.319744	-	-0.225702	1	1		156	UMAG_10555	0.357962	1	-	-0.959963	0.00122296	!	-0.0358749	0.37698	-	-0.212625	1	1		-0.219163
157	UMAG_10557	0.21391	1	-	-0.374532	0.0103725	!	0.371426	1	-	0.0702679	1	1		157	UMAG_10557	0.261631	1	-	-0.183024	0.62018	-	0.123942	1	-	0.0675163	0	0		0.0688921
158	UMAG_10640	-0.205274	0.205426	-	0.230082	1	-	-0.445766	0.00249449	!	-0.140319	1	1		158	UMAG_10640	-0.275696	0.0144725	!	0.114714	0.881087	-	NA	NA	0	NA	1	2		NA
159	UMAG_10742	-0.280697	0.159711	-	-0.136099	0.326342	-	-0.1327	0.572964	-	-0.183165	0	0		159	UMAG_10742	-0.0327635	0.611821	-	-0.441058	0.170119	-	-0.273873	0.199911	-	-0.249231	0	0		-0.216198
160	UMAG_10756	0.590141	1	-	0.326446	1	-	-0.24654	0.189102	-	0.223349	0	0		160	UMAG_10756	0.168026	1	-	0.29406	0.995566	-	0.326247	1	-	0.262778	0	0		0.243063
161	UMAG_10811	-0.204329	0.283455	-	0.254625	1	-	0.135544	1	-	0.0619468	0	0		161	UMAG_10811	0.0332098	0.783544	-	0.140983	0.901629	-	0.503794	1	-	0.225996	0	0		0.143971
162	UMAG_10816	0.465669	1	-	-1.52904	3.82735e-12	!	1.09384	1	-	0.0101553	1	1		162	UMAG_10816	-0.0493938	0.596408	-	0.794247	0.999956	-	0.283794	1	-	0.342882	0	0		0.176519
163	UMAG_10881	0.19467	1	-	-1.75709	1.43503e-31	!	0.0659998	1	-	-0.498806	1	1		163	UMAG_10881	-0.223001	0.146112	-	NA	NA	0	-2.75399	2.68548e-13	!	NA	1	2		NA
164	UMAG_10972	-0.174165	0.311562	-	0.178975	1	-	-0.103968	0.667345	-	-0.0330527	0	0		164	UMAG_10972	-0.519195	0.000292342	!	0.812235	0.999956	-	0.730589	1	-	0.34121	1	1		0.154078
165	UMAG_10975	-1.03661	5.86479e-08	!	-0.343847	0.0107393	!	-0.67083	2.47853e-05	!	-0.683763	3	3		165	UMAG_10975	-0.464086	0.019778	!	0.0168017	0.830417	-	-0.853346	1.94293e-08	!	-0.433543	2	2		-0.558653
166	UMAG_11002	0.675929	1	-	0.376838	1	-	0.422338	1	-	0.491702	0	0		166	UMAG_11002	0.146523	1	-	-0.222087	0.456262	-	-0.193151	0.356121	-	-0.0895717	0	0		0.201065
167	UMAG_11062	-0.118665	0.446006	-	-0.0493841	0.585468	-	0.499317	1	-	0.110423	0	0		167	UMAG_11062	-0.641573	3.02628e-34	!	0.013468	0.807175	-	0.204902	1	-	-0.141068	1	1		-0.0153226
168	UMAG_11094	-0.550707	0.0162794	!	-0.359978	0.0349277	!	0.806727	1	-	-0.0346526	2	2		168	UMAG_11094	0.379819	1	-	-0.128559	0.494998	-	-1.77892	0.000814858	!	-0.509221	1	1		-0.271937
169	UMAG_11193	-0.0185289	0.690699	-	-0.0111521	0.719977	-	-0.613248	2.69798e-05	!	-0.21431	1	1		169	UMAG_11193	-1.39273	0.110245	-	-0.00998782	0.807175	-	-0.486304	1.97569e-11	!	-0.629672	1	1		-0.421991
170	UMAG_11250	-0.19954	0.0829353	!	-0.944751	3.33882e-12	!	0.953003	1	-	-0.0637626	2	2		170	UMAG_11250	-0.175149	0.429804	-	-1.21634	6.32455e-05	!	0.443445	1	-	-0.316015	1	1		-0.189889
171	UMAG_11305	-0.421974	0.0540703	!	-0.184035	0.340212	-	0.082484	1	-	-0.174508	1	1		171	UMAG_11305	0.374327	1	-	-0.336808	0.304731	-	0.306745	1	-	0.114755	0	0		-0.0298769
172	UMAG_11362	-0.520853	0.00716941	!	-1.50898	1.85765e-22	!	0.139471	1	-	-0.630122	2	2		172	UMAG_11362	0.20936	1	-	-0.536634	0.102078	-	0.510161	1	-	0.0609623	0	0		-0.28458
173	UMAG_11377	-0.103139	0.47695	-	0.140675	1	-	0.332594	1	-	0.123377	0	0		173	UMAG_11377	-0.307339	0.0833993	!	NA	NA	0	0.306415	1	-	NA	1	2		NA
174	UMAG_11402	-1.22167	4.67563e-06	!	-0.623529	1.23507e-05	!	-0.520778	0.000651357	!	-0.788658	3	3		174	UMAG_11402	-0.799659	3.23072e-05	!	-0.897524	0.00214113	!	-0.463823	2.43725e-15	!	-0.720335	3	3		-0.754497
175	UMAG_11403	-0.169243	0.318236	-	-0.0587197	0.504365	-	0.075078	1	-	-0.0509615	0	0		175	UMAG_11403	-0.114799	5.21876e-06	!	0.0796867	0.853248	-	-2.77833	1.94732e-13	!	-0.937814	2	2		-0.494388
176	UMAG_11415	-0.220167	0.219796	-	-0.288156	0.0500036	!	0.943184	1	-	0.144953	1	1		176	UMAG_11415	-0.388207	1.41124e-43	!	-0.0451066	0.67564	-	-0.833866	8.55652e-05	!	-0.422393	2	2		-0.13872
177	UMAG_11416	0.0172272	0.783498	-	-0.0104765	0.760414	-	-0.684161	2.5928e-05	!	-0.225804	1	1		177	UMAG_11416	-0.0605933	0.611821	-	-0.16803	0.511684	-	-0.367572	0.414343	-	-0.198732	0	0		-0.212268
178	UMAG_11417	0.395974	1	-	0.125168	1	-	0.20589	1	-	0.242344	0	0		178	UMAG_11417	-0.314933	0.0105281	!	-0.959693	0.00196867	!	0.254604	1	-	-0.340007	2	2		-0.0488316
179	UMAG_11444	-0.175351	0.318706	-	0.0920103	1	-	-0.751221	2.90557e-06	!	-0.278187	1	1		179	UMAG_11444	-0.519719	0.000629749	!	-0.133259	0.563587	-	-0.998758	0.754866	-	-0.550579	1	1		-0.414383
180	UMAG_11464	-0.0523731	0.61708	-	-0.0344834	0.612888	-	-0.144757	0.5421	-	-0.0772044	0	0		180	UMAG_11464	-0.173615	0.159162	-	0.291566	0.995566	-	0.175982	1	-	0.0979776	0	0		0.0103866
181	UMAG_11586	0.183008	1	-	0.318009	1	-	-0.713509	4.6226e-06	!	-0.0708307	1	1		181	UMAG_11586	0.365433	1	-	-0.323805	0.351283	-	NA	NA	0	NA	0	1		NA
182	UMAG_11639	0.323998	1	-	0.0978956	1	-	0.333393	1	-	0.251762	0	0		182	UMAG_11639	-0.477714	0.00131377	!	0.309451	0.995566	-	0.549804	1	-	0.12718	1	1		0.189471
183	UMAG_11931	-1.01426	0.376265	-	0.256626	1	-	-0.0867871	0.642962	-	-0.281473	0	0		183	UMAG_11931	NA	NA	0	0.503093	0.999956	-	0.210721	1	-	NA	0	1		NA
184	UMAG_11940	-0.628649	0.00223929	!	-1.02418	1.37243e-13	!	-3.11227	1.81348e-52	!	-1.58837	3	3		184	UMAG_11940	-0.51913	0.00198664	!	-1.25941	6.15539e-07	!	-1.08475	5.41032e-06	!	-0.95443	3	3		-1.2714
185	UMAG_12045	-2.09056	5.61009e-22	!	-1.54531	3.26602e-23	!	-1.67323	8.86084e-12	!	-1.7697	3	3		185	UMAG_12045	-4.50117	5.85657e-30	!	-4.29282	6.00007e-20	!	-2.8895	5.92966e-08	!	-3.8945	3	3		-2.8321
186	UMAG_12127	0.00769113	0.783498	-	0.331168	1	-	-0.00724201	1	-	0.110539	0	0		186	UMAG_12127	-0.0371254	0.596408	-	0.0822024	0.853248	-	0.309476	1	-	0.118185	0	0		0.114362
187	UMAG_12197	-2.41866	4.83299e-30	!	-2.16786	1.89476e-40	!	-0.489173	0.00289227	!	-1.6919	3	3		187	UMAG_12197	-3.82279	0	!	-3.79568	4.47686e-20	!	-1.85858	2.01255e-11	!	-3.15902	3	3		-2.42546
188	UMAG_12216	-0.769399	4.02879e-05	!	-0.378181	0.00813472	!	0.996209	1	-	-0.0504569	2	2		188	UMAG_12216	-0.807401	1.78781e-64	!	-0.882073	0.000794438	!	-0.144157	0.555567	-	-0.61121	2	2		-0.330834
189	UMAG_12226	-1.2008	5.26878e-10	!	-1.25571	3.54236e-18	!	-0.817934	5.7675e-07	!	-1.09148	3	3		189	UMAG_12226	-1.46788	8.00448e-86	!	-1.93655	2.74244e-10	!	-1.05741	0.00950717	!	-1.48728	3	3		-1.28938
190	UMAG_12233	-0.430986	0.0158866	!	-0.356888	0.00522828	!	-0.281436	0.0554927	!	-0.356437	3	3		190	UMAG_12233	-1.33875	5.36423e-20	!	-0.347845	0.277034	-	0.0659177	1	-	-0.540226	1	1		-0.448331
191	UMAG_12281	-2.59708	1.76818e-33	!	-1.81808	3.8499e-29	!	-0.837974	2.57285e-07	!	-1.75105	3	3		191	UMAG_12281	-3.74832	1.29893e-188	!	-3.33349	3.90952e-15	!	-3.41127	2.55078e-40	!	-3.49769	3	3		-2.62437
192	UMAG_12302	0.169697	1	-	-0.260629	0.06566	!	0.110721	1	-	0.00659623	1	1		192	UMAG_12302	-0.122127	0.319921	-	-0.843075	0.000828991	!	-0.15704	0.394388	-	-0.374081	1	1		-0.183742
193	UMAG_12313	-0.956836	7.68314e-07	!	-0.423252	0.00273356	!	0.315961	1	-	-0.354709	2	2		193	UMAG_12313	-0.612849	3.12625e-12	!	-0.21058	0.494998	-	-0.390924	0.00309677	!	-0.404784	2	2		-0.379747
194	UMAG_12330	-0.177641	0.301338	-	-0.10414	0.370139	-	0.512268	1	-	0.0768289	0	0		194	UMAG_12330	-0.385502	4.96522e-69	!	-0.00808931	0.807175	-	-0.481906	0.000340457	!	-0.291833	2	2		-0.107502
195	UMAG_15020	-0.93142	0.00411616	!	0.00499061	0.760377	-	1.76977	1	-	0.281113	1	1		195	UMAG_15020	NA	NA	0	-0.0106147	0.791503	-	-3.2297	1.80741e-18	!	NA	1	2		NA
	Explantions to symbols:
	! = significantly depleted
	- = not significantly depleted
	? = no UMI counts in output detected
	0 = no UMI counts in input detected
