# Supplementary material for: In vivo insertion pool sequencing identifies virulence factors in a complex fungal–host interaction
Source: PLoS Biol. 2018 Apr 23;16(4):e2005129. doi: 10.1371/journal.pbio.2005129 (PMC5912717; doi:10.1371/journal.pbio.2005129)
Supplement: S2 Data — (XLSX) [file pbio.2005129.s002.xlsx]

## Sheet: Replicate_1
S2 Data: Symptom rating of mutant strains
	SG200_1	UMAG_03015	UMAG_12045	UMAG_01689
No symptoms	1	3	4	2
Chlorosis	0	45	51	46
Ligula Swelling	0	0	0	0
Small tumors	3	0	0	3
Normal tumors	22	0	0	3
Heavy tumors	6	0	0	0
Stunted	11	0	1	0
Dead	0	0	0	0

## Sheet: Replicate_2
S2 Data: Symptom rating of mutant strains
	SG200_2	UMAG_03015	UMAG_12045	UMAG_01689
No symptoms	1	0	0	2
Chlorosis	6	49	49	47
Ligula Swelling	0	0	0	0
Small tumors	5	0	0	0
Normal tumors	34	0	0	0
Heavy tumors	3	0	0	0
Stunted	8	0	0	0
Dead	0	0	0	0

## Sheet: Replicate_3
S2 Data: Symptom rating of mutant strains
	SG200_3	UMAG_03015	UMAG_12045	UMAG_01689
No symptoms	0	2	4	5
Chlorosis	4	51	50	50
Ligula Swelling	0	0	0	0
Small tumors	5	1	0	0
Normal tumors	31	0	0	0
Heavy tumors	5	0	0	0
Stunted	7	0	0	0
Dead	0	0	0	0
