# Supplementary material for: In vivo insertion pool sequencing identifies virulence factors in a complex fungal–host interaction
Source: PLoS Biol. 2018 Apr 23;16(4):e2005129. doi: 10.1371/journal.pbio.2005129 (PMC5912717; doi:10.1371/journal.pbio.2005129)
Supplement: S1 Software — iPool-Seq, insertion Pool-Sequencing. (TGZ) [file pbio.2005129.s006.tgz]

Archive with 96 entries (82 files):
- ipoolseq-pipeline
- ipoolseq-pipeline/data
- ipoolseq-pipeline/data/r4896.in1
- ipoolseq-pipeline/data/r4896.in1/ngm.cfg
- ipoolseq-pipeline/data/r4896.in1/ngm.results.cfg
- ipoolseq-pipeline/data/r4896.in1/tom.cfg
- ipoolseq-pipeline/data/r4896.in1/ref.fasta
- ipoolseq-pipeline/data/r4896.in1/features.gff
- ipoolseq-pipeline/data/r4896.in2
- ipoolseq-pipeline/data/r4896.in2/ngm.cfg
- ipoolseq-pipeline/data/r4896.in2/ngm.results.cfg
- ipoolseq-pipeline/data/r4896.in2/tom.cfg
- ipoolseq-pipeline/data/r4896.in2/ref.fasta
- ipoolseq-pipeline/data/r4896.in2/features.gff
- ipoolseq-pipeline/data/r4896.in3
- ipoolseq-pipeline/data/r4896.in3/ngm.cfg
- ipoolseq-pipeline/data/r4896.in3/ngm.results.cfg
- ipoolseq-pipeline/data/r4896.in3/tom.cfg
- ipoolseq-pipeline/data/r4896.in3/ref.fasta
- ipoolseq-pipeline/data/r4896.in3/features.gff
- ipoolseq-pipeline/data/r4896.egb73r1
- ipoolseq-pipeline/data/r4896.egb73r1/ngm.cfg
- ipoolseq-pipeline/data/r4896.egb73r1/ngm.results.cfg
- ipoolseq-pipeline/data/r4896.egb73r1/tom.cfg
- ipoolseq-pipeline/data/r4896.egb73r1/ref.fasta
- ipoolseq-pipeline/data/r4896.egb73r1/features.gff
- ipoolseq-pipeline/data/r4896.egb73r2
- ipoolseq-pipeline/data/r4896.egb73r2/ngm.cfg
- ipoolseq-pipeline/data/r4896.egb73r2/ngm.results.cfg
- ipoolseq-pipeline/data/r4896.egb73r2/tom.cfg
- ipoolseq-pipeline/data/r4896.egb73r2/ref.fasta
- ipoolseq-pipeline/data/r4896.egb73r2/features.gff
- ipoolseq-pipeline/data/r4896.egb73r3
- ipoolseq-pipeline/data/r4896.egb73r3/ngm.cfg
- ipoolseq-pipeline/data/r4896.egb73r3/ngm.results.cfg
- ipoolseq-pipeline/data/r4896.egb73r3/tom.cfg
- ipoolseq-pipeline/data/r4896.egb73r3/ref.fasta
- ipoolseq-pipeline/data/r4896.egb73r3/features.gff
- ipoolseq-pipeline/data/r5157.in1
- ipoolseq-pipeline/data/r5157.in1/ngm.cfg
- ipoolseq-pipeline/data/r5157.in1/ngm.results.cfg
- ipoolseq-pipeline/data/r5157.in1/tom.cfg
- ipoolseq-pipeline/data/r5157.in1/ref.fasta
- ipoolseq-pipeline/data/r5157.in1/features.gff
- ipoolseq-pipeline/data/r5157.in2
- ipoolseq-pipeline/data/r5157.in2/ngm.cfg
- ipoolseq-pipeline/data/r5157.in2/ngm.results.cfg
- ipoolseq-pipeline/data/r5157.in2/tom.cfg
- ipoolseq-pipeline/data/r5157.in2/ref.fasta
- ipoolseq-pipeline/data/r5157.in2/features.gff
- ipoolseq-pipeline/data/r5157.in3
- ipoolseq-pipeline/data/r5157.in3/ngm.cfg
- ipoolseq-pipeline/data/r5157.in3/ngm.results.cfg
- ipoolseq-pipeline/data/r5157.in3/tom.cfg
- ipoolseq-pipeline/data/r5157.in3/ref.fasta
- ipoolseq-pipeline/data/r5157.in3/features.gff
- ipoolseq-pipeline/data/r5157.od3r1
- ipoolseq-pipeline/data/r5157.od3r1/ngm.cfg
- ipoolseq-pipeline/data/r5157.od3r1/ngm.results.cfg
- ipoolseq-pipeline/data/r5157.od3r1/tom.cfg
- ipoolseq-pipeline/data/r5157.od3r1/ref.fasta
- ipoolseq-pipeline/data/r5157.od3r1/features.gff
- ipoolseq-pipeline/data/r5157.od3r2
- ipoolseq-pipeline/data/r5157.od3r2/ngm.cfg
- ipoolseq-pipeline/data/r5157.od3r2/ngm.results.cfg
- ipoolseq-pipeline/data/r5157.od3r2/tom.cfg
- ipoolseq-pipeline/data/r5157.od3r2/ref.fasta
- ipoolseq-pipeline/data/r5157.od3r2/features.gff
- ipoolseq-pipeline/data/r5157.od3r3
- ipoolseq-pipeline/data/r5157.od3r3/ngm.cfg
- ipoolseq-pipeline/data/r5157.od3r3/ngm.results.cfg
- ipoolseq-pipeline/data/r5157.od3r3/tom.cfg
- ipoolseq-pipeline/data/r5157.od3r3/ref.fasta
- ipoolseq-pipeline/data/r5157.od3r3/features.gff
- ipoolseq-pipeline/flanks.Rmd
- ipoolseq-pipeline/r5157.Rmd
- ipoolseq-pipeline/reads_per_umi.Rmd
- ipoolseq-pipeline/samples.Rmd
- ipoolseq-pipeline/significance.Rmd
- ipoolseq-pipeline/model.R
- ipoolseq-pipeline/trim.tag.py
- ipoolseq-pipeline/assign_to_features.py
- ipoolseq-pipeline/umicounts.tag.py
- ipoolseq-pipeline/umi_error_correction.py
- ipoolseq-pipeline/collect_stats.R
- ipoolseq-pipeline/Makefile
- ipoolseq-pipeline/knockouts208.gff
- ipoolseq-pipeline/GCF328475.2.fasta
- ipoolseq-pipeline/adapters.fa
- ipoolseq-pipeline/r4896.Rmd
- ipoolseq-pipeline/pysamutils.py
- ipoolseq-pipeline/COPYING
- ipoolseq-pipeline/counts2results.R
- ipoolseq-pipeline/condaenv.pkgs
- ipoolseq-pipeline/README.txt
- ipoolseq-pipeline/titling.sty
