# Supplementary material for: In vivo insertion pool sequencing identifies virulence factors in a complex fungal–host interaction
Source: PLoS Biol. 2018 Apr 23;16(4):e2005129. doi: 10.1371/journal.pbio.2005129 (PMC5912717; doi:10.1371/journal.pbio.2005129)
Supplement: S1 Software — iPool-Seq, insertion Pool-Sequencing. (TGZ) [file pbio.2005129.s006.tgz › ipoolseq-pipeline/data/r4896.in1/tom.cfg]

#Setting for Illumina Paired-End Adapter Trimming
ILLUMINA_ADAPTERS=adapters.fa
ILLUMINA_SEED_MISS=2
ILLUMINA_PALIND_THRESH=24
ILLUMINA_SIMPLE_THRESH=15
ILLUMINA_PALIND_MINLEN=1
ILLUMINA_PALIND_NOCOMB=true
ILLUMINACLIP="ILLUMINACLIP:${ILLUMINA_ADAPTERS}:${ILLUMINA_SEED_MISS}:${ILLUMINA_PALIND_THRESH}:${ILLUMINA_SIMPLE_THRESH}:${ILLUMINA_PALIND_MINLEN}:${ILLUMINA_PALIND_NOCOMB}"; \

#Trimming Commands
CMD="${ILLUMINACLIP} MINLEN:40" # SLIDINGWINDOW:4:20 MINLEN:30"
