# Supplementary material for: In vivo insertion pool sequencing identifies virulence factors in a complex fungal–host interaction
Source: PLoS Biol. 2018 Apr 23;16(4):e2005129. doi: 10.1371/journal.pbio.2005129 (PMC5912717; doi:10.1371/journal.pbio.2005129)
Supplement: S1 Software — iPool-Seq, insertion Pool-Sequencing. (TGZ) [file pbio.2005129.s006.tgz › ipoolseq-pipeline/flanks.Rmd]

```{r, eval=FALSE, echo=FALSE}
# flanks.Rmd, Copyright 2017 Florian G. Pflug
# 
# This file is part of the iPool-Seq Analysis Pipeline
#
# The iPool-Seq Analysis Pipeline is free software: you can redistribute it
# and/or modify it under the terms of the GNU Affero General Public License as
# published by the Free Software Foundation, either version 3 of the License,
# or (at your option) any later version.
#
# The iPool-Seq Analysis Pipeline is distributed in the hope that it will be
# useful, but WITHOUT ANY WARRANTY; without even the implied warranty of
# MERCHANTABILITY or FITNESS FOR A PARTICULAR PURPOSE.  See the
# GNU Affero General Public License for more details.
#
# You should have received a copy of the GNU Affero General Public License
# along with the iPool-Seq Analysis Pipeline.  If not, see
# <http://www.gnu.org/licenses/
```

Correlation between 5' and 3' Fragment Abundances
=================================================

```{r, results=FALSE, echo=FALSE}
layout(matrix(1:length(SAMPLES), ncol=3, byrow=TRUE))


flank.corr <- data.table(sample=names(SAMPLES))
setkey(flank.corr, sample)
for(n in names(SAMPLES)) {
    uc <- data[[n]]$umicounts[, list(gene=strsplit(as.character(feature), ':')[[1]][1],
                                     flank=strsplit(as.character(feature), ':')[[1]][2],
                                     n=n.tot, n.raw=n.umis)
                              , by='feature']
    uc <- uc[, list(n3p=n[flank=='3p'],
                    n5p=n[flank=='5p'],
                    n3p.raw=n.raw[flank=='3p'],
                    n5p.raw=n.raw[flank=='5p'])
             , by='gene']
    uc <- uc[!(gene %in% c("unmatched", "ambiguous"))]

    par(mar=c(2,2,0.5,0.5))
    plot(ifelse(uc$n5p > 0, uc$n5p, 0.9),
         ifelse(uc$n3p > 0, uc$n3p, 0.9),
         pch=ifelse(uc$n5p * 1.0 * uc$n3p > 0, 1, 4),
         xlim=c(1,  max(uc$n5p, na.rm=TRUE)),
         ylim=c(1, max(uc$n3p, na.rm=TRUE)),
         xlab=NA, ylab=NA, log='xy')
    text(1, max(uc$n3p, na.rm=TRUE), adj=c(0,1), as.character(n))

    flank.corr[list(n), Correlation := uc[, cor(n3p, n5p, use="complete.obs")]]
    flank.corr[list(n), `Correlation (Uncorrected)` := uc[, cor(n3p.raw, n5p.raw, use="complete.obs")]]
}
```

```{r, echo=FALSE}
knitr::kable(flank.corr)
```
