# Supplementary material for: In vivo insertion pool sequencing identifies virulence factors in a complex fungal–host interaction
Source: PLoS Biol. 2018 Apr 23;16(4):e2005129. doi: 10.1371/journal.pbio.2005129 (PMC5912717; doi:10.1371/journal.pbio.2005129)
Supplement: S1 Software — iPool-Seq, insertion Pool-Sequencing. (TGZ) [file pbio.2005129.s006.tgz › ipoolseq-pipeline/reads_per_umi.Rmd]

```{r, eval=FALSE, echo=FALSE}
# reads_per_umi.Rmd, Copyright 2017 Florian G. Pflug
# 
# This file is part of the iPool-Seq Analysis Pipeline
#
# The iPool-Seq Analysis Pipeline is free software: you can redistribute it
# and/or modify it under the terms of the GNU Affero General Public License as
# published by the Free Software Foundation, either version 3 of the License,
# or (at your option) any later version.
#
# The iPool-Seq Analysis Pipeline is distributed in the hope that it will be
# useful, but WITHOUT ANY WARRANTY; without even the implied warranty of
# MERCHANTABILITY or FITNESS FOR A PARTICULAR PURPOSE.  See the
# GNU Affero General Public License for more details.
#
# You should have received a copy of the GNU Affero General Public License
# along with the iPool-Seq Analysis Pipeline.  If not, see
# <http://www.gnu.org/licenses/
```

Reads/UMI
=========

```{r, message=FALSE, warnings=FALSE, echo=FALSE}
library(data.table)
library(gwpcR)
library(parallel)
```

```{r, echo=FALSE, warning=FALSE, message=FALSE}
plot.counts.hist <- function(counts, model, title, binsize=1, ...) {
  counts.filt <- counts[counts >= model$threshold]
  
  breaks <- seq(from=0, by=binsize, length=ceiling((max(counts.filt)+binsize)/binsize))
  h <- hist(counts.filt, right=FALSE, breaks=breaks, plot=FALSE)
  p <- (diff(pgwpcrpois(h$breaks - 1, molecules=model$molecules, threshold=0,
                        efficiency = model$efficiency,
                        lambda0 = model$lambda0)) * length(counts.filt) /
          (1 - pgwpcrpois(model$threshold-1, molecules=model$molecules, threshold=0,
                          efficiency = model$efficiency,
                          lambda0 = model$lambda0)))
  plot(h, freq = TRUE, ylim=c(0, max(h$counts, p)*1.5), ...)
  hist(counts[counts < model$threshold], add=TRUE, breaks=breaks, right=FALSE, border="darkgrey")
  abline(v=model$threshold, lwd=3)
  points(h$mids, p, pch=16)
  
  text(0.9*par("usr")[2], 0.9*par("usr")[4], adj=c(1,1),
       bquote(atop(.(title),
                   atop(list(E==.(paste0(round(100*model$efficiency), "%")),
                             lambda[0]==.(round(model$lambda0, digits=3))),
                        p[0]==.(paste0(round(100*model$p0, digits=2), "%"))))),
       cex=1.2)
}

layout(rbind(matrix(1:length(SAMPLES), ncol=3, byrow=TRUE), (length(data)+1):(length(data)+3)),
       heights=c(rep(1, ceiling(length(data)/3)), lcm(1.5)))


xmax <- quantile(unlist(lapply(data, function(d) { d$umifreqs })), prob=0.995)

for(n in names(SAMPLES)) {
  par(mar=c(0.5,0.5,0,0))
  c <- unlist(data[[n]]$umifreqs)
  plot.counts.hist(c, data[[n]]$global, title=n, xlim=c(0,xmax), main=NA, xaxt='n', yaxt='n')
}
for(i in 1:3) {
  par(mar=c(3,0,0,0))
  plot.new()
  plot.window(xlim=c(0,xmax), ylim=c(0,1))
  axis(side=1)
  mtext(side=1, line=2, "reads / UMI")
}
```
