# Supplementary material for: In vivo insertion pool sequencing identifies virulence factors in a complex fungal–host interaction
Source: PLoS Biol. 2018 Apr 23;16(4):e2005129. doi: 10.1371/journal.pbio.2005129 (PMC5912717; doi:10.1371/journal.pbio.2005129)
Supplement: S1 Software — iPool-Seq, insertion Pool-Sequencing. (TGZ) [file pbio.2005129.s006.tgz › ipoolseq-pipeline/samples.Rmd]

```{r, eval=FALSE, echo=FALSE}
# samples.Rmd, Copyright 2017 Florian G. Pflug
# 
# This file is part of the iPool-Seq Analysis Pipeline
#
# The iPool-Seq Analysis Pipeline is free software: you can redistribute it
# and/or modify it under the terms of the GNU Affero General Public License as
# published by the Free Software Foundation, either version 3 of the License,
# or (at your option) any later version.
#
# The iPool-Seq Analysis Pipeline is distributed in the hope that it will be
# useful, but WITHOUT ANY WARRANTY; without even the implied warranty of
# MERCHANTABILITY or FITNESS FOR A PARTICULAR PURPOSE.  See the
# GNU Affero General Public License for more details.
#
# You should have received a copy of the GNU Affero General Public License
# along with the iPool-Seq Analysis Pipeline.  If not, see
# <http://www.gnu.org/licenses/
```

Overview
========

```{r, message=FALSE, warnings=FALSE, echo=FALSE}
library(data.table)
library(rtracklayer, quietly=TRUE)
```

```{r, results=FALSE, message=FALSE, echo=FALSE}
SAMPLES.OUTPUT <- Filter(function(s) { !is.na(s$input) }, SAMPLES)

STRAINS <- as.list(names(SAMPLES.OUTPUT))
names(STRAINS) <- STRAINS

GROUPS <- unique(unlist(lapply(SAMPLES, function (s) {s$group} )))

# We originally started with the list
# F.NULL <- c('UMAG_02193', 'UMAG_01297', 'UMAG_12313',
#             'UMAG_03615', 'UMAG_02192', 'UMAG_03202',
#             'UMAG_01302', 'UMAG_10403', 'UMAG_01300',
#             'UMAG_10553', 'UMAG_06222', 'UMAG_03046')
#
# At some point, I excluded UMAG_03201 from the list because it looked
# like it might not be neutral in replicates 2 and 3 of r4725.
# 
# Later, we checked for outliers more systematically, using
# datasets (r4896.egb73r* and r5157.od3r*), and reduced the list to
# F.NULL <- c('UMAG_01302', 'UMAG_02192', 'UMAG_02193', 'UMAG_03046',
#             'UMAG_03202', 'UMAG_03615', 'UMAG_10403', 'UMAG_10553')
#
# And re-running the outlier check using the results obtained with
# the neutral list above produced the following selection of neutral
# knockouts
F.NULL <- c("UMAG_02193", "UMAG_03202", "UMAG_01302", "UMAG_10403", "UMAG_10553")

# False Discovery Rate Settings
FDR <- 0.1
FDR.METHOD <- "BH"

data <- list()
for(n in names(SAMPLES)) {
  message("Loading ", SAMPLES[[n]]$folder, " as ", n)
  local({
    load(file=paste0("data/", SAMPLES[[n]]$folder, '/ngm.results.rda'))
    load(file=paste0("data/", SAMPLES[[n]]$folder, '/ngm.stats.rda'))
    SAMPLES[[n]] <<- c(SAMPLES[[n]], CFG)
    data[[n]] <<- c(DATA, list(stats=STATS))
  })
}
```

```{r, results=FALSE, echo=FALSE}
knockouts <- import.gff2('knockouts208.gff')
knockouts <- knockouts[order(as.character(seqnames(knockouts)),
                             as.numeric(start(knockouts))),]
per.feature.prototype <- data.table(feature=as.vector(outer(knockouts$Name, c(':3p', ':5p'), 'paste0')))
setkey(per.feature.prototype, feature)
d <- per.feature.prototype[, gene := sub("^(.*):[35]p$", "\\1", feature) ]
d <- per.feature.prototype[, flank := sub("^.*:([35]p)$", "\\1", feature) ]
```

```{r, echo=FALSE, results='asis'}
for(n in names(SAMPLES)) {
  s <- data[[n]]$stats
  t <- rbind(`Fragments`=list(Count=s$frags.total, `%`=100),
             `Valid Fragments`=list(Count=s$frags.trim, `%`=round(100*s$frags.trim/s$frags.total, digits=2)),
             `Mapped Fragments`=list(Count=s$frags.mapped, `%`=round(100*s$frags.mapped/s$frags.total, digits=2)),
             `Unassigned Fragments (no KO)`=list(Count=s$frags.unassigned, `%`=round(100*s$frags.unassigned/s$frags.total, digits=2)),
             `Unassigned Fragments (ambiguous KO)`=list(Count=s$frags.ambiguous, `%`=round(100*s$frags.ambiguous/s$frags.total, digits=2)),
             `Assigned Fragments`=list(Count=s$frags.assigned, `%`=round(100*s$frags.assigned/s$frags.total, digits=2)),
             `True UMI Fragments`=list(Count=s$frags.trueumi, `%`=round(100*s$frags.trueumi/s$frags.total, digits=2)))
  colnames(t) <- c(n, "%")
  u <- rbind(`Raw UMIs`=list(Count=s$umis.raw, `%`=100),
             `Clustered UMIs`=list(Count=s$umis.clustered, `%`=round(100*s$umis.clustered/s$umis.raw, digits=2)),
             `True UMIs`=list(Count=s$umis.filtered, `%`=round(100*s$umis.filtered/s$umis.raw, digits=2)))
  colnames(u) <- c(n, "%")
  print(knitr::kable(t))
  print(knitr::kable(u))
}
```
