# Supplementary material for: In vivo insertion pool sequencing identifies virulence factors in a complex fungal–host interaction
Source: PLoS Biol. 2018 Apr 23;16(4):e2005129. doi: 10.1371/journal.pbio.2005129 (PMC5912717; doi:10.1371/journal.pbio.2005129)
Supplement: S1 Software — iPool-Seq, insertion Pool-Sequencing. (TGZ) [file pbio.2005129.s006.tgz › ipoolseq-pipeline/GCF328475.2.fasta]

>NC_026478.1|Chr01 Ustilago maydis 521 chromosome 1, whole genome shotgun sequence
ATGGCGGAGCGTGGGTGTTCTCTTAGAAAACGTTTTGGGCACACCATGGATGTCGTCTCGGCAGCCTTCTGCCCTGTTTG
CCTTAGGCATGATCTGAGCATTGAAGCCACCAATCTTGTGTAACTTGATAGCAAGTACTCTCAAGGTCGCAAGTAGTAGA
AGGTGTCCTCGTGAATATGATCCTCTCCGTTCCGTTCATAGGTCTCATGTCACAGCAGCGAAAGTTCAATCAAACCAAGA
TTCTGAAATGTTTACCCGCCGGACAATCGGCCAGACTTCCTCGCCGCACAGCTCTCATTTCGGCAAATGCCGGTTCCATC
CCATCTGTTATGGCTGTTGGTGAGTCTTCAGAACCGCATGAGTCGTTCACGAAGTGTATGGGTGGCGTtgtcggcgagct
cggcaaccCAACTTCGTCATGAGTTGAAGCCAACAGTCCTGTACCGTAATATCTATTCTTGGGTTGCTGGCAGTTCACCT
CCTTTCAGTTTCGTAGGGGCCAGAATTGCGAATTGTGGCAAAGGCTATACGGGGATGAGACTCTATCAACGGAGCAAAGA
GAGGGATGGACCGCGTGGTTCTATGACCACACTAAGCTCAAGCAATCACAAGCTTCACGTTGACACACAATTGCGAAAAA
GCCTTCCGGGATCTCAAAATGGGCACGTTCACCTCTCGACCCGCTTTTCAGGTCGTAAGACTGTACCCATGCCTCCAGAT
TGAATTGTTTCGAGCTAGTCCTTCGAGCTTTTGTCCAAAGAATCGGATCCGCGGATTTTGATGCCCTTCCAAGTGGCGTC
CCTAAGCAATGTGGCTAGTGGGATCAGCATGGCATAGGGCATTGTTCCAGACTTCAGCCTTTTCAAATTGAATCGCTGAG
CGTCGGACCCTGAAtaagcaatcacgaaagtGCTATCTTTACCGAACCTCCTCAGAAGATATGGATTGTAATGTGCTGTA
CATGATTTGACTATGGCTACACCCTTGATGATTGCATCTAATTCTTGTACGCCGCACTCTGGCAGCATGACCAGGTGCTG
AAACCGGTGCAAGCACCTGCCTTACCGAATCACTGCATAAGGCCACAACAAGGAGAGGGAATACCACAGAGTGAAGCACA
ACACCCAACACGCTGTTGAGGGTTACCCACTGTACCAAAAGGGTGTCTTGACAACCTTTCGGACTTGGGTTGTAATCTTC
ACTCGCACTACACGCAAGCGTGATCAAATGTTAGGCCGGGGGCCTTTCCTCCTCTCCACGATCGCTGTCGATCGGTTGCC
CGATTCAAGCTTTTACCACGTTGATCGGTCAAGCATGCCAAGCATGCCAAGCATGATATGGTCTGCTCTCTGAGAGGGAG
ACGAGCATTGCAAACTGTGTTGTGACTTGTATCCTAGCCACGTCCGTGTATGCCATCAATGTCAGTAGGGAAGCAAAGAA
GGCCTAGACTACGGTGTAGCCTCGTCAGCAACTtcggcagcatcagcggcgtctgcgtcgagatcgtccTCGGTAACAGC
TTCGAGCACACGCCCAGCAGCACTTGCAGCACCTTTGACTCCATCTCTCGCTGGCTTGTACAAGATATCAAGCATTCTCT
GGATGGTGGCAAGGTCGAGAttgccatcgtcatcgaaTTGGGCGTCCAGCTCGCCCTCGGTGCCGACCTTTTCCCGAAAC
TGATCGAGCGAGTCTGTCGCTTCTTGACCAGGCACGAGAGCCGGGATCCCGGCAACGACTCCTTCTGgagcgagcttgtt
gaatTTGTTCCTTGCGTCGCTGCCAACAGTTGTCCCCACCGTGTTGTGGCGTCGGTCGTATGTGGCGTATTTGACCTTGG
TCCACAACGAAAGTGGCGAGATTACTGCAGTGCCTCGGTAGTAGATGCGTGCTGCTTGATAGCTGACCAATAGAAGCGTC
GTTGCCATAAGGATGTACAAGAGCGATTGAAGTGTTGTAGACTCTCCTCTGCCCACAGCGCGGGCCTTGcccttgcgctt
gcttgtTGGAGGACGCGATACTCCGCCTGTGGTTTCCAACGCCCTTTTGTTGCGCTgtcttgctgctgacgaaGGCATAG
CGTGGATGTATCACTTGGGAGAATGTGGAGAGCAAGTAAGGTGCATACAAAAGATCTCTCCCATGAGTGTAGAAACCAAC
TCTGTGtagcattcacgattcacgattgaatgATTCAGCCTCCACGTCATGGTCTAACGCTGACTCATGAGTTGTTTCGA
CAATCTGCCCGAATTCCGAGAATAACCCTTCCACGGCGAGATATGCACACGGATATATAACTTTATGCGTTTCTTCTCTG
TTCAGGCTCGTCGTCCGGCTCTGTCTCGGCGGAGACGAAAAACTTCAACACGAAAGCGTAACGTGTAACGGGTAACACGA
ACAAGAAATTTGGCTCAATCTGTTACATCGCAAACGTTCGTTGCTCTATCGACAGAATCACGTGTGTGAATTCACCTCCT
CCAcaccgagtcgtgagttagGCAGCTGTCTCAAGAACCTGCGGCTGGAACGGCTACATGCTACCCTATACTCACGctga
cattcacgattcgagctgAAGTTTCTTCCGAATCTCCCGTATAAATGCCTTGAGCTCTCCATTTCGTTACCATGTCAGGT
CTACAGCGCTCTTTTGTCAAGAGCAAGCTCTCCAAGCTTCCGCCGATCCCGCCATTCTCTGAGGCGGACGAAGAAGGTCA
AGAGCATCAGGATCCTGATTCAAATGCGGCATCTCGACTTTCCAAGCGCCGACAGCAGACAGATGCCTTCGCTCCACGCA
CAGCGGAAGGATGTTTCGAGGAAGCCCTCGAGGTCAACGTTCCACTCGCTTCTGGCTCTGCCTCCTTCCGCGTCTACTAC
ACTCCTCCGCGTCCAAAGCCACCGACGCTATCCAGATCGTCCCATCAAGCCGCACTTGGACCTCCGCACAATCTCGGCAT
CAATGTCGAGTCCCCCACCTTACCAACATTGAAACCTGGCATCGGGTCTTCCACGGATGAATGcgatgaagaagagcaag
aaagcTGTCACCTATCGAAGCAAAGTACCGCGTCAAGCCAAGGAACCCTTTTCGTCCTCCATCACGGAGCAGGCTTCAGT
GCTCTTTCTTACGCCTTAACTGCGGCCGAAATCACACGGATCAGCCGAGGTGAAGTTGGCGTGCTCGCATACGACTGTCG
TGGTCATGGACGAACACGCATGTTCGGTGTGAGGTCAAACCCTCTGGACATGTCAATTGATGTCCTTTGCTCGGATTTGA
CCTCGCTCTTATTGACCATGTTTCCCGAGATGGATCAGATGCCGTCGCTTGTTCTCGTCGGTCATTCGATGGGCGGATCC
GTGGTCGTATCAGCTGCACACGCACTTTCAGCGAAAGGGTTCAGTCGCTTGTCGGGGGTTGCAGTACTGGATGTTGTGGA
GGGCACTGCAATGGACGCGCTCAGTGTGATGCGAAGCGTGGTGCTTGGCCACCCTTCAGGATTCGACTCGGTCGAAGCAG
CGATTCGATGGCATGTGGATAGCAAGACTATCGCAAATCTCGACAGCGCGCGTATCAGCGTTCCGCCCTTGATTGAGCCC
GATCCTGCCTTTTCTTGCGCCAACACATCGGCAAATGAAGAGAaggacgagcagcaagaagtTCTAGATGACGACGCCTC
GTCGGAAACCGCGCAGCCTAGTAACCACCAGTACGCCTACCGATGGCGAGCTGATCTGTTGGCCACCGAGCCATACTGGT
CGAGCTGGTTCCGGGGTCTCTCCTCGCGCTTCTTAACGGTGAGAACGGcgcgtctgctgctgctggctggcACAGATCGC
CTTGACCGAGAGCTCATGATTGGCCAGATGCAGGGCAAGTATCAGCTCGAAGTGATTGCCGACGTGGGACATTCGTTGCA
TGAAGACGCACCCGACCGCACAGCGCGTATCCTGGTCGATTTTTGGCGCCGAAACGAGCGTATACACCTTCCACTCAAGC
ATATTAAGAAAGTGGGCGAGGCGTAGCGAGGTGGCCCTGGTTGTCACAATGTTGCAATGGGCTAAAACTCATCGCCCTTG
CTTCTTCACCAGTTGCATTCGCCGAAAGTCCATCTGTGCAATAAAGTATAAGCTTGCAACCAGACAAAAGCGTTGCGGGT
AACTTATCAAGAATCGAGTCAAGCACACTACAAAAGAGGCGTAAAACAAAACTAACTTAAAGCTTGGGACTCGTGAGTGT
GCCCGAGCGGGAGAGCGAACtttggccagctcgagtACTAGCGGTACTGAAGCTGGAAAGAGAGCGTCGTAAACCAAGTT
TGGAGGGTCTCGGTGCAACGCTGGTGCTCATTGGCTCTTCATCGGTCTCATCGAGCGATTCGCCTACATCCTCGTGGCCA
ATGGCCACTTTTGCAAACGCGTCACGAATTCGTCGCACCGTCAATGCGTACGCCTCATGCTTGAGTTTTTCGGATTGGGA
TCCTGATTTGGTCATCTTGTCCCAGTTGTGACCTTGACCTTGTGCTTCCCAGTGGACGACAGATCCCTTGAATTTGGAGG
ATGCATCAAGCTTATCTGCTAGCTTGCGGCCTTCTCTGGCAAGCGAGTCTTGTTCTGCCGTCAAAATGGTGACAGAGGGC
GGGTAGGAAGCAGGATTAGCGTAAAGAGGCGAAATGAGAGGCTGTTTGCGATCCTTTACCCTTTCAATAGGCACGTAACA
GTTATACAGGATCTTGCGCAGCCATGGTGGAAGAGtgccgccagcagcacctctCAATGACTTGAGTTGTGGCTTGGCAT
ACGGATCCTCGTCAAGGTTTGTGGAAGGGTAGAAAGCAACAGTAGCTGCCACACCGCCATGGATTTCAGAGCGTGTGGAA
CCGATCAGGGCAAGATTACCGCCCGAGCTGAAACCGACGAGCGCCACTCGGTGAGGATCCCAGAGCCATTCCTTGTGGCC
CGTAGCTCCTACAGCGCCGTGACGAAGACGCTGTTTGCGGTTCTCGTCTGCAAAATGTCGGGCGAATTGAATAGCTGAAT
CGACATCTTCAACAGCTGCGGGCCAGGGGTTCTCTGGGGCGTGCGAGTAATCGACGTCAATGACGACCGCGGGTAGAGAA
TGAGCAAGGTacgagcagaagcggaCATCCTCGCCGTGGGTGTGGAAGCAAAACCCTGAGCCGTGAAGATTGATGACGAT
AGGCAAAGCAATGTCGTCAGGGTGACCAGATGGCCAGTAGATGTCTGCCTTGAGTCGACGCCGTTGTTCCTTACGCGTAA
TCTTGCCAGGAACAAAAGGCGATGGGATGTAAGTCGTCACATTTGGTTTGGGCGCTGGAGGTTGCTTGGGTGTGAGTAGC
GGTGTCACCACGGGCAGGACAGCCCGTAGCACTTTGATGATGACAGTGTCCAACATCTTGCCGTCGTCAAAGTCTCTCGA
GGTGAATGTAGCGAGGAGAGAAGGAAAGCATCAAGGCTTAGACACTGCTCGGCGATCGACTTCGCATAACGTTACACGAA
CACGGAAAGCTCTCCGGCTTGTCGGTCATGGAAATGTGATTCACACGCAGGGTCTGCAAGATCCGGCGAACGAGTGACGG
CCACTTGCAGCACAGAAACACGTTCGAGTTGATCGTGCGTCAGTCCAAACAATTtcaatcacagaatcacgaatgttgcA
TACCGTTGTTGCCTTTCTTATTTAGTCATGgcatgagtcgtgagtagttAGAAGcgtaattcacgattgcatcATTTTGT
CTTGGGTGTTTCCGACTCAGTGACGGCAGCTGCAAGACAAGAGCCTAGACTAAAAAAGGAGTGAAATGATTCATgaacat
tcgtgaatgcctAAAAACATGCTTGGAAAAtgcagcaagaagcgtgaagcacgcAGCGTTTCGTGTTTCtaagactcgtg
actgattGGCTGATGGTACTGAATCCTTGTCAAACATGGTATCTCCAATCGAGACGGCGATCACCGAGCCGTTTGCGCTC
CTCGTCAGTCTCTTCTTGGCTCTTATCGTTCTCCCGACTGACTTGCAGCGCATCTCTACGTTGGTTCTCACGGCTAAGAA
GGAACCAAAGGGCGGAAGCGGCTCCGATACCAAAACCGAGCCAGACGATGCTCAAGCCGTGGCTGATGTGGTAGTGGGGA
TTCCTGAGTCCACCCAGCGGACGGCGGTACAGCTGTACACCGACAATGCTACCCATGTTACCAAACGCGATCTGCATCGC
AAGAGCTGTGGCTCGTTTCGTCTGACTAGAGACGTTTTCGGAGGGCAGCGATAGTAACAGTGCGTTCCCAGCGTATACGC
CAGGCGTGGTGATGAAGATAGCCACGTATCGTCCTGCTACGGTTGGCGAAGTGATTTGAACAACATAGCCTACGATGGAA
AGGACTGCGCAGCCGATGATAAAGACGAGCCTACGGTTGACCACAAACGAAATGTGGGCGATGCCCATGGTGAAAACGAA
GGCGAGGAAGTACGGTGGCACTGTGAGCAGCTGGGCGTTGGCTGCGGAAAAGCCAAGATCATTGATGATGGTCGGCATAA
agagcgagatggtgtATAGTGCGAAGGCGTAGCCGTGGAAGAGAAGTCCGTAGAGATATACATAAGGATCTGTGAAGGCT
TGTTTGACGCCGTCCCACGAGAATGACTCCTCATCCAAAGAGTCGCGATCCGCTTGCATTCTTGCGGCGATTATGGCCTT
TTCGCGATCCGAAAACGAGCGAGACCTCAAGGGGTAATGTGGTACAATCTTGTAGGCAGCTAGCGCTACGACAATAGTAA
GCAAACCCTCAATAATCAGAATCCAGGACCACCCGGCCTTGCCACCAACTCCACGCATGTATCCGATACCGTAGGCCAGA
ATACCTCCAAAGGCGCCCGAAAAGGCAGCACCGGAAAAGAGCAGCGCGACGCGATAGTGTCGTTCCTGTCGGGGGTAAAA
CATGCTGAAAACAAAGACCGAGCCTGGGAATACGCCACTTTCACTTAGACCGAGAAAGAAGCGAACGGCAAACAGGCCTG
CTTGATTGTGGACGAGACCTTGCACCACAGTGATGATACCCCAGACGAGCGTCAGCGTCGGCAGCCATAATGGTGGTGAT
GTCTTTTTGAGAACAATGTTGGCGGGTACCTCGCCGACGACGTAGCCGACAAAGAAGAGTGTAAGGGCAGTCGAGTAGTC
TCGCAGGTTGATGTCTTCGACCAGGCCGTCGAGCTTTGCGTTGCCAATATTGCTTCGATCGAGAAAACCTAGGAGAAAGA
GTACAAGGAGAATGgggacgacgacgacgtcgatcttgcgcaCTAAACGGCGTTCTTCCGTACGGGTGTATCGAACCTCA
CCGTGAGAGGTTGTCTCGACAACAATCAAATCGGTGTTTGTCACTTCATGCGCTTCCCTCACGGACCCTGCCTTGCCGGA
CGGTGGCGTCGAAGCATGCGTGAACTCGCTCATGGCGTATGAGCTGCAAAGCGAACGGCCTAAGCGCAGTAGCtggcgag
gatggtgcAGACGCAAGAATGAGGGTAAAGAGGGAGATGGaaaagagcaagagcaagagagGCTGACTGTACAAAGAGTT
TATAGTACGTCACTAGCGCAGGTACAAGCCATCACACGACGGGATAGCGATTCCAACCATGTGGGTATAGACACCACGGC
ACGGCTGGTTCCAAATTATCTCCCTAGTCGCGTCGATCATCTGTGTCGCATTGGCGAAGCTCACATCGTTGAAGAATTGA
ACCGGTATCTGGGCACAGCgacgaatcacggatgatGGAATGATGGCATCGTAGACGAGTTGAGAAAGAAAGCTCGGAAG
CCGCGACGTGGCTACCTGGGCTGGAGTTGTGGTGAATCAAAGACGGTCGCTAACTTTGCCGGCGTGATGGGCGCGGGGGC
CTTTGAATCCGCAGGTCGGTCCGGTTTCGTGCCATCGGAGAGTCGGCATTGCAGAGTCTCGAAGCAGTGAAAAGACTCTC
AGACAGCATGTGAAACTGACCTGGGTTGAAGATGACCAGGCGGAAGGAAACAATCACGCCACTCACAACCGATGTGGGCA
GGATACTGGGCAGCCGAGCCGAACAGCCATGAGTGAGGGTGGCACAGTTAAGCACAAGACCAGGAAGTTGCGTGCTTCGC
TTGGGATCCACTTGGAACCCATGCGGGGCACAGTTGGACATGATCAGTCATTTGGTGGCTTCAGCACGCCATATACAATT
CGTGGGCGATTCTACACCGCCATCGATCTAGTCTACTCTGCAGGCCGTAACGGtactctctctctctctgtgtGTGACTG
AAGAAGAAGAATTggctctctctctcactTGAAGCTTAACCACTGTACCAAAAGGGTGTCTCGACAACCAATCGGACTTG
GATTGTATTCTTCaactctctctctcgctctgaATAAGAATTGGATCACGGATGATtcctgattcacgatttgtgattcc
acattcacattcacgatttttgGGTAAATCTGTGTGAGATCGTTGGAATACGTGAGATTTTCACATAAGGAAacgtgaaa
tcgtgaatcgtgttaatcgtgaatgacgaatcatgatcgtgaatctcgtgaataaaatcacgaaaatcgtgaatcgtgaa
tcgtgaatgcgagcAGCCGTAATAGCAATGTTAGGCCCTTAATCAGTTGGCATTAATCTCGAAGCTAAAAAGGCATGGGT
CAAAAAAAGCTGGAACCCGCTGCGAGCCTCGCTTAGTGTCCCTTTAGGCTGTTTCAAGCGTTGGCCCGCAAAAGCAAAAA
AAACCGCGAGTGGGGCAAGGCGCCCTCAACCGTCGTGAGGGACCGAGTCAATCGAGGAGCTGCACGGAGCTGCACTATGC
TGGCGGAATGATCCCGACCTCTTCAGATGATCGTAGGATGAACGGTAACAAGACCGAGtgtggcgagcgagagcaaagCG
AGGAAAAACTCTTTGTTCGGTAGATCCGATGCGGCAGATTCAGACACCAGAATAATACAGCAATCAAAAAAGGTTGCGAG
CTTTCTAATTTGCTCCGCGGCGAAATAGGAGCGGCCCACCATGGACTTGTATCACGGTAGCTGCACCTATTTGGGCACTA
AACCTGTTTTTAGAATTCGATCAAAAAAGCAGGGTCCTACGCTTTGGGTTTTCAGTTAGTTAACTCAGTTACTGTATACG
TGTGTGAGCGTGCAGACCAACCAAGGCCGTCCAGTAGCTCGGTTGGCTTTCTTTTGCGCTCAGCTGCCGTTGCTAACTTA
CCTTAAGTTAATATGACAATTTTGGCCGTCTCGGCAAGCGACTTCCGCCGTCCACACAAATTTACGTCCAGAGATCCTNN
NNNNNNNNNNNNNNNNNNNNNNNNNNNNNNNNNNNNNNNNNNNNNNNNNNNNNNNNNNNNNNNNNNNNNNNNNNNNNNNN
NNNNNNNNNNNNNNNNNNGGTAAATCTGTGTGAGATCGTTGGAATACGTGAGATTTTCACATAAGGAAacgtgaaatcgt
gaatcgtgttaatcgtgaatgacgaatcatgatcgtgaatctcgtgaataaaatcacgaaaatcgtgaatcgtgaatcgt
gaatgcgagcAGCCGTAATAGCAATGTTAGGCCCTTAATCAGTTGGCATTAATCTCGAAGCTAAAAAGGCATGGGTCAAA
AAAAGCTGGAACCCGCTGCGAGCCTCGCTTAGTGTCCCTTTAGGCTGTTTCAAGCGTTGGCCCGCAAAAGCAAAAAAAAC
CGCGAGTGGGGCAAGGCGCCCTCAACCGTCGTGAGGGACCGAGTCAATCGAGGAGCTGCACGGAGCTGCACTATGCTGGC
GGAATGATCCCGACCTCTTCAGATGATCGTAGGATGAACGGTAACAAGACCGAGtgtggcgagcgagagcaaagCGAGGA
AAAACTCTTTGTTCGGTAGATCCGATGCGGCAGATTCAGACACCAGAATAATACAGCAATCAAAAAAGGTTGCGAGCTTT
CTAATTTGCTCCGCGGCGAAATAGGAGCGGCCCACCATGGACTTGTATCACGGTAGCTGCACCTATTTGGGCACTAAACC
TGTTTTTAGAATTCGATCAAAAAAGCAGGGTCCTACGCTTTGGGTTTTCAGTTAGTTAACTCAGTTACTGTATACGTGTG
TGAGCGTGCAGACCAACCAAGGCCGTCCAGTAGCTCGGTTGGCTTTCTTTTGCGCTCAGCTGCCGTTGCTAACTTACCTT
AAGTTAATATGACAATTTTGGCCGTCTCGGCAAGCGACTTCCGCCGTCCACACAAATTTACGTCCAGAGATCCTTATCAG
CGGCGGTCCGCCACCGCGTGTTACAGGCTGAGCCAAATGTGAatgaagaagaaaaaaTTGGTTCTGAATGCTTCTTGATA
ACCAAATTACAGAGAGCGTTTCGCCAACGTGCTCGGCCGTGCCTCGGCTGTGACACACCCCGCACGTCGAAGCGACATTT
TTAGCTTTCAAGTTTTGGATGATTACCGGTGCTTGGTGCGCTTGAAGAGCTAAGCTATCGATTGCAAGCTGATCCGAGCA
AAGATTGTGCACTGACAGACACGCCCTTGCCTCTCAGAATGCCGATCTGACGTCCCGACCTTCGGTGCATAGCAAAGTGC
TCGACTGTGACCCGTGAGCTATTTACTCACTTGAACCTTCTCCACATGTTCATCGAGCGAAGTATCGAGTTTGCTTCAGA
CCCACCGTCGTCCTGCACCCCTCTTCCACAACAATCAAGTTGCATAGATTCTACCTACTCTGTCACCGACAGTCTCCTCT
AAAGCGTCGGCGCTTCCGACTCATTCGTTCTCAGCAGAGGTGCTTGCACGGACGCGCCTCCATCTTTGTCTCAGCGTCGA
CAGACCAAGTACAGTCGCATACATACGATCATGACCGACGTTGCCTCTGGCTCAACCTTGATGCAGCGCGACGTttcctc
cacctcgtcgtctccCCTCAGCGCTGCGTCTTCTCCGTCCATGGCAGCATCCGCACTCGCATCCGACACGCTTTCTGCCG
TGGATGAGGTCTCGATGCCCGCTACGCCACCCGACGTTGCCGACATTGGTCGCGTGCATGTCGTAGATTCTGCAGCCGCA
TCTGCGGCTGCTTCCGCGAATAGCGCCAGTCCCATCAAGCGACCCGAGCTGTTCCTCTCCCTGTCACGCTCCAGCCGCCC
CAAGCTGGTACTCTCACCTACCGACAAGCTACGCTTCTCCGAGCACATCCAAGAGAGCAAGAAACGGTTTGCCGATGACA
CCGCCTACCTACCCAAGTCGACCAACATGGGCCTCAGTgatgtcgacgctgctgctttgctgtCGGTCAACCCGTACAAC
TACGCGCGGCCCAACGCACTTGGCTGggaggacgatgacgtTGACGTCGACCGCGGACGCGCCCGCGCCATGGCCAAACC
AGGCAAGACCGTCTTTATGAATGCTTTTCCCTGCATCTTCGTCTCGAATCTCTCCAATTCGGTCGCCTTCTATCAGAAGC
TGATCGGCTTTTCGCTCGTGGGCAAGCCAGCATCACATCAAGCTGTGATGCGTCGTGGGCCCGCCGCTCGtccgcctcga
tctgcgcagcagcagtactCGGCCATCCCCTCAGCGGCGGAAGAGCAGGGCGTGCGTATCGTGCTGCGCTACCTTCCTGC
TGAATGGGGCGAGCTCAAAGCGGATGGCAATGGTCCCCCACAGCTGCTGATCGTGGTCagcaacgtcgacgagctcttCC
AAGAGATTgtggccaagcagcagcaattCAAGCCCAACGGAAGAGAGTACTTCCCTGAAGTTTTCTGGGGCAAAGcgaag
ctgctcggcaagcCACAGAACAAGCCCTGGGGCACTCGAGAGCTGCACGTGCTTGACCCGGATGCGAATAAGATCATCTT
CTATCATGAGCTCAACTAACACTCAAGTCATTGGAGAGTCGGGCTTTCATCCATATACCCTGCCGGCTTTGCGCGAGCCG
CCGCACCCCGTCGCTCTTCCTTTTCGCCCACCACCACTTTAGTCGTCATGTTGGTCGCTCTGTCTTCCGTTTCTTCTGTC
ACACTGTCTATTGTACTTGTACTTCTCGGCTTAAAAGTTTGTCTTCACAATCCGTCTTTAGCTGCGGCCAATCTGTGTGA
AGCTGTGTCTAGAGTATTGGTGTCGATTGCCTCATGTGGTTTAGTTTTCAACATGTTATACATGTCGAATAGCTCTAATA
CTCGGGAGGAGCCTCAGTTCCGGCAATGCTTGCAGTCTCAGCATACTGTCTGGAACCCATCTCTGTGAGTCTCGAAATGA
CTCTTGCGAAAGCAAACAGCTCTTCATCACCGGTGAAAATGGGTGATCCTCCAAGATCGTCCATGGTCAATCCGAGATCG
TCCATCAACGCCCTCATTTGGTCCGCTGTAGGTTTGGCATCGCCAGCGTCGCCACTGAAAATTTGCAGGATCGGTACTTC
GCTCGAAGCAAGCAACTTGGTCTTACTCTCGTACGCTGCATCGATAAACGTGATGAACCTTCGTGCGAGATCTCGTTGGT
TCAGCCCCATCTTGGGAATGTCGTCGATAAAGATGGTGGAAAAATTGTTGCAGATTTCGATGTAGTCGGCGGCCGAGCGG
GGCCGTCCGCACAACTCATCAAAGGTGAATCGAGCCACTCGTTGTGTAGAGCGAGGAACCTGGAGCGTTCGTCCCCAAAT
CTTCAGCGGTCgcttctccaccaccgGATCGTGCGGATCCGACGTCATCGCATCAAAGAGCTTGTCAAACTCTCGCGTGT
TTGCATCATCCAACGGCGAAAAGTACACTTTGGACAGAGCGCGGGGAACTTTTCGATAATCAGTGCCAGAGTTGAGATCG
GTAACGCCAAGACGAGAtttgagcagatcgatgCAGGGTAAGAAGGATTGTCGTTGAATCCCATTTTTGTAGAGCTCGTC
AGGGTGTCGATTGGAAGTCATGACCATCACAACACCATAAGCAAGCATTCGTTCGAGTAGCCCGCGCAGGATCATGGCGT
CGGCAATGTCGGTTACCTGGAATTCGTCGAAGCATAGGACGGAGTGATTGCGCGCCATCTCGCGGGCCACGGCTTCGATC
GCGTCGCTTTCCTCTCCAGCGCTGGCCGCTCCCCCGGCAGAagaagcggaagaggacgagcCGGAGGACATCATCATGAC
GATTCCCGAGGGTTTGTGTGTTTTCGACTTGTAAAAGTGAGCCCGCTTGTGCGCCTCGATCATGAATTGATGGAAATGAA
TCCGACGTTTGGAAGTGATGTTGCTGGGAAGCGTGTCATAAAACAAGTCCATGAGCATGCTCTTGCCAGTTCCAACATCA
CCATACAAATACAGACCCTTGGGAATCTCGTCGGAGATGGCAGGAACCTCCTGTGCATTCGCCCCTTTGCCGAATGGAAG
CCAGGAGAACAAGCCTTTGGATGCTTCTAAGTGCTCTTCAGGATCTGGTACGTCAGCCTGCTTATAAGTCTTGAGTTGGT
CGTGCAGCGATTGGAGTACCTTTATAATTTTGCGCTGGTGGGCGTCGTCGCGCAGCACGCCGGTTTGGACGAGTTGATCG
TATCGCTGGATGGGGGTGGAAGCTTTGGTCTTGCTAGCGTGGGTGCCAGATTGCAAAGCAGACGAGTTGGACGCATAACG
TCTAGCTATGATGCTTGTGGGGGGAGATCGGGTCGAAATTGGCATGGAAGAGCACGCTATACAGGCGGCGTGAATGCCAG
GTGCCTGCCGTGTAGCTAGTGGTGAATGGCGTGACGAggcaagggcaagacgTCGACCACCCACCTGTCGCGCCGGTTGG
GCGAGGCAAGGCAGCGATGTTCGGACGGAGCGGTGCACTGCGCTCATCGTTGAGAGGCTGCCTATCTATCTCGAGGAACG
CTGGACCGTGACGAGAAGAAAGTTGTGAGGTTGTAAGCGCGTCCATAAAATCGGGCAAAACCCGTCCGTGCGGCAAGCAC
AAagacgaatcacgaatagagCGAGATTGATTCGCTCACCTGTTCCTGCCTGTTCCGACCAACGGTTGAAGCCATGAGCC
CAGAAGCTTGGAGTATGATTCTATTCACTGAGAAAGAGCTCCATGCGACAGAGTACTACAACGACCTTCGTTGCAAATTC
AACAGGCTGATTACAATGCTCCTCAtcgatgatcgagatgaaggGCCGCCGAAGAAGGTTTACAGACGGAATCAGTTGAG
TCAAGTTGAGAGGCGTATCGGATCGCATTTCGTTTATACCAAACATACGGAATCGGCGATCATACGTGTTGGACGCAATT
CAGTTCTAAAATTTGGATCGACGCTGTACGAGGTAACAAGTTGGACAACTTGGCGGTGGGCAAGCACATAACACAGCGTA
CATCGCAGCATGAAGCCGCAATTACGATTTCACACTCACGCACGACCACAGATGACCAAATTTGGCTGTTGGATCTTTCA
CCCAACTCCGCTCCATATACGTATCCATCCGCTTCCTGCAGTCCTTTTGCGCTCACAACCACTACGTGACTACCACTTGA
TCCATCTTTTACGGTGCGCGACACGTATCAGCGACACGTATCCAATGAACAAGTAGCCTCGCGCCTTGGCCAAGGCTTCT
TGACTCAAGATGAGCGTCTCACCGTTTCCTCCACGGGGCCCATCAAGGTCTGCTGTGGAAGATACTCGGGTGGTCCAAAG
CCTATCGACGGCAGAAACGGCCTCCTACGATTCATACcctgcttccgcttctcCTGCGCGGATGCAACATACCAAGAACG
AGCCGTTctcatcagcagctgcctATCGAAGTAGCATGTCACCGCCGCTGCCCCAGGCATCTTCGTCCTTCTCGCCCTCG
TCTCACCCTGTTTCAAACGGtgcgattgctgctgctggctaTGAACGCGCTCCGCTGGTGAAAAGTCCGCCGCCCGCATC
AACGCTTGTGATTCAAGAACCAGTCCCTTCGCCCAGCCCTTCGCCTGCGCCCGCGGTCTCTACTGATGCCTCACATCGTA
ATGGCAAAGCAGGTGACGCCTTGTCTGCCAAATCCTCAAATAAACGTGACGGAACGGCTTCCATCTCGAAATCGAatcgc
agcagcggcgcCACCTCCTGGTTCTACGGTGGGCCCGACTCGTTCATTCGCGTCCCCTCGCGCATCGCCTTTCTCTACAT
TCTCGCCAGCACCGTTGAAGCGGTCATCGTTATCACCCTTGTCGCCTTCATTTTTGCCCGTATCGTTACGCAAGTGGACA
ATCTTACCCAGGACCTCAAAACCATCTCGGTCTATCTGGCGGTCTTTGTCTTTGGCTGCGTTTTCCAGGTGCTCATGTCG
TGGGATGCGGTACGCTTGAAGAACACTTTGCAGCTTATCGGTGTTCTCATCTTCAACTTGGCACTTACCGTGACAGCGGC
GATCGAGATTCGACAGGTGCGCGACGCATTGAATGCGCAAGATCGAGTGGCTGGTGGCTTCCCCTGCCCGGATGATCCGA
ATCGGTTGTGTAGAGCACAATCGCTGTTCCCATCGGTCGAGAGATACCTGATCGCTGTCACAGCcgtctgcttcttgttc
gAGTTCTTACTCGCCTTCTTGACGTTCAAGCTGTGGAAGGAATTCGGTTGGGTCATCTACCAGAAGATTGGTGCCGATCT
GAGGGTGCGGAGCATGTTTTTCTGGTACCAATTGTTCGTCGTCTTTCTCAAGTTTaccttcttcttcggcgTCGGCTTCA
CCGTGATCTacttgatcttggtggCTGAAACGATGGACTGGGAATACGGCGTTACCATCGCAGCTGTTCCTATCGCTATA
GTTGCATTGTTTGCGGCTGGATTTGCAGCTCGGAGGGAATGGACAAGCTTGATGGTGCTCTCGTTGTTATTGATGGTGGC
GGGCCTGACGTACTTTGTATACAAGGTCACGCAGGTTTGGCTGCCGGGAACGAGAGATGAGTACACTTACGTACATACGA
CGATCACCTTCATTTCCGGGTTTGCGATCGCAAGCTTAGGATTGACCTTGTTGAATGGATGCGTCTGTCTCTTCAACTTC
AACCAAGGGTTGAAGCCGGCACATGATGCGATTGGCACATTTGGTGGCGTTCACAGGCAAAGGAAGAGTCGTGCTGGTGC
ATCGggagcagcaacggcaacagGCAACGGGGATGCAGAGGCTGGTGTGTTGGATTTGGATGATGCGAATGAAATGGAGG
CAGAAAAGTACGAGCATGCGTGGACGCCTCACGGAGCAGATCCACGTAGAGGAAGTAGGACAATGCAAGGTCCAGTTTAC
GGCAGTTCACCTGGCGAGATGGTCTTCGCAGATCGCCGCACAAGTGGTGTGCAGCCATACGGCTTGCATTCGCCCACAAG
GCCTATACCTGGCAGCACACCCGTGTATGCTCCTCAACCGATGGTCCCAGCTGCATTGCAATCAGGCAGCCCATCCCACT
CTCCGCACCCTCCATCGCAGCAGTTCTATGCtcaacaccagcagcaaccgaTGCCAGATCCCAATGCAGCCTTCTTGGAT
GCTCACCAACCCAGACCTACGGCTTCTCGAGTCTCGCTAGATTAGATGATCGATTTGATACCCTGTAACTGCGTTCCTGT
TCTTCGTTTCATGGCACCCTGTCAATCCAGTCTGTGTTGTCCAAGATACAGTACTAGGAAGCTGCACTGCCTAGTAGAAT
CGGTGTGGTTTTTTTCGGGAGCCAAGCGATGTGGAGAAAGCCGGAGAGCTagtctgtgagtgtgtgATCTGTCAAGCAGC
ATGAAGCTTGTCGATTCATccgatgcagctgctcggACCCCGCGCTGAAGCACGCATCACGCAAGTTCTTTGCCAAATGG
GCCAACAATGTCAATATTAGACGAAACGATCTGTTGGACCAGATCGTGTCAAAAGAAAGAGGAGATGCGAGCATGCTGTG
TAATGAGAAGGTCTAAAATGCTGTGAATcacgttcgtgattcgtgattgataTAGAGGAAAGTACGACGGAAAAAAATGT
GACAATACCGAAGAAGCGAGCCTAAGAAAAAGTTCATGAGATATGCAAAGGACAAGAGGCGAGACGCTGCAGTTGAGATT
GCTGCAGCGTGTGGAAGCATGATGTCAAGAAGAGGCAGGTCAGGGAGCGTCTAGTGTAGAGCATCAATGACAGAGGGAAT
CGATCACGCGGCGGCGTTGACAGCAATGGGCGGCTGAGGGAAATTTGAGCCGAGGCCGCTCTTTTCCGAAATGTTGGACG
AACCCATAGTTGAAACTGGGATTGACGAAGCTGGCGCAATACCGCCGGtagaagcagcagcagcagatgtCGCAGCAACC
TCTCTAAAGGGCGAGCCCGCCCGCTTTTCAATGTTGGCCAGCCATATGTTTTGCAATACAAATTGCGGCAAGGCGTAGTA
CCTCCAGGTGGCCCAACGGAAAAAGATGCCCACTTCGTCTTGACGAGTGGTAGCAAAGTCATTCGTCATGTTCTTGCGCA
AGTCCTGGAACAAGGCCGTCTTGTCGGTCAAGACAGCCTTAACGCCCCATCTTGTCGCTTCGATCATCTCGTCTTTACGG
TTGACAGTCCAAACGTAGATATCCTTGCCGGCCTTTTGCGAGTCGGCGATGAACTGCTGTCCATCGGCACCGACCAGGCA
TGCAAAGTACATGGAGAAGCCGGTGCAATCTTTCCAAAAGTACTTGCGCGCAGCACGCGGGGAGGCGCCGATATGGATAC
GCTTCATCGAGGGCACATTGATAAGCGCAGATTCGAGGAATTTGGGATGCCACAGACCGAGGATGAGACGCGGCGCAAGG
TCGGTGTCAAAGTTGGGATACGATTCAACCACCTTGCGCATGAGCGGAAAGAGACGATCTGGGTCGTTGTCGGGCTTGAT
GTCGAGATTGAGCTTGACGTGCTTGTGTTCGGGACGCATGAGCAGATCACATACTTGAACAAAAGTGGGGATCTGCTGTG
CGGGTTGCTTGAGGGTTCGAAGATGCTCGATGCCGTTGTCACCATAGTAGGCGCGCTCGTAAATGAGGCCCTTTCCATCG
GTTGTCCTTTCGAGCGATGGGTCGTGGAACATGACAATGAcgtcgtcggtggtgaTGTGAACATCAGTTTCAAGACCTTC
TGAGCCATCCAGGATCGCCTTTTCAAAGCTAGCGATGGTATTTTCGGGAAAGGTTGCCGACGCGCCACGGTGGCCCCAGC
ACTCGGGCATGTCGGGACGAATGTCCATCTTGGCGGATCTGGTGATGGGACGCATCGTGGTAAGCGATGCGATACGGTTT
GAGAAGATGACGggatgcagatgatggTAGAGCAAATAGATGGAGGCTGCGATTAGTACCAGGATGACGAGAATATGTCT
CTGCCTCGACTGGAGGGCAGAGAAGGGATGATGCGGACGAAGATGGCACGcgacaagaacaaggcggGGCAGAAAAAGGA
GCAAGATGCAGTGGCTTGTGGGTTGAGAGTGGTCAAGGCGCACGATTGTCGACCTTAGTAGCCAGATGCAACCTATTGCA
CTCACGGCCGAGGTTGAGTAGTGATGGTGAGGAAGGTGACGAAGCAAGACAGGTAATACTTACCAAGACCTGAACAACAC
AGTTTGGACGAACCAAACAACAGGCAAATGCGTGACGAGTTAGAGTTGATGAGACGTTGGTGGGTAGTGTCACGCTCATA
TCTTCGAGGGAACGTGACAGGTTTTGCCACGGAACGTGCTCACCTTGGTTGTGGGTCAGCCTTCGCGGCTTGCTGCCTCA
GacttttcttcttctccacTCACAAATTTCACTACTCGTCTGTTTCAATTTTTAATTTTTTTTTAATCTTTGGAAAACAC
AAACAACCCTGTGGTTTGAATGAGGCCTTTTCGCCCTTGCCATCATGCTTTAGGCAGGCAAGTCGCCTCGAGCGCCGCAT
CACACCATTTTGTTCCTTTCAAGGCAACTTTTCGACGCCTTTGGTACAAGTTTCGAAAACACGCAAGCGTCCAGTGATGC
TAGCGACCTTGAACAAGCGTGAGTGAGTGGCGTGGTGCATCGAGAGCCAGCAAAGTGATTAGCTGCATGCAGGGTCAAAG
GCAAAGTCAGCTGCACCATTTGGCGGCCCGACCGGCTTCGGCGCGacagccagccagccagacACCCCGCGTTTGGCGAG
CCTTGCTTTGACACAAACTTGAGGCTATAATACAGTATACACAGACCCGAACGAAACCAGAAGCGGGAacgcaatcgtga
ataaagGTTAGCAATACTTTGTCCTGATTAGCCATGGTAAGTGACTTCACtgaagtcgtgagtgtgactCTGACGCATAG
CACGTCTAGACCTTAAGCTACCTCTTCATCGTTCCTAACCTCTAGCGCTGCTCTGCCACGGTGGGTCCAGCTGGTGAGCC
GACAACGCGACCAGTTGCCTTCGTTttggaaatcgtgaatgcatgTCTGACGCAAACACTGAAATTTTGTTCCACACTGa
caacattcgtgatttgttgATTATTGCGTTACGCTGGCTCTGGTGTCTTGATGCAGATCCCGGCTCACCTCACGACTTAC
GGATGACCCGCCGAGAACATCAAGTCACACAACTTTAAAATTTCGGGCACTGCACGCGTgtcaaaaaaaaaaacaatCAA
TCGGGAGCTGCTGTCAAGTGGATGATTTTGGGGCATCATGACACTCTTGAACCCTACGTGCATTTGTGTGACTCGTCTAG
CGCTGCACCTGGTCCTTTCACTTTCTCGAGGTTGCTCCCAGCCGATCTGGCACGAGACACAGCGGAGTTCAGTAGCTCCA
GCCCCACTGGCAAGCCTCGATGAAATTCACTGTGTCATGCCACGCTCGTCAAATCGTTTCTGTCCACGTTCTCCAGTTTG
CTGATTTGCCCAAACGTGCCTCGATTTTCTAAGGTGTGACGTGGGGCTCTGGCCGTATGAATAGGCCCATCCCGGCCAAT
TcccggtcactcgtgactcgtgacttgtgactcgtgacttgcaTGTTTAGTTTACAGCAAATGTTAGCTTCTGAACCACA
AACAGACCGAAATGAAACGCGTGCCAGTGACCCGTGAGCCGTCATCGCGTTCCATATCGTCACAGTCACACGCTTTGCAA
AGCAAGAACGgaatcgtggatcatgAATGATGCCTTTGCATTGACGGTCAGAAGTCTTTTCCCTCGTGTTCAATGTTTTC
AGTTACGTCGCTTAAGTCCAacttcgagcttgacggGCTTGCGCAGGAAACCCTCAAACGTGTCCAGCGGCTTATCGGGC
TCGGCGAGCACAATGTCGTAGCGTCGGAAAATGGCAGCGATCAGAATGGAAAGCTCCATCATGGCCACATTGCGTCCTAC
GCAAGCTCGGGGTCCAACAGAAAAAGGAATAAAGGCTTTCTCGAAATCGCGCTTGGCGTTAGGTGCAAGCCATCGATCCG
GATTGTATTCTTCAGCATCCGCTCCGAACACCGACTTGTCGCGGTGCAGCGTGTACGCTGGTACTGACAGAATAGTCCCA
CTGGGGAACTGCTGCCCACACACGGTAGCACCACCAGCGGGAATGACACGCGGAAGACCAATAGCAGAGGTCGAATGGTA
ACGCAGCGACTCGCTTAGCACCGCTTGCAGGTACGGCAGCTCCTGCACATCGGCATGCAACGGTACCTCTTCGGCATGCT
CCAGTTCGCGGTCAAGTTCGGCCTGCAGCTTGCGCATCTTGTCCGGGTGCGTAGCCAGGTGGTACACGATAGCGCAAGAA
GTGTTAGACGTTGTGTCAGAGCCAGCGATGAGCTGGGTGAGTGCTTCCGCGGTCAGTTCCATCTTGCCCATCGGTTCACC
GCGGTCGtctttggcagcttgcAGTTTAGCGAGCAGGTCTTCACGCTCGGAGCCATTTTGCAGACGATCATTGACACGTG
CGAGCGCGATCCCTgtgagcttcttgaccgACTTCAACCTGCTCGAGAACCAGGGCAGTTTGATCAGATACGGGCGCATC
CACACAGGAGCCAGACCCATGGTGCCAGAAAATTCTCCTCGTTCGTTGATAATCTGAACCGCTGAGCAGTAATCGACCTG
TTTGTTTCCGTTGGCATCCTCGTACTCGACCTTGGCCTGATCCACGCCGTTCTCGAGCATGCCAAATGTTTTGCCAAACG
CCAGCGCACCGATCGTGTCAAAGGCAAAGTAGTTGAGCCACATGAGCGAgtcaagccaagcacgGCCCTTGATACCACGA
GGTCCTTCCGTGTTGTCCTTGGTAGCCTTGTCGCAGAACTCGTCCCATCGTTCGAGCAGAAGCTGCACCTCACGGCGAAT
GAAGGGCTCGAAAGCGACGATGGTCTTGGGTGCAAATGTATGCGAAACGATCTTTCGCTTGCGCGTATGCTCGGCACGGT
CGCGCGTGTTGAACAGACCGCGTGGGAAGGGACGAGGCGGTACAAATGCGTCGTAGTACGCAGGCTTGAGCGTGCCGGTA
CCGTGGCCGTAGATGGGTTGCAGCGCCTCGTGATCGGCGATAGAAACATGATTTGGAGCGATACGGACGAATTTGCCTGT
GTGAACAGAAAAAAgacagcaagcagcacggTCAGCATGCGATCAGGGGGCACAGCAGAGCACGTGAAGAAACGTGTTCG
ACGTCACACTCTTACTCACCATACTTCTGATGCTGTTTGTGAACCTCCTCGAAGCGGTGACCGATCAGAGCTGTCCTCAG
CAGCCAGAAGTCGGTAAACTTGGCGAAGAAGGGGCCGGGATACTTGATACAAgcggtgttggtgatgtATGGTACGACAT
GGAAGAGGACTACCGCGCCGAGCAAGGTGATAACAACGTGAGCGGGCGACTCGACTGACCATTGGATCGCAGCCCCAATG
CGCGGGACGAGGTCGGTCTCGACCATAGTGGTGGATGGTGGGTGCGTGATGACCACAGCGATGTGCAAGGCAAACCACGT
GGAGTCTGTTGGTCTGAGGGACGACGAACGAGCCAACAAAAGGATGCAGAGGGTTGAGGGCACAAAAGACGTGGGAGACG
TGGGGACAAtaacgatgacgatggagACTCGTGCCCTTTTTGTAGCTTCACCGCCTTCTCCACCAATCTGTGAATGATTG
GGGGCCTCGCAAAAATTGCGGGGTCAGTCGTGGGTGTCAGGAGGGAATGGATTAGCGAGACAGGGAATTTCCCATTTCAA
AGCAACGGCGGAAAGACGGTCACGAGCCGGCTCAGCTTTAGAATGTGGTCGTCGCTCAAGCTAGCTTCATCGGGCGGGGC
ACATAAGGATGTCACGGCAAGTGCGAAGGTACACTTCAGTGCACCCAGTCAGACGAGGAACCACAAAAAAGGCTCACCAT
ACTGGCTTTCCTGGTTCAGTGGCACTCTGGGTTGGATGGCCGTCGTATCCGATATTGCTCGGCTGTAATGACCGCTGTTC
ACATTTGATGACCAAGCTTCAACTGAGtaatgctgctgctactgcagctgccgccgccgtcaTATGCCTCGTCAGTACCT
GAGCCTATCCGCATCCTACCATCCGTGCTTCACCCGACGTATCTCCTGACTTGTTCGCCCACAAATAGCCGCGCTCCAAT
GATGAAAACAAACAGTGTGACTACGTCGCTGGAAATAGCATGCCGATGCTCACCACAGGGTTGTAACTCTCGTGATTGTG
AGTGTAAGTGGGCTTTCTTGTCTTCGGCTGGTGAGTTCAATCTTTCAACGTCAAAGTCCCACACACTCTTGACTGGTAAG
ACTTTACGCGACGTCGACTTCGTAATAAACAAATTGTGCGCCGCAGATTCGTGAAAACGAGTGCGCGCGCGTTCCCACAA
GCCAGCGATAGccagccaatcgtgaatcctgaaCGGCCCCGCCACAGTTGACACGTTACAAAGCTCAACTTtgtaattcg
tgatttcggTACGCACGCCAAGCTCTCACTTTCCGCTCCCGCCGCAGTGCAACGCGCCTGTCGGTAAATAGCACCCCACA
ACAATCTCAAGATTCTGACCTTATCGAACACCCGAGGCGCTTCAGACTCACACATTTTGTTCGTCACCTCACCTTTGCAA
CCCGGTGAACATACAGTAGTGGAGGAGTCGCCGTCAATCGTCTGGCAGAGGCCGCGACCTTTCGTGTCTCGAACCGCCCA
GGAgaaaaaatcgtgaatgcataACGAGATGAAGAAGTAGTGTACATCCAAACAACGTTGGTGGGAATGCTAGCGGCCCA
TGGCGATCACCAAAAGTTCTGAGCCCAGTCGACGAGTGCATCCCAGCCACGTCCCACTGCGCCATTTCCTATCTTGCCCA
GTAACCTCCTCCACTGCAGTATCTGATTGTCAGCACGAGCAAGGCCAATGATACCTTCCATGCCTCCAACTTTAGCGAAC
ATCAAGTCGATCGGCTCCGTCACCTTTGTCGCCGCCTCGCCTGTTGCGCTCCATGGCCGCGTCCAGGCAAGCATACCAAA
CACTTGTTGCAAGaacgccatcgtcgtcgatgaagACTTAGATGACGAAACGGCCGTGGTCGCTGCTACGCCTGCCCCCG
GTATGGTACAACTGAACTCGAAGCGGTTCGCGTGGAATACAAGCGCTGCGCGGTAGTGAAATACGATGGCCAGCACAATG
CCAATGTGCCAGAGCTGATGTGAATGACCCCACGTGTCAAAGCGACCGGGTGCCCAGCTCTCAGGAAACTGCGTCGCATA
GAATACCAGACCGCCTACGTAGAAAGCGAGAGAAGGAAAGATAGGACTGAAAAAGGCAAATGTTTTGGCCAGACCGTGCT
CAAACGCAGCATGTGAAAAGGGCGCTACAGCTGTGGCGCACATTGTCAAAAACACGGCGATGCGCACGCCCTTGTTCTCG
CGCCTGTTGAACCATTCGGCCCAAGGAAGGATGGCACCGGCGAGTCCGACTAAGAGCGTCGTGAATGAGTAGAAGAGCGC
CAAATTAGGCTGACAATAGAAGCAGTTGTACACGGTGGTCCAGATAGAggcagcgacgagccaTGCAATGCCCGTATAGT
CGACGCAGGCGAATCTTTCAAACCATTTGCGATCCGAGCAACCCGCCATGACGTGCCACGAGACTGAAAGCGTGAGAcac
ttggcagcagcaaacagATAGACGGTCTGCACGAGCCTGTCCATCGGCGTTGTCTGATCATCGAGACCTTTGCTGGGCCA
AAAGAGCGGCACGATAGCAGCCAAGCCCCAGAGATGGGTGTGAATGTTTCCCGTCTCGTTGTGGATCTGGAACGTGCTAC
GTAACAAGGCAGGCCAATTCTCGACCGGGATGAAGCGATAGCCGGAGAGGATGTGCTCGTTGTTGCGGAAGAAGGCGGGA
AGATGTTCGTAGTGGATGAGCTCGTGACCGTTGCGTGCTAACTCCTTTGCCAGCTGATATAGCTTCTCCTCCGCTTCGTG
GACTGCGTGACCAGCACGAGAAGCAAGGCTATTGGCTCGCGAACGGGAACGCGCCGAAAGGTCCTGGAAAGTGGCCTCGA
AGCGTTGTGCTAGCGTGGCACTTTTGCCATCTTCAACAGCGCTCTGGAGAGCGTCGCGCCAAGCCATATTGCGTACGGAG
TCCTGAATGGCCTCGAGTCTCGATTGcatcttggcagcgagcgcatAAGCCTGCGTTGGCAAATGTGTCGAAAGGGGCTC
GAGCACTGATGCAAAATCAAGATCGAATTGGGGCAGAGAGGGCATGGCGGGTAGCGCTGGAAGCTCTGCTTTGAGACGCA
CCGCATCGGCCGTAGAAGGAAGACGTGGCAATCGCTCTCGGAGCCcgctgccgaggctgaTTGGGAGAGAAAAGCTGGAC
GACAAGCGCTCCCAATCCGGCGCCAGCAATtgcgagcgagaagcgagggCATacgatgctgttgcttgGTAAGTCGGGAG
CAGCGCTACGAGTCGCCTCAGATCTTCGCGCATAGCCTCGAGTTGCTGAAAAAAGGCAGCTGAGTGACTATCGGCCCAGG
CAGTCTTTGCatcagagtcgtgagcgcAGCTCGATAACGCGGATGCGCTTGCTTCAGCTGGAGAGACGGAGGCATCGTCC
AGTGCTGACAAGGAAGTTGTGCGAAAGATACGCTTCGCATAGAAGGCTCGCGCCCTGACTTCAAGCTCGGTGAGATAAGA
CAGCACCTGTGCACGTAGCGAGACGATCGAATAGGGCAACGATACCGGAAGGTCGAGGTACTCTAGCGAGGTCAATGGCT
GGTAATGCTGGCGAAAGAGTGGCGAGTCccactcgtcgtcggaagTTCCCGAgtcggtggcggtggctgTTGTGCTGCTG
AAACCTGCGCCGAGTGTATCATGCGGTTTATATCGGAAGCGCAACGGCGCATATGGCAGCTGAGCTGGCTGCGAGGCCCT
TCTGATGCGTCGACGCACGTGGAAAGGCCGAGCGGGTTCATGAATCATGGTTGGGTTGTCCGTGTCGTTTAACGCAGCAC
AGGTGTGTGTCGAGAGGGAAGATTCGATGATGGGCGAAGATCGGGACATTCCAAATGAAGGTCGTCGAGGTGCCATTATG
TCGTCAGTCGATCCCGCCGATGAGTGGTGCAGTGGAGCAAATGTGTCAAGATAGGAATCGAAAAAAGGCCGCTTTGCGAC
GATATGCGGGGGACAAGAACGACTCAGATGGCCATGACGAGGCAAGTGGCGACCagcgttgctgttgctgatgcgATACT
GTGATTGTTGCGGAAGATGCGGTGCCGTTTGATATTGTCTAAATTTGATGCGGTCAAGGCGAGGCGACGAGAACGATGTG
ATCTTAGACAATGACGATGGTAGCGGATGTTTCAAGGTCACTCATCAGCGGTCAATACATAAGAACACGagcagagagcg
agaggGGTATTTACAGCCACCACTTCAACCTGCGATCTGCCATCGTACGCAGACATCGTAATCACAAATGCTATCTCTGC
CCTCGCTGAGAACGCTTCTGAGCTGGATCATGTAAGTTAGTGAAAGCCCTCAGCTTTGTTGAGCCTCGGCTCTTGAATAA
GTTAGAGCAGCTCTACGTCAGAGTCAACACGATCTACTGTCGCTGCATGAAATTCAACAACAGTTTCAAGTTTCAAacac
agtcgtgagtatcCGTGATTCTAggctgtggctgttgaCCTGATTCAATTCATCACGTCCCCAAAGGGCACGAGgttgaa
tcgtgaataagtGAGCTCTTCTTACAATTTCGAACCTAACACACGATGAAAAAGGACCCGATATGACATAACGAATCGGG
CTTTCGCATCataagtcgtgagtgatgtTTCATACACGTGATAGCTGTTGCACGACCGTGCGATTCAACTTTGGAATGCT
AAGCTCGCTATGCAGCAACACTCTGACTGAAGAATGCTAAGCTGAGGCTCAAGTTTCCACGTCATTTGCATTCCGCTTTC
CATCTTGTCtttcaccaccatcaaTTCGTCCTTTCGCCACTCGTCCGGTTCCTGTTCTCGTTCTCATCATGCCGCCCAAG
GCCTCCACTAGCAGAAAGGCTTCGGCCAACGCCAAGCCTGCCAAGCGTGGTCCGGCCGCTCCTATCAAGTACTATCTTAT
CCTTTTCAACTTTGTCTCATTCTTCGGATGGGTCGTCGTGCTCTCGACGTTGATCAAGCACCTCGCCATGGGCCCACAGA
CCTTTTCTCCCTCCGTCAAGTTCGCTTCCGATTTGCTGGCTCGCTTCCGTCTCGCCAagatcggcatcgtcaaGTCATAC
TCGCATCTCTTCCCGGAGCCCATTGCCCAGCTGCTCGAAAGAGCCTCCAACTCGCACACTTTTGTCGGCCCTGTCGTTGC
GCTCGTCCagtcgctcgccatcctcgaggTTGTCCACGCCGCCATCGGCTGGGTGAGGAGCCCtgtcaccaccaccgcca
tccAGGTTGCCTCGCGTCTGTTCATGGTGTGGGGCGTTACTGAGCGATACTCACAGGCCTGGACTAGCCCCTTCTACGCT
TCCATGGTGCTTGCTTGGGCCATCACAGAGTGCGTTCGATACCCCTTCTACGCAAACCAGCTTCTCAACTCCGAGGGTCC
TGGTCTACTATGGGCTCGATACACTCTCTTTTACGTTCTCTATCCCATCGGTGCCGCTTCCGAAGCTATGTGCATCCTTG
CTACGCTGCCCAACGGCCTTCCTTTCAACAAGCCTGCCGCCTGGGATCTGCGCGCTTATGTCTTTGCCGGCCTCTTTGTC
ATCTGGTGGCCTGGCCTTTACGTCATGTACACGTACATGATCAAGCAACGCCGCAAGGTCATCGGAAAGGGATTCTGGGG
CAACAAGCTCGTTGATGAGCTTcgcgagaagaagaagcagtgATCGACTGGGAAGAGAGATGGAGCTCAGCTGCCTGTGA
TCGAAGGAGGATCCTTCATCAGGCAGACAAGGTGATGGAGTGCACGTTAGGAAGTTGTAATCAAAAAGGTGGCaaatgca
gcagcgcatgTATCGTACTGTAAAATTACACTGGAAACAAGTaatacagtcgtgagtgatgaGGTTGAAAGCGATGTGAT
CCAGTATCGTGCGGTTAAATGCTGCATTTGCGGCTGGTACGCCACATATCCCAAGGCAACCTCCAATGTTTCCCACTTTG
CAGTGAAGCGTCGTACGGATTAAAGTCGGCCTTTTCCAGTCTCTCGAGGTACGAACGAGCGGGAACGACGCCTACCAAGG
CCGGAATCACAGCCATGGGCAACTTGCCGGAAAACTCGTCATTGATGATCTTACGTGCAGTGATCAGGTAGTCATTCGCG
CGCGTGGCAAGGGCAAACACCGCATCGCGGAATCCGTGAGCTTCAGGACCGTTACGAAAGACGTCTTCCTCAACGACTTT
GTGTAGATGCAAGAATTCGCGCGGGAGAACGAGTTTTCGTGCACCTTTTGTAGTCGAATTGCGCATGTGCGGGGGAGGGT
GGGTGTGATAGGGTATGCTAGAGATGGCGAGGCTGAGACCAGACACTTTTCCGAGGTGAGAAAAGAGTtcgtcgatggcg
tcgCTGCGTACACCGAGCAGATTGAGTGAGAGGTAGTGGAGGCGAGAAGAGGTGCTCTCCGCATACGACTCGAGCGATTC
CAACGTGGGCGGCTGGAAATCGTCACTCAGGTCAGCTTCGCGAACATCGATGATGCGCAAAAAATGGTCGAGCATCAGCC
CGCCCCCTGCGTTAGAGCGAACAGCCGGATCTTGAAACGCATCGCGCAGAGCGAGAACGACAGGATGCTTGGCCGGACGG
TTCTGGTATGCTCCCTGTACAGCATCCCTCCACCAGCCCATACGCATTCGACCCAGAAGCTCGTTTGAAACGGTATCCTT
GAGTCCGGCGATTTCGACATTGAATGTTCTGATGGCTGCGAAATGCGTCTGCAGATGCTTGGGATAAAAGTGATGTGCCA
AATACGATGGATGGTCgcgcttgacgagctcTTCCAAGAGGTATTTGTGCGGAGATTGCAGCGGAGAGAGTTCcgtcgat
gctggtggtgcCGACCTAGATgacaatgacgatgatCCCACACCTGAAGGATTCGATTGAGCCGTCAACGTGCTAGTGGA
GAGTGGTCTACATGATACCAAATCTTGAGGTCCACACGCAATCCGTTGCGTGGTTGCACCGTTGAGGACGGCTAGTGCAT
GCTGCGGTTTCTTGTAAGGCCTGAGCATCGATGCCGTGCTTTTTGATACATTTGCGATCATGTCGTGATGGCACTAGCTT
GAGCTATCAGCATTTAAGCATCGGGCAGGTTGGTGCTCTTGAAAGAGTGTAAGAAAGCAAGATGAAATGGTCCAAGCGCC
GTCAgccttgatcttgatgaCCAAGACTCGTCACTGCACCAGTTCCAACGCCCACGAAAAAAGCAAATCAATCCGAAAAA
ATTGACGAAAATGACAAAGAAAAGTTGGCACGAAAAAGAGCCGAGTGGAGGTGTTGGTGGGGATCACTGTTCGTGCTGTT
CTTGCTCATGTCGACTTCACatgcagcttgagcgtgttgaCAAACAGAAAAAGCAGCTAGAATTCAAGATGTCTTGAGCT
TCAGAGTCCCTGCTCAAACAATCACAGACTCGGATAGAAACTTATGTGGCCCAGACTTTCTTGTGCGCGAATGAGGGAGG
CACAAAATGCATGATGTGGTAGACGCTAAAAAGTGTGTGCGAGTACAGGCAGTGGGTCCGTAAAGCGGCAGATCCCGCTG
CAACTGAGTCGAATAGAGCGAATGTCTTTGAAGGCATCCGAATTGAGCCAggaatattcgtgattgcactCAGATGCCAC
CTTTGGCCAGCGTCAACCATAGATCGTCTCCAAGGTAATGAATGTTTTCTATCGCAATACCCTTCCCGGTTTTTCGTACT
TCTTCCGTGTCCATCGACATGACACCGACGGCGAGAATCTCGTCTTTTCCCTGTGCTCTGATGGCAACGCACTGCCCCTT
CTTGACAGGCTCTTCTCCCTTTGATGGATCCGGTAGCTTGCCACCTGCGCTTGTCAATCCGGGCGACATAACATTGGCAC
CAGATAGCACAAACTTGATGGCTCCGCGGTCGACCTGTACCGATGGAAGCATATCAGGGACTGATATGGGAAAGGGAGGG
AGCAGTGCGAACGTCAAGAAAGTGTCAACTGGGCTCGCCAAATAGGGGAAAAAGTCGAGAATCAACGAAATAGTGGCTAC
TTGGTTACTTACATttgtgcagcagcttcaagctcggcaagtACCAATCGTCATAGTGCTGAAAGAAGAGCACCTGCTTG
TCGGAAATAAGCATCTGTACATGCTCCCTTGCGAACTTGACCGTGGTCACCGAGGCCTTATTGGGCCATGCTGCTTCCAG
GAGCGCACCCTCGTCCTTGGCTAGTGCTGGATATTGGTCGGTGAGCTTTTGGCGGATCACTCTGCGCACCGAAGACTTGA
GTGCTGTAGCGGGACCCAGATCGGGTTTGGGCTCGAACTTCTTGAACAGCGACATGTTTGCACTGTCACTGTGTATCAAC
GGATGAGCAAGAATAGCCTGGAAGCGGTAGCAGAGAGAGTCTACGTGACTTTTGACTGCTGTGCGTTTGTTGGATTTGCA
GGTTTTAGGCTCGGAAGTCGGGTCCTGTCAAAGGATTTAACAGGTCTGTGAAACTTCCACTTACAGTcccgagtcacgag
tcacgagtcgtgagtcgtgagtcgtgagagCTGTACTGGAGGCTTCGATTGACAGCACAGCCTGACGCTGCACATGCATA
TGCACCAAGAATAGAagcacgagcgagcaagagcaacacaATAACTTATGGACAAAGTCATCCGTGCGGAGGATGAACTT
CGGCGTTCTCACACAGTCAATCATCTCTGGACAGCTCTCCTTCCGTTCATCCACCACTACACAGGCAATCAGATCTTCGC
TGAAGATGGTGCTTTTTCTGCCAACTGCAGCGACAGCTACGTCACGGCGTGCATTGTCTGCATGCGTTCGTTTTAGCCAC
CAGCAGAATGCACGACCCACCATCCATCCACGGCTGTTAAAAACTCAGTCGAAAGCATTATCCACGACGTCGTTTCGAGC
ATCCGATtcacaacagcagcagcgcactTCTACCTCGTCATCAGAAAGTGGCAGATCTGACAAGGATTCGAACGATGGCT
TCCGCACCTTCTTCAACTCCACCGGCTGGGAGACGGCGATGGGCGCCTCGTTTGGCGTGCTTCTGCTCGGAGGCGCAGCA
ATGGTGTACCACTCTTGGTACAAACGTCACGTCCTCAAAAAGATGGAGGCCGCCTTCGATCCTGGCTACGATCCCGTTCT
CGCTCTAGCTAAGAGCGGCGACCAGCTAGCTCATGTCCGAATCGATCCTCCAAGAcccgaggacgagatgaTCCGAAGCA
TTATTTCTGGCAAAGAAGCCGGTCGTTATTTTCTCGTCATGGGCAGTAAAGGCTCGGGCAAAGCCAGCTCAATCATTGAA
GCTATGGCTGCGATTGATGCGGACGGATGTGCGTTTTTCGATGCCCACCTTGATCCCACCATCGTGGTGGACCGTTTCTC
GGAATCGATCAACTTTTccaacaatcgtgattaTCTGGGCAATCTGCTGGGTCTCTCAGACCTCTCGGGGATGTCGTACT
ATCAGCAATTGGAGCGTGCGCTGCACAAGCTTGAAAGGGCGCTCATCACTCGCAAGCAAAAGACCGGCAAGCCGGCCATC
ATTGTTATGAACAGCGCCCACTTGCTTCCACGCGATGAAGAGGGAACCAAATTGCTACACATCTTCCAGCAGCGCGCTGA
GAAGTGGGCCTCTGCAGGCACGGCCACATTCGTATTCACTACAGCCGACTACTGGGTATACGATGTGTTGCGTAAAGCCT
CGAACCGAATGGACACGCTCTCCTTCCGCGATCTCACACGACGACAATCGATCAACGTGTTGCGTGGATGTCGAAAGCAG
TACTGGGGCGAGAAGCCTTCTTCGCAGGACCCACGCGTGCTTCAAGAAGTTTACGAGATCTGCGGCGGTCGCCTAggctt
gctcaacaaggTGGCTCGACGCAAGGATATGCTCCGGGCTGCCAGACAGCTTGTGGAAGATGACATGCAGTGGGTGCTCA
GCAAGACTGGCATCATTGAGGACcacgatgatgatgtcATGGACGAGCAGAAGTGGTCGACGTGCAGCTGGCTGCTCTTC
TGTGAGCTGTCCAAGAAGCAAAAGGAGTTGGAAGAGCTGCTGGACGACTACGGTGGCAGGCTTCCAGCTTTTGTCAATCA
GGACACGCAAGAGGATCCGCAGTACAGCAGCTTAGCTGCACAACTGCACAGCGATGCGGGCTGGTACAAAGCCAAAGCTT
CACCCGTGCCTGGACTCACACGCTTTACCACGGCTGTCCGCCGTCACAAGGCcgccgatgatgacggcgaCGACAAGCAG
AGCAACAAGATGACGGGCGCCAAGGAGACCACATCTTTCAGCAATGTCAACGACCTAGctgatggcgatgacggtggcga
cgacgacgacgacgatgatgatgaagatgaGACGGCACACCGACGTCTCACCGAGTCGCTTATTACAGATCCCAGCATGG
ACCAAGAAGCTGATGTGCGTGGTGCTGATGTTCCGAATCCACACCTTACCTGGGGCGAGGCACGCCAAACCATGACACGC
CCCGACTTTATCATGGAGCTCGACCATCTCAACATCATTCATATCGACCGCCATCACCACATTCGTGCCGACTCGATGCC
GCTGCTACGAGCGATGCGCCGTGTTGCCGAATCCGAAGGTTACGGCGACAAACTCGAGTCAGTTATGGACCGTGTCTCGG
CTATCGAGAGTTTGGGACGAACGCGAGAGCTGCTTTGGAAGGAGCAGGGGGATCACGGCAAATTTTTGATCAAGAAGGAT
CACAAGGGTAGAGAGATTGAGACTTGGACGCTACTCGGTGGTGACGAGAGGCTGGGTCGTGTCACGGACGAGGACAGCGG
AGATGGCGACGATTAGAAAGCTATGAATCTTCGGTCAGTCATCGCACGGTAAGAAAGCATAGAAATTATGAATGTAGACC
AACTTTGTCACACCGCGGCGCTGTTGTGTGACACTGCGCTTCATCAcgatgcagctgcggcAACGGTTGATGAGGGTGAT
AACGACTGCGAGGCCAGCGCGGAAGAAGATCAAGACAACGTGAGCCAGACACCAGGGTTGTCGGAATTAGACACACGCCT
TGTGGGCCAATCggccaatcgtgaatcgctgTTGCTGAAAATGCGACGCTAATCTTGTCACATGGCACAGGAAGGGTGCA
GGTTTCGGATTTGTGACCATATCACGCAagactcatgactgttTCGCGTGCCAACATTGgacaaatcacgaatggttCGA
AGGCCGGCTTGAATACCGAGATATCACAAGTGCGAAACGAACCCATCGTCTGTGCCAAGCCGCACACTGTCGACTGCCTC
TACGCGGAACGAGCGGATTGTGTTCCTGAGCAATCCGGATAGTCGGTAGTAAAGTGAGCGGAATCGTGGCAACCGGCTGT
GGTGTTGTTCCGGTGGCTGCACAGATAAGCTTTTCTTAAATTGCCAAGTGGCAAACTTTGAGCCGGTGACACAAAAGCTT
GAGCCAAAGTGAAATTGGCCGAGCCACGGACCGAtcctcgtgactgtgtAGAGTGGGCATGCCGAACAACGACGGCTATa
tcaccatcgccatgAGTGCTGGTCGGCCTCGCAGAATTTGGCCGACTGTGATATATAGAGAGTAGTTCTTGGTTCCATCA
CTCAGTGACTCAACCCGCACCTGTCGCATCTCGCGTGACTGTCGCTACTTGCCTTTCTTCATTGCACCACATATTCACCT
TACTGTTCGTGCTGCGCTTCACTTCACTTTCGACCCTGTCTGCAGCCGTCGCTTCTTCAACGCCACCCACAACCAACGGT
ATCACCAAGATGTCGACCGTAGCTtcgccatcttcatcctctTGGAGACAAGCGgctgcagccaagctcaagtcTCGTTT
TGCCAGCATCCCTTCAGAGTGGCACCTGCCAGCATCGATTCTCAGCGACATTAACGAGAAGAGTGGAACAGATGTGCGTT
CCATCCCTGCCTCATGCGGTATCTTGAGCGCGAGCGAGCTTGAGATTACCGAAACCCCCGTCGCCGAACTTCTCGTCAAG
CTACAGTCTCGTGACTGGACTTCGGAAGCGGTCACCACGGCCTTCTGCAAACGGGCCAGCATTGCACATCAACTCACCAA
CTGCCTCACCGAGATCTTCTTTGATGAAGCCATTTCTCAAGCTAAAaagcttgacgagcagtACGAGGCTACGCGCAAGC
ACGCAGGTCCACTCGCAGGTCTGCCCATCAGTCTCAAGGACAACTTCAACCTAAAGGGCAAAGACTCCAATATCGGTTTT
GTCGCGTGGATCGGCGATGCCTCAGACCACGATTCGACGCTCGTGACTATCTTGCGCGAGCAGGGTGCCGTGCTGTACTG
CAAGACGGCAACACCGACCGCAATGATGATTGCCGAGACTGTTTCGAATGCCAATGGTCGTACACTCAACCCAGTCAACA
CGAGGCTGACGCCTGGTGGTAGCTCGGGTGGTGAATcagcgctgcttgcgaTGAAGGGCAGTCCGCTTGGTGTAGGAACC
GACATTGGTGGCAGTATTCGCATTCCCTGTTCGTTCACAGGTCTGTGGGGTCTCAAACCCTCTTTTGGACGCTTCCCCAC
CGGAAAGTGCAAGAGTGGGTTGGCTGGTCAGGAGGCTGTATTGTCCATCAACGGACCCATGTGCAACGACTTTCAGGGAC
TCGAGATTTTCGCAAAGACGGTGGTAGATACAGAACCGTGGCTTTCGGACCCCAAGTGTCTTCCTATTCCCTGGACACCT
GTCGCTACGGCTGCTTCGTCGCTTCCTCGTTCACTCACCTTGCTCATGTTGACGGACAATGGCATTGTGACACCTACGCC
GCCGCTTCAGCGCGCCATGAAGCATGCAATTGCTAAGCTGCGTGCAGCAGGTCACAATGTTATCGAGTGGGACGCTTCGA
GCAAcgctgcagatgcagaaCTGTTCGCACGCGGCGAGCATTATATCGCGGCGTTCTTCCGTGCCGAAGGCGGAGCCACT
TTACACTCGATCATGGAGGCCTCGGGCGAGCACGTCGACTGGGTTAACGGTCTTGCCAGAACCGATGCTAGCTACGAGCT
GAGCGTCAAACAAATGTGGCAGCTACAGGCCAAACGCAACGCATGGCAAACAGAGCTGCTATCACGCATTCAACAAGTCG
CTGGCGTCAAGCACTTTGACGCCATAGTAAGTCCTGTTGCCGCTGAAGTGTCAACTTCGCATGATGCCTACCATCATATC
TTTTACACTGGCTGCTGGAACATGATGGACATGCCGGCGGTTGTTATGCCGCTCCAGAACTTCAGTGTCGACAAGAAGCT
GGATGCGGTGCCCGCCGACTTCAAAGTCAAGAGCGAAAATGAAGCCCAAGTGTGGACTCAGTACAaggtggaggaggtgc
ACGGTCTGCCCATATGTCTGCAGGTGGTGGGCCAGCGGCTGCGAGACGAAAACACGCTGGCGGTCGCGAAGAAGATTTAC
GATGACTGTAAATAGATGCGAACAAGGCTCTAGAAGGGTCGTAGAGTAGTTGATATCGTCATTGATTTGCTTGTCTATTT
CCTCTGGGCTGTCTATGAGCAGTGGAATCTAGCATGTAGAAGCTGACTGCCTCAGGAAAGAATTTCGATGGTTTCACCTG
TCTCTCCGTCGACGGTGCCTCTCCTGACGGTGCCTCCCTTGGCCTCGATCATCTGTTCGATTGTCCTGGGATCTTGTTCC
GTCTCTGTGAACCAGGAGAGGTTATCTGCGATCAAATGGCGGTTCTTGCAGCCGGGACATTGGACGATAACGATGCCTTT
GGTGTAGGACCTTTTGGAAAATTCGTGCGAGCTTCGGTGTCCACATGCGTCTACGGTGCATGTGAAGGTGATGGCGAGGC
GTTGTTCGATTTGTGCGATTGGTGTACGTTGACCGGTGACTGGGAttgaggctgctgctttgtggttcgtggtGGAGCTG
CCGTCCGTCGTTGAGCGAGCTGAAGTCTCGGGGATGAATGCCTCGATACGCGATCCGTCGTTGTGCAGTACGGATGCTGT
GCGAAGAGTTCGACGCTGAACTGACTTGCTGACAGGAAGCATACCAGGAAGCATCGAGCTGTATGCTcgcattcttgatt
cggATCCAAGCTGAGCATGTACCCGTCGAGAAGCGGCTTGCCTAGTCAAGAGCGGAAGCGTCTGTCGACTAGTGGAAGCA
ACGTTGCGTGCCACAGCTGAGGCAATCGTTCTTGCAGACATAGTGAATGAGGAATCTAGCACTGCACGGAGGCCAACAAG
TGTCAAGCAAGCGAACAAAATACACCAGTCAAGGCGATGGCGTGGAGCATGATAGGGAACAACGGCAAGGTTCAAAGCCG
CTTCAGAACGTCGAGAAGATTCCGGCGCAAATAATCATGTGGAGGGCTAACAGTgaattttttttttggtcgCGGAACTC
GGATTTCTCgccagaatcgtgaatgctcaGTCATGAATGATCATCTCaaacactcgtgactgcgacATGGGCGACTTGGA
GAGCGGGAcatcgtcaatcacgaatgataTGTCGGGTGCTTTTTAACTGGGCTGTGCGATTCGTATTACTACGTGCTAGG
TATGCATGTGTTTCTAGTCAGGATCGATACAAGCCATCGAGGCTTTCACAATGCCGTGTCTCTTCCAGCTTGTAAGATGA
GCTGATTTACAGAAGAATCAAAATGCCCAATGCAATGCTGAGAGCAACAGCGCTGATCTTGATGGCATAATTCGAGTCAG
AGGTAGCCCGTGCTGCGTCAGGCTGTGGCGTGCTGATGCTACCACCGTTCGACGTGGTAGAGTTCGACGAGGTTGCTCCG
ATTGTGCCGTTCTTGGTGATTTTGACGGTAAGAACGTCGACTGTACCATCAATGCCGATTGCGTGGTTGATTTGACTCGC
CGAAAGGCCGCTTAACAGCTGAGAGTTGGCGGTTCTGCTCACCTGATACTGAAAACCACCAGGGCTAGTCAGGGTCCCTG
CTGTGGCATTGCCAACCAACTCGTCCCTTCCATCATCGTATCCATTGGGGGCAATCATGTGCCCGAGCGTAGCGTTCAAC
TCGACACTAGCCGCGATGAAAATTGCACCCGAGTTGGCAGCAGTGCCATTCTGAATCCAATATCTGAAGTGATTACCGCC
TTTGAGCGATTCGATGCAACTGCCGCCGTCGCCCTGCTTGTAGTTGTAGCGCATGATGTTGGTTTGCGGTCTGGCTCCAT
TGCCATCACCCAAGTTGGCGGTCTGAAAACCACCTTGGCTAATGTTGAGGCAGCTACCGGGCGAGAAGTAGAAGGAGCGA
GTGAATTCTTCAAAGCCGGCAGGGTTGAGTACTCCTGGGTCGGATTGGCCTGAAATGATGACGTTAAGCGGCTCGCCCTG
ACCGGAGGCTGTGTTAGCCGTGAGCATGGAACCGCCATTGGTCGCGGGACTGTAGTAGCCCTGATAGTCGCTCTGTCGCC
GCGCTAAAGTGGATGGCAGTGCACGAGTCAAGGTTGACGTCAAGGCTGTGGTGACCACCGCCAAGGTCAGAAGTGTAAGC
CTGAACTTCATCTTGAAAAGAGCACCAAGCGTTTAATGCACGTTGTAAACGCACCAGGCGTCGAAGGTTGTGGGCTCTGA
TATACAGGTTCCTTGTGATATCGAGTACTAGATATAGGCGTCCAGCGCTTGAGGAGGTGGCGGAAAACGTTGGCGAGGAA
AGAAAACAGGTGAGGAAACAAGGGTGGATCTAGGTTGTGATGGGCACGCCCGTGGCGTTACAAGAGGGCACacggcattc
acgattcacgatttccacTCGAACCAACATGGCCTTGCAGCTTGTacattcgcgattggcTCGCAACGCCAAGATCTCCC
AagacgatctcgacgccTGAGGAATAGCTCggctgcttgagctgcttcagTTTCGCATgtgtattcacgatttgtggTAG
CGCGTTTGCCAGCTCGGCAgggcattcacgatttttgTTTGCAAATCACGAGGAAAGTCAGCCTTCTTGTTGATTCGTGG
ATCGAggatcgtgattcgtgattgtcgcAGCATCTCAGCAATTGCCAAAGCATCACGCACCATGGTAAACAGACATGCTA
ACTTAGCCAAGATGTGAAGTTCTACTGCATAAGTTAATCATGAATGGGTGCATCAGTTACGAGTCTAAGAACTTGTTACG
CTGGACGAGGAATCGAATACTGTGGGCTAAAAGATTGACCTGTCACATGTATCTGACAGCTGAAATGAactgattcacga
ttgatttgtgatttgtgatttgtgattcacgattgtgaccGTGGCTTTGGTCAATTCACTCACACACTCTCGACATCATA
GCTAATCAAGAACGTCACAGTTTCGACAACACTGTGCGACACTTGACATGAGTGTGACAATAACTTAGtgtgcttctcga
cgcCGTCACATGTGGCGAGCCTGCAGAGAAAGGTGTGGcagcaattcacgattggaacTGAATCACAGGTGAATCAGTAA
ACAGCGAGCGCATAATGCACAAGTCACActtgagtcgtgagttcaAGATGATGGCTGTTCGCTATTAACATGCGTGTTAC
AGCTTCACAGACAACAGCGTCAGGGTTTTCAAcacgaagcgtgaaccGTAACCAGCGAACAGCGGCAGTGCGAGTGAAGC
GAGAACCATACACGATATGCTACCAACATGAAACTTCCGACAAAGTGGTAAGTTGGCCCAAAGCGGTATGTTGCATGATC
CAGAGACTTGAACCGTGCATCGCGATGCCCGCATGAGCATGGTGAACCGACCGGGTCGGGAAGGTGgtgccattcacgat
tcacattgtGATACGGCCGACACGGTTCAAccaattcacaattgttCAGGTCTCGCGCGGCAGGTACGCTTGAAGCACAA
GTGCGACGGCCGAAAAAGCGTTGGGAAGAGAAGACCCTAACTTGCTAATTCCGAGTTGGGTTGCCTTTTGCTACATCTCT
GCGCCCTACGCGATAGGATTCAGTCACGTCGTGAGTTTCAAGCCCCGCTTTTTGCTTCTACGACCGAATCTGTGCGGGGT
CGATTCGGAAGCCATAACGAAGTTTGAATCTAGCCAGtacaaatcacgaatgaagcTGCGGATGAGGCTAGCAGCTGCTT
CGTTAGAATCAGAAGTGCAGTTCGATGTCGTCGACAACGTTGTTCGACGCTCGTTCAGATTCTCGCCCATGGCACCACGC
CTGTCAAGAGCGGTAAGGGTtgcaagattcacgattggttaGGGTCGTCGCACAGAGAGGCGGTGtgtttgtgtgtgtgt
gtgtgtgtgtgtgtaCGACATATGACAACAAGTGCGGGGCGAACAAGGAGCTGGTGAGCAGCAACTTTGTGCTTGCCGTG
ACAGCCGAAGTAGCGCACACTCTGATTCGGCGGAGAGAAGTTGCCCTCGGTCTCTTTCTCGTACATGGCGCAACCGCACC
GGCTGCTCGCTGTCTCCGCTTCTAGATTTGCTCTGTGGTGCCCCACGTTCGCCGGTTCACAAGGTCGTTATAAGTGGTAG
CTTTCGACCTTGTCCTCATACTTGCATCCCCTCCCTCGTGAGGTTGTGCTCTCTACTCTTGTCTCCCACCCCTGCTTTGC
TTTAGAGCAACGTCCATCATGACGGCAATCACCACTGGTCTCAAGGTTCCGTTTCCTCAAGACCAGAACCTCCACACTTT
CCTTTTCAGCAACCCACTTCAGCATCATCCCAATCAATTTTCCGATCGCTACCCGAACCATACCTTCGATGGCAGCCCTA
TTCCCGAACAGCGTCCCATTTTGGTGCACGATGGTACAGGTGCGCAGCTCAGCTGGGCAAGACTCAGAGCCGACAGCTTG
CGTCTAGCTCGCTCTCTCCAGACATTGACCGGCATGCCNNNNNNNNNNNNNNNNNNNNNNNNNNNNNNNNNNNNNNNNNN
NNNNNNNNNNNNNNNNNNNNNNNNNNNNNNNNNNNNNNNNNNNNNNNNNNNNNNNNNNAAGACGGCGGTGGTGAGCGATG
GATCACCCTTGCTCCATGGTATCACGTCTATGGGTAAGTAATTTTGCGGCGGAAGCTCTCTCGTTGATGTGAAGCACGGT
AGCTGACCTTCTTGCCCCGCTTGTTTGTGATCCGAATCGTGCTTATGCAGCCTGGCCACTGTGTTGCTTCCGACGATCGC
GATCGGTACCACGCTCATCATTCCAGCGTCGCCGAAGTTCGATCTGGGCTACTATCTCGGTCTGGTGACTCGCTACCGGG
CTACTTTCAGCCATATTGCGCCTGCCGTAGCTGTTGCGCTTCGTTCGTGCGCGCATCTGGACCCAAGCTCTCCGCAAAGC
AAAGGCATCGATCTTTCGAGCATTGCCGCTTTCCTTACTGGAGGCGCTCCAGTGCCGGTCGAAGTTGTGCGCAAAGTGTA
CGAGCGCACCGGAAAATACATTCAACTTGGGTACGGGACCACCGAGACATGCTCTACCTCGCAGACCGGTgggcttggct
tggatgcCGACGACCAGGTTTCACGAGATGAGCTGGGCAGTGCAGGCTTTCCCTCGCCCAACACTGAAATCCAGATCCGG
CCGTTGCCGGGTACGAGCAAGGAGCAAGTGgagcatcgacgacaagaGATTGCCACTGTGTCGCGTCAGGCTCGAGAGCG
CGGTGAGCGTTCGCCGCTGGATCCAGGCATGGTGGGCGAAGTGCTGATCCGTGCACCTGGCGTAATGTCGGGATACTTTT
CGGGACTCTCGTCAGAAACGCATTCGGCACTCGACGTGGCGCTGACTGCAGCCGCATTCACCGATGATGGCTGGTACCGT
TCTGGCGACGAGGGATGTCTGGATGCCAATGGTCGCTTGTGGATCACTGGTCGAACCAAGGAGCTCATCAAAGTCAAAGG
ATTCCAAGTGCCACCTGCCGAACTCGACGATCTGTTCGCTACACATcccgagctcgtcgatgcagccgctACGGGTATCG
TACAGGACACGTCGACAGGTGAAGAacaggtgctgctgctcgtcgtgcCCAAGGACAAGTCCATTCTGACGCAACAAGAA
AACATGCGCCAGCTCGCCGCACGACTTCACACCTGGGTCGCCGACAAGTGCGCTTACTACAAATGGCCAAGCGTCTACCT
CTTCTCAGCGTCAGCACCGCGAAACCCAACCGGCAAGTTGCTCAGGAAGGACattgctgcagctcaaggctTCCGGGTGC
ACATCGTCAAGCAGTCCAGGAATGCTTCTTCGCCTGGTGCGATGGCCAAATTGTAAATGCGCAAACGATCGTGTGTTGCT
TTCGAGAATTCTTCGCTTCGCAGACAGAGTGATGAGTCGGATGGTATTGAACGAGGCCAAGTCTCGATGTGACAGCTAGG
TGAATGGACAAGGTGTGGTAGATAAAGATGCGGCCAGATTGAGTACCATTTTGGTTTTTGGTCGCCTTCTAGTGGTTGAC
GCCCTGTACGACTTGGGGGTATTGCTGACGGATCATCTCAAAGAGCTCCGGATTCTTGCCCTGCAGAATGTAAGGGTCCT
CGGCCAAAGCGACAAAGTAGGTGCTGACACCGCTCGCGATACTTCCAGCACCGACGCTGAGCGCAATGTTGAAGCCCAAG
CCGAAAGCgacaagcaagacgatTGAATAGTAGCCCGCATCGTTCTGTAGATACCGCGGATTGGTCAATTGCTCATAGAT
AAACGCAAACAGAGCGGTCAGCAGGCCGATGATGAAAGCACCGCAGTTGAAGACGATGTTGACAAGCGAATCGTTGATGA
TCGCGTCGATACCGCGGTCTTTGAGCAGGGCCCATGTTTCCTTGGCTGCGGTGATGTAGCCGTTTCCGTAGAGGGCGATG
TTGATGTAGGCGTAGCGGTTGAAGTAGTCGACGAGCCCCTGGATACAGCTGACGCAGCAACCGGCGACGCAGGCAAGGAT
CTGACCGGTCATGTCTCCGTCGGAAGCAGCCTGGCTTTGGAGGATGTTGAAGAGCGCGCGCAAGAGGtcaaggatggcga
cgatgagcgaaccgaagcagatcgagccgAGGCTGTAGGTCATTGATCGACGGAAAGCGCCCCAGGCGGCGTTGGCGACT
TTGTTGGCGTTGTAGTAGGCGACACCAAAGATGCCGGCGACGGTGGTGAAGGCGATGTTTTTGATGACTTCCGAGATCCA
GTAGTAAGCGAAAACGATAAAGACCATGATGCCGATGATCGAcgcgttgctcgagctgctaCCGGCAGCTTGGCCCGAGG
GTTCAAAACGCTGATaagcagcaacgacgaccCAACTAGTCCAAGCACTGAAAGCGGTCTCAACAATCAGCCCACCAAGA
GCGACGACATAAACGCTCTTGTACTGCTCGGCGGTGCGGATGAcggtgacgaggatgagcttTGCGAGCGGGATTCGTTT
GCGCATGAAAAAGTAGGCGATCACGCTCAGCACGGCAAAGATGGTGAAGATAATGGCGGCAGCCGTGTTGCCTCGAACCC
AGAGGTAGACGCAGAAAGCGACGTTGGAGAGCGTGGTCAAGAGTAGCGTTGCTTCGAGGATGATTTTGGGGAAAGTTCGT
ACGAGCAAGATGTAGACGAAAGACAAGACGAGCGCAACGGCACAGCAGATCATAAACATGATAGCGGTATGGCCGTTGAG
TGTACTGCCGGCGACATTGGCACGACCAATGGAGACGTTGACGTCGGCATTAGAGTAGCTGCGGAGACAGATGACCGAGA
GCGCGATAAAGCcagcaaagacgagcaagaagagaaCGAGGAAGATGGGATCCCTGAACTTGGGTTTGGGCTGGAGACGC
TCGCCTTCAAAGCCCTCTGGTTTGAGGGGTTGCTTGTAGTCGTTGCCATAGTACTGTTGTGGCGCATTGTGGTGTGGTTG
CTGACCATTATAGTACTGGTTCTGAGCGCCTTGCGGCTGACCTTGGTAGTTAGCTTGTGCATACGAGTTAGGCGGCTGCA
TTTGGGGAGGTGGATAGCCAGCCCCGCCTCCGCCGCCGTACGAGTATTGTTGCGACATGACGATGCGACGGGAGGATGAA
CCAAACGGTGGTGGTAGAAGAGGACCAACagcgagctgagcgagctggatcgagagGCAGACACACAAACACGCGTGCGT
GGCTGCAAGTGGGCAGGTCGGAATGCAGAATGAAGACAGAAAAAAAAGGTGAGCTGAAGAGTGGATTGCGTCAACATCCA
CGACCTACATGCAAccgactcgcgactgttCAGAGCCGAAGCCAACGCTGTGTAAATCACGAGGCGTacagtctgtgagt
gctGTTGAGATGTACTTATGACGATGGTCAGACGCTCCGACATGCAGCTTCGCGCTGAAATTCCAGTGTTACGGGTTAGG
CGGaagaattcacgattagtcCAAGTTaggtcgtgagtgttggcGACTTTTTGACGCGACagctgccaagatcgacatgC
GGCATGTCACGGCAGCCACCATCTATGctaagtcacgagttatCGGCACACGCACAGGCGTTGATCTGTATATGGGCTAA
AGTGATATTTGAttggcgatggtgatgtCCGCTTTTGTAAGCCAAATGTATCGTCGACATTGGCTCGTCAatcagccagc
cagccagccagccagccagccagcttAGCTTCCACCGTCCTTGATGGGACGTGGATGGTCCGACGCACTACGCAAGCAAG
GTTTCGCAGTTGGGTTCGAGAATCATCGTCGGGCAGCAAAACAAGGCCAAGCTTTACCGAGCTTCTCTATCCGTACCGTC
GTGCATCGTGgatcgtaaatcgtgaacatTTCCGTGATTTATtataattcgtgatttgcattcgtgatttacgatttgGG
AACGTTGTGGGTGCTTAGGGTGAATCGTGTCGCGAGttcgattcacgattcctgttcctcgatcgacgatccacgatctc
GAAATATATTTGTTAGACCGTTTGACAGGGGAGGTCGGGTTTGGTGTTTGTAATTCGTATTTTTATACGTCTCAGTCACT
CACcctcgagtcgtgagtcgtgagctGTGAGGGACGTATCGTCTATGTTGCGCTTCGTGTTGCGGTGCTTGCCGCGGATC
TTTGTTTGTACCTCCACATTTGGTGCAAGTCTGAGTCGTGGATCgcgtgagtcacgagtgttgatGTCGGAATTTTCTTG
AatgctcaagctgcagctgttgcgTACTGCCAATCCAAGCACCGAAGCTTGTGGATCGGCCAGCCGTGAGCTCCGTAGTC
CGATAGTGGTGAGTGAATCAGCTGCTTTCCTCATCCTATCTTGACTCCCGCGGAAGTATGCCTGTCTGACATAGACGGCG
CATCCGCTTCGCTTGGTCCTCAGAACGTCGTACGGGGTATTCACCAGTCTATATTCCGTATATGACTGGCAGCTTCTGAT
CCACCTTTCTTTTTGGGTTCTTTCCTTACCCCGTCTAACGTCGACACCTAGCTTTTCACAATGAGCACCTACACAGTGGG
TCTCAGGGCTCTCCTTCCAACGCTCGGGTTGATCTACGGCTTCCAGGCAGCATGTGCAAGCGTCGCCGTCCCGCTCAAGA
CCGAAAAGTATTACGATTTGTGTGGCTCGCTCGGCTTCATCTCGgctgccgccgcctcgCTCTACATGCCATGGATTCGA
GCACGCTATCTTGACGGCTTCAAAACCATCTCGCTCCCCACTTCTCTTTCGGCTTTCCACCCCAGGCAGACTATCATGAC
CGGCCTCACCCTCTTCTGGGCAATCCGACTTGGCAGCTTTCTCTTTCAACGCATCCAAAAGTCTGGTGGTGACAGCCGTT
TCGATGAGATCAAGCAGAGTGCGCCCAAGTTCTTTGGTGCTTGGATGATGCAGGCCACTTGGATCGCCATCACCGCGCTT
CCCGTATACCTTGTCAACTCGATCCCAAAGGCTTCCCAACCCCCTCTCGGTCGTCGCGACTACCTCGGTCTCGCCATCTG
GCTCGTAGGTATGGGCCTTGAAGTGACCGCAGATCGCCAAAAGTCGCAGTGGAGAGAGCACAAGGAAGCCGGCATTCATA
ACGAGCCGTTCATCAAATCAGGCGTCTGGAGTTGGTCCCGCCATCCAAACTACTTTGGCGAGGTCACTCTATGGGCCGGC
CAGTTCGTACTCTCCACTACTGCAATCGCAAGCGCAGGCACCTTCTACCCAACCTGGGCTGTTGGCCTAGCAGCTCTTAG
CCCTCTGCTCGAGTACGGTCTCATCCGCTTCATCTCGGGCGTGCCCATGCTCGAACAAAGCGCAGACAAAAAGCACAAGG
ACAATCCAGAATGGAAGAGGTACAAGCAACACGTTCCTTGCTTCGTTCCTTTTATCGGCTCCAAGAACTGACGCTTGCAA
TATCACTTTTCTCCTTGACCCACCTCGTATCCTGCCCGCATCGAGACCAATTTTTGCTTCCATGTCTCTGTCCGCTCTGC
CTGCTTTCCATTTCCATTTTCGTTCGTGTCGTCTGTCCTGTCTACTCGAGATTGAAAACTATGTGTTGGCTGAACAGGCG
CTGAGACGCCTACATgtcatctgcatctcggTGGCGTACGGTATACGAGCAGCTTTTAGAAATGAGCATTGTTCTCTTCT
CTTGCATGAGCTTGGCAGAAGCTTGCCGAGGCTTGCGTCGTCGATTCACAAGTGGATCACAACAGTCGAACAGAGCGTGA
AGGGGAAGGACAcatgcagctcgtctgCAAGGACCCCCCTTCGTGATTTAGAACACCAGCAACCGGTGCAGGTGTCATGC
GATGCGGCTGTTGCAttacaatcgtgaatcgtgaatctgcaGACACGTCCCCAAGGCCGTGTTTTTGGACGATTACAGAC
CGCCGGTGCCCCTGCGTGTCTTGCACGTCGTATGCTAAGCAAATCAAGGCCAATGCACGTCTCGACTAAACTTCTGAAAG
CACACTGCGCATCGCTTCCTTTCACCGTAATCCATCAAGGCTAGTCGCCGCACCAACCCATCTTTGGTCTATACCTTATG
CAGCGGCGGCGCGCTCGGTGTGCTCCTGCCGTGTCGGCCCCACACGGTGGGTCTCGCCTGCGAATTCATTTCACACCAAC
AAGATGCTGCACAAATGGCAATATCAGCGACAGTACTGTACGTGGGAGAACATGACAGAGTCACGTTTCGCCGCCCGCGC
GAGGGTGGGACATCCATCAAGTGGGCGTAACAGCGGGACAGGCATGACACACGTCACGCAAGGACCAAGGCATGACTGGC
TAGCCGAAAACTACAAAAGAAGCACACTACCTTTGACGACTCTGTCCGCATCGCCACGGTCCGCTCATTTCCTCGCCTTC
TCGCCGCGTTCTCGAGTCTTGGACGACGAACAAGGCAATGCGAGCATCTCTGTTCGTGCTCACGCTCGGGCACCTCGCTC
AACGCGCCATTGCCCGCAGCCTACCCTTGCAAGCTGGCAGAACGCCCGAACAGCCCTTCGCACTCCATCCGCATCCCGTG
GGTGTTGCAGATGCCAACTCGAACCTTACCCAGTACGTCAACATCTTTGTCGGCACCGAAGCCAACAGCGATCCCGGTGA
CGTCTTTGCAGGTGCTTCGGTTCCGTATGGTATGGCTAAAGCCACGATCAACGTTGAAGGATACGCTCCTGCCGGCTATG
TCTGGCCGTCAGACCAGCCCACGCGCGGTGTGAGCCCACTGCACGATTCCGGTACCGGTTCTAGCGACGGCAGCTACGGC
AACTTTTGCATCATGCCCGTCCTGTGCACTGAcaactcgatcgatgcCTGCCCCACACTTCTCGACCCACGCAAACGCAT
GCGCCGCAACAACACTGATTTCGGCCGTCCCGGTTACTTCACCACGACCCTCGACAACGgcatcaagatcgagcttACCA
GCACGCGCAGAAGCACGCTCGAAAAGTACACCTTCCCCTCGTCAGAATTAAAGCGCATGAACTCGACCCCACACCTCGTG
CTCGATTGGACCAACGACTCACCCGGCACCTTCCGCGGCGGCGAGATGAGGGCCGACTGGGACAACGGTCGGCTCACCAT
GAACGGTACTTGGTTGAGCTCGTTCGGGCCTGGTGACTTCCACTATCATGCTTATCAGTGTGTCGATCTAAAGTACAATG
GAAAGCAACAGCTTTCGAGCCACGCCTTCTTCGGTGGCAACCGTCGCGGTTACGATACAAAGCGaatcgatctcgatcac
TGGGTTCGAGTGGCACAGCAAATTGGCCAGTACCAAGCCGGAGCCGTGGTCGGATTCCAAGCCAATTCCaaagccgacga
cgacgtcaCCATCACTGTTCGTCGAGGGGTTTCTTTCGCCTCGGCAGAGAACGCGTGCCGCAACATGGAGTCCGAGATCG
CCAACTGGGACTTTGATGCCACCGTCGCAGCTAGCCAGTCGTTGTGGGAGGAAAAGTTGCAACGCATCCAGTTGAGCCCT
TCCACGCCCGACTATGTGCGTCGTCTGTTCTACACGAGCTTCTACCGTACCTTCCTCTCGCCCAACAATGCCACCGACGA
TGGGCCCTTCCCAACAACTCGGCCCTACTTTGACGGCATGTACTGTACCTGGGATACGTTCCGCACCTTGTTCCCTTTTC
TTTCTCTGACAAGCCCGAGTGAGTTTGCTCAGATCGTCGAGACCTATATCGATGGGTGGAGACAGGACGGCTGGCTGCCA
GAGTGCCGTGCCAACCAAGTCAAGGGCTACGTACAAGGCGCCAACAACGGTGTGCCAGTGTTGGCCGACTTTGCAGTCAA
GTAcgccaaagctgcagcGTCGCTCGGTGTCAACACGGACGAACTGTACCAAGCGATGCAGCACGACCTTGACGTGCCCT
CGCCGCAGTGGGAGTACGAAGGTCGACAGGCCGCGCCCTACCAATTGTACGGTTACGTTCCATTTGGCTACCTCGACCCA
GCCTCGGTTGGAGAGCAGACGCGAGAGGCTAGTCGCTCGCTCGAGTATGCTTTTGGCGACTTTACCGCTGCCATGACTGC
ACTGGCGTTGGGCAAGCCCGACGAGGACGTCCAGCGATATGCAAAGGCTTCATTGAACTACAGCCTCAACTTTGACCACC
ACTCGACCAGCGATGGCTTTTCCACATTTGTGCAGCGCCGATTCGCCAATGGAACGTTCAAACCCACTGATCCTACCTTC
TGCTCGCCGCTCGACAACAACTCGAGTCACGCATGCAGCTTGCAGGCCGAGAACGACTTTGGCGTGTACGAGTCGTCTTC
GTGGGAGTACAGCTACTACGCCCCGCACGACAGGAGCGGGCTGGTCGAGTTGCTGGGTGGCAAGGCTACGTTTGAGAAGC
GACTGGACCACTTTTTCAGCAAAGGCTATTATGCACCTGGCAACGAGCCGAGCTTTGACACGCCAACTATGTATCACTTT
ATCGGCAAGCCGTACCGTAGTGTACAAAGGGTGAGAGAGGTTGTCAACACCTTCTTTTCGCTCAAGCCTGGTGGACTTCC
GGGTAATGACGACAATGCAGCCATGGCTTCGTTGTTAGGATGGTTCTTGCTCGGATTCTACCCAACGCCGGGCACCAAgg
agctgctggtgctcTCGCCGTTCATGCCAGGTTACACAATCATCAATCCAGTGTTGGGCGTAGCCAAGGTGACAGTCACT
GGATACGACGAGCGCTCGATTGGTGGAAAGATCCCGCAGGGAGTCAAGGCCTACGTTGAGCGCGTGCTGATTGACGGTAA
GCCACATAGCTCGCGCTGTCGTATGAGCTTCGACGATCTCTTTCCCGGTCAGGCTGGGGAAGAGAGAAAGGTGGAGATTG
TGCTGACCGAGCacgaggtggatggatgcGGTGACGGCCCTGCCGACGATCCTGCGTCGCTGTCGACCGGTGGCTTTCTT
GACTTGAAGGAGGAAAAATCCCAAGTGTGAGCAAATTGCATAAGTATCGACAGGATCGTTGTTGATTCTTTCGCTACTGC
TCTTGATCTTCCTCTGCgctctcctcttccgcctcgtcttggtcgagctgcaggagTCCAAATCCAGAGCGAGCGACGTT
CTGCTCAGCAGTTATCGCGCGTCTCTTTTCGCCCTCAGCTGCTGTCTGCTGTCTTTTTTCTTCCTTTCTGCGTTCGCGCT
TCGCTTTTCTCAATGCTTCCACGTCAATAGCGAGGTGGTCTTGCGTGTCAAACAAAATCCAGTCGAGCATCGCATTTTCT
ATCGGGGACGAGGCAGCTGCGATGGCTTCGCGTGTGGTCTCATCTGTGGATTGCGCAATCGTGTGGTAGAGAGATCCGAG
GACCATAGCGCTAGGCGGAGCGCTAAAAGGGGTCGGGCAGAGCAACAGCGATTGAGCGAGTCGGTTTGCCGAGAGGAGGG
TAAGCTGTATACTCGATTCAAGATGTATATCGCGTGTGGTCGGATCTACGCTGTACGTGTCCGGATATGTCAGATGGGAG
GGGAGATGGGTGAGTGTCGGATCGGCTTTGAGTGTCTCGTGGATGGTGTACGCTCGGAAAGCAGATGCAACGGCGGCATG
GACCTGTTTGAGCGACCAGTTGAAACGTTTACTCGACTCTCCCAATCTCTTTTGTTCTTTGAGGATGAGGTAGCGCAGCA
CGAGACACAGTGGTAGGAGCGGTCGAGGGATGTCGGAGCTGAGCAGAGCGTCAGTGCGCGACTCGTCGCTGGCGAGAAAG
TAGCAGAAGATCTTGAGACGAGTGGCAAGAGGCTCATCGAGCACGCCAGAAAACGTGGTCGAACTAGCAGTGGTGAGAAG
TTCATCGGCAGAATCTGCcatggcagcgtcgagcgaaAACGGCGGTTCTGCGACGTACATATTTGCAGTCTGTCGAGAAA
CGCTTCGTGATCGTGTATCACAGTGATGGTTGTGATGACAGCCATGCGATCTATCAAAACTTCAGAGAGAAAACAAAAgc
aaatcacaaatcgtgattcgtgattcgtgattcatgaatGTGGAGGGAAGGATTCCGTGATTCTGTTGTGGATGTGCgcg
cgattcacgattcgtgatgatTATTGATTGTTGCAGATCGTTgtagattcacgatcacgatTTGGTTACAGGATTCTGTT
TCTAAGTTTCGTGAATCTTGCACAAGTCTAATAAGGATGTGAACTGGTGGTGCGCCTCGGTCTATGACACGGATCCGTCG
CAGGTTTACGCTTAGAGCTTCTGGTCCTTCTCTGCACCGTGTTCAGGTTCCCTGAGACGCATGACGGCGTCGGTGGCAAA
CTTGGCACCTtcggcggtggaggtgTCGCATGGAGTAGCGCCGTGGCCGATCTGGTTAAGCTGGACGACGCAGGCGCCGA
TCTCAATCTGTCGCGGCAAGTCGGGGTGCACGTCTCTTGccttctgctgcttgccgcTGAGCAAGTGCTTGCAAAGGTGA
GGCTCGCCGCAGAGAGGTCTCGCGAGACCGACAATGTCACACGACCTTTCTTCCACAGCCTTTGCCATCGCCTTGGACGA
ACGGAAGCCTCCCGTGACGGCGAGACGAGCCGTGCTGAGGTGTGGTCGGATGCGTTCGGCAAACTCGATGAAGAACGATT
CACGCGCGATGGTCGACTCCTTCTTGTGCTCGAATCCGCTGCTCTCGTACGTTCCACCCGAAAGCTCGATCAAGCCAACA
CcggcagcttcgagcttcttggacATGGTGAACGATTCTTCGGCGTCGAATCCGCCATCGGCAAAGTCGGCCGAGTTGAT
CTTGATCGAAATGATAAACTTGGGATCCGGGACCGCCTTGCGGATGCTCTCGATGATTTCAAACACGATACGCGAACGAC
CTTCAAGGTTACCACCGTACTGGTCGGTACGTTTGTTAACACGTGGCGATAGGAATTGCGACAAGAGATAGCCGTGTGCA
GCGTGTAGCTCGATACCATTGGCCTTGGCTTCGTAGAGCACCTTGGCAGCGAAACCGAACCGACGCGCAATGTCATGGAT
CTCGTCCACGGTCAAAGGGCGAGGTTTGCCAAAGGTCATGCCCATACCCGGAGGACACTGCACGTCGGACGAGGAGACGG
GAATAGAAGCGATCTCTTCCGAGGTCTGTCGACCAGCGTGAGTCACCTGGGCGATGACGAGTGAGCCGTGCGCGctggca
gcatcgatgacCGGCTTATACGCCTCGACGTACTCTTGGTGTGAGCCAATCTCGGGGTCGATGCATGCAttcttcttggc
ttcaGGGTAACGAGCATCACATGGAATGTTGCCAAGGACAATGGTGCCAATCTCACCCTCGCCCCACGTCTTGTACAGGT
TGATGTATTCGGGTGTAGGCCAGCCACGCTTCTTGAAATCGTCTTCGGACCACGTGCAAAGACGCTCGGTCATGGCACTC
TTGAGCGTTGCATTGGGAGCTGTTACGCCGTTAGAAAAGACGACGGGCTTTTTGAGGGCTTCAAGGTGCGACATGTTTGC
GGATCAGTCGGCAGGCTTGGCTTAGGAACGGAGGATGATTAACGATGGGTTCGACCTTCTGAAGGCTATCAGACTTATAA
GGCAAGGCTGGCAGCATAGTTCGGTACACGGCGACTCGGACTTAACGAGGTGGAATGCAAGACATGGCACCTGCATCTTG
GCATGAAAGCGTGGTAGGGCTTCTTTGCTTATGATGTATGCCTGCGAAACACATCGCCAGCATTTCTCTCGGGCTTGTGT
TCATGTACATGCGCGTTGATGGCAGCGGCGCGAAATTCTACAAGTTTTCTTCTCTTGTTCATTTGCATTGCCGAGGTGTG
CATGGTCCAATTCTCTTCGAACTGTTGCGAGCCTCTGACGTCTGCGTCCGAACATGTAACAAGCCGAGTCCTGAAGTGGA
CATTAGATGCTTGTTGAGCGCCAGTGCCGGTGTGTCACCAACAGGCTTCACTGATTCAAGACTAAAAGAGTAACATTTCT
GactgccaatcacgaatgacgtTGCTGGAAAGTTCCGCCGGCATTAAGTTGGCCAATTTCGATTACCCTAAGCGCAGATC
CACTGAGAAGGACCTGTTGCACAAACTTGCACAACAGAGTCGGGAAAttgaatcgcgaatgaaACAAAACCCCCCTAAAA
ATGAAAAGTAGAAGAAGACATCGGGAGAGGATCAAGTAGGCGTTTGATTCATCGGGAGATCCAACTGTATCAACGCATCG
AGGCGCCGAACAAGACACCGAGCGGGTTTCTCCTGCTTCCAATCAGTCAACAACGATAGCCATGCTTCGGACACTGAATG
AAAATGGGCATCAGCGATTCCTAGCTAGCCGAAGCCTCCTCTCTATCTTCCTCTTTCCATCACAGACATAGGAATTCAAC
AAAAGCCGGACAAGAGACCAGATGGCGTATGGACACGTTCCGAGGCCCACTGGGTCGGATCCCAGCACGCTCCGTCCTCG
CATCTACACACTGCCGCCACGGGCACAgacgcagcaacgacaggGCGTTGTGATGATCCCCTTCAACGCCGAGGGATCTG
ATCAAGCTGGCTACGTTGCTGTTGACAGCAAACAAGTGCTGCGGCCTCCAAAGCCACTGATCGAGTATCTAGCAAAGGTG
TTTAATGCCGAGCTGGAACGCGGCGTCACATACCCGCAACGCGGACCCATGGATTTGGCCGAGTTCGAAGGCTACTTTTT
GGGGTATGATCTCATCGTCGGATTCTTCCTCTCGGCTGATCAGCTCGCATTGATCACAGCCTCGAACGCCCCCGATGTAG
GGCTACAAGTGGATAACGTCGGACAACTTCCGGATCTGTCGCAGCTCGACTACGAAGAGCAAGTGGCTGGTTTCTACTAT
ATCAAGCCTAACTATCCCGGCCGATCTTCGCACTTGTGCAACGCCGGCTTTGTCGTTCCCCCTACGGGGAGAGGTCTCGG
ATTGGGCGGTGTGTTCGGTCGCTCGTTCCTCCACTTCGGCCCGCAAGCAGGCTACAAAGGCTCCGTGTTCAACCTGGTTT
ATGTCAACAACACGGCCAGCGTCAAGATTTGGCAGAGGCTCGGTTTCACCATTATTGGAAGGCTACCCATGGCGGGGTTG
CTCAAAACCGAGGATGGAGGCGAAGAGTTGACCGATGCCTACATCATATTCAAAGACTTTACCGGTACAGTGCAGGACAA
CCATTCGGCGGAATCAAAAGCGCTTCGAACTCAATCAAATGATGGAACGCAGGGTGCTATCTAGCAACTCTGGCTTGTGT
TTTCACAATGACTTTTCGCGGCGGTCTGGATCACCACGAGCCTAGAACGTAAAGGTCTATGTGATGGCATCTGTATGTTT
CCCTCATCGTTCTCCAGATCTTGAACTAGCTGCAATGTTTATTGTACTGGCATGAGCGCGGCGTGTTCTGCGGATGAATA
TCGCGTCACTCAACACCAAGGCACATTTTGTTCTAAGCCTTAAGATAGAATGAAGTAATGGTATCATCTGTCGAATGCGT
GACTATAGAAAAGGATACAGCGCCGGGTCATGATAAACGTAGGTGCAGATCGGCAGCAACAAAGCCCCGCTTCAACGCTT
GGTAAGCAGCCATGGCAAAACCAGCTCTTCGTAAATTGTCTGCCTCATTGGCGTGGGCCCGGATTGTAATATCGAAGCGC
TTAATATTTGTGATGATGTTCGTTTATTCATTAGGGTGCGCGACATGATAGCACGGAGTAAGCGGTCCAAATGCTGAGAC
CTAGCTCGGCGCGATCGACGGTAGCAACTGCCATGGTTGTCCCGCAAAACGTGGTCAAGCTTTGCGTCTGCATACTTGTG
ATGATGTTAATACTTGAAGATGATGTATAGGGCGTGTACGATGCCAGGAAGATAACCAAGTATAGTCAAGAGAACGTTGA
TCCAAAAGTCACTGTTGGTGTCGAACATGTGCGTAAGAAAACAAAGTCAGTATACGCCGGAGAAAAGTCAAGGTTCTTGC
AagccgacgagcttgcttgAATAGGTATGCGTGGATGGCAGTGGAGCAATGGGCCGAGATACGTACGCGCCGCAACCTCG
CTCGAGGAACACACCAAGAGGTGGAAGGAAGATGGCCAGGATGATCTTGAAAATGTCGCTGCAGGTGAAAGGCATCTTGG
GCTAATGTACTTTACTACGAGGAGTTGTGACGGAGAATGGGTAACGACGTTGAACGGATGGGCAGATGGAGGTAGAAGTT
TCTATCGGGTATGCGTGGATGTGTATATATAGCTGACGAATTGAGTTTCAAAGAAAGCGGGGCGTAGGTCGGAAAGTAGT
CGGGTAGCTGCTGTGAGTAGACACAATAGTTGTTTGTGACGGTGGGACTGTGACTGTTCAGTAGGCCActgagagagaga
gagaggcaTGTCCGTTATGACGTTGCACGCGCCGAGCCATGGTCCCGAAGTACTGCGACCGTGTGTATCGACGTCATCTC
GACATACGTGAATTAGCCACGAAATTGCACGAATATGGACGGAAAGGGGGACAAGTTATTAATAAAATTGGAACTTGTAA
CCACCGCAAGGGTCTAAATTCCTGGTCTGCctctcacgactgtactgtacagaACGATTCGCTCGTTTCGTAAACACATg
ccaatcgcgaatcgcgaaaGCTGTGCTGCCTAGTTGACACAGCATTCGGATCGCAGCACCGCCAATTTCAACTGTAGCTA
CATCTGTATTTGCGATTGCAAGATACAATTAGTCAAATCATATTATCATTTATTTAATAATCTTGGATACATCaccaaga
atcgtgaatcaccaatcactGAATGTTTGTCAAGAACCAACTCGGTCTGCAGTTTTCGTGTCGCCAATTGCTGCTTCACT
TCCTCCGCCGGTCCGTCCACGATCCGGTGCCTGCCTCGTGTGCGATCGGCAAACAGCCTGGTTCTGCGACTGTGGCGTCC
GAGACTGTGTTTCGCATTTATAATTAGAGCCTTACATGCTTCCAATTTCAGTTGCGATGGCGGTGGTAAGGGCAACTACA
GCTCATCCGCATAAAGCTCATTTGGGGGCCAAGCTAGGCCAAGCTTTAATGCCTGCCGGCTTTTCTTGGCTCGTCATCAA
GGCCGCCGTGTTGACTTGGCTGTGCAGGTTTTTCCTCCACACACGTTGCTGCAAAAGCGGCGGAATGAAACACGACAGTA
GCTTTATTCGTGATAGTTTTGGACTTTGCACTCACTAAGCTTCTGACTTCCTCGGCAAACGGAATTGACACTTGGCCAAG
ACCCTAACCCTGAATGCTTGAaagcaggtcgagctgctcatgCTCTGTGCCACGGGGCGCTCAGCAGATTGTGGCGGGCT
GGACGACAACAACCAAGAGCACACCCACCACCGCCGTGGCAACAAAATCATGTCGATTTTGAGCATTGACACCGTCGTCA
CTCTGTCCAAGTGGTTGATCTTCAGTGCGTAAGCGCAGCCCGCCTCATACTTCGACCGAGCGTTGTCTGACAAGCCACTG
ACGTTTTTTGCATGCGCGCTCTTCGTCACACGCACCGGCCCAGATCCTTTGCTCAGTGTCGCCTACTTGGTCGCCCTTGG
TTGCGACAGATACAGCTGCAAGACGTCCAACGAATGgcttcagcgtcgactGCATGCCTCTCGCAATCTTTTGCCGGATG
ATCAACGCCACCAGACATGGATTGGGATTGCAGCATTTGGTGTTCTGCTGGCATGGTGGCTGGTGCTCTCCTCTCACCTA
TGGTACAATCGTATCTATCTACGTCCAATCCGTAGCAGGGAGTGGAAGGATGAGCTTGTGGTCATCACCGGCGCTTCATC
CGGCATCGGATATCGCACAGCCTTGCGCTTTGCAGCAAAGGGCGCCAGTGTCGTCGCTATCGATATACAAAAGCTTCCTA
CCTTTGGCGCGCAGAATGCAtcttcatcctcatcgATAGACGCTTCAACACGCAACAACATCTCGGCCTACATCTGCGAT
TTGGCGTCcgaagaagcgctcgccaaagtgctcaagtcgatccTTGCTATTCACGGTACACCCACAGTGATCATCAACAA
TGCCGGCTTTACCCATTCGCAGCCCATCACACTCCTCTCCTCATCGCAACTCTCGCGTCTCGTCAACGTCAATCTTACCT
CGCACCTGTGGATCCTCCGACACTTGCTACCGCACATGATCCAGCGCGTCAAGCAGGACGGAAAAAGTGGACATATTGTT
TCAACTGCATCAGTTATGGGCCATACGGGTGTCTCGCAGATGATCGACTACTGCGCTTCCAAGCATGGCGTCGTTGGGTT
GCACAAGGCGCTTCGATATGAACTCGATTACTGTCATCGTTGTCCACAGATTCGCACAACTCTGCTGGTGCTCGGGCACG
TCTGCACGCCGCTTTTCGAGGGCTTACCTTCCAATTTTCTGGCACGCTTCTTGGGACCATCGGTGCATCCAGATGCAGTG
GCAAAGCGCATCGTTACAGCTGTACAGAAGAGACGTGGTGGCACAATAGCAATGCCCTGGTATGCCAATTGGTCAGAAGT
GTTTGCACTCTTACCTAGCTGGGCTGCTGACTTTGCTCACTGGCTGCTAGCATCCAATACCAGCATGGATGGCATGAACA
AGGCGCGTCAAAAGCAAGCATAACTGCCAATAGAAACAGATGCGTGATGCTACGTTGCAATGCGTTGGTCTGTTAAGGTG
TACGCGTGTGAGCCTATTGCATGCGTTGAGTTTGCTGCGATGAAAAGCGATCTTCGACGCATGGTCGTTCACCCAGTCTC
TCCGACCAAGATATACCATGCTTTGCCGGCTTGTGTTTTTCTGAcaaagacgagcttgttgagctgatcgagcagcCTGT
GCGCAGTAACAAAAATGGATTCGCTTGACGCTCGATCCAACGCAACGCATTCCTTGCGCACAGTGATAGGCATCGAGGTT
GCCGACTGTACCAAGGATGCGTCGACAAGAAAGGGTAAAGTGATAGCAGCTCGAGTGAATCTGAACTTCACCAGCAGATC
CTCGAACTGGACCGCATTAGAAGCGCGGCTTGAGCTGTTGAGCGCTTTGCCGATCTCGTCTTCTATGTAAGTTTGTGGCT
GCAGCCATTTGAACAAGTCCTGTAACATCTGTCTTTGGTCGGactcggcgtcgtcgttgatCAGAAGGAGCGATGAGCGG
GACGCAAGGTGGCGTCGGCTGATGCGGTACGAGATGTAGTGGTCCAGCACGCGTGTCTCCCGACAAGGCTGATCGAGGGA
CGAGTGGGTGAGACCGGTCGAGTACACAGTTGATGAGATGGCTTTGAGGTACTCAGGAAAGTACATGGGTCGAAGCAGCG
ACATGGAGACTGAGTAAACAAGCCTCGAGACTAGCCTCAGATTGCAAAGGACGCCAACGAGGGTTTCagcttgctcctcc
tccttgtCGGGATCATCGACAGCATGAATTTGTACGCTTCTGAGGATAGCTGCAAGAATGAGCTTCCAAGCAGTGTGATA
CGGTGCAATGTCTATGCGTCCGTTTGCGGCTGACTCTGTTTCAAAACCAGATGTGCTGACAAGGTACGATGGTGGTGCTA
GCAGCGTCGGTGTCTCTTCAAAATTGGCTCTGAGTCCCATAATCACTGAGATTGCTTAGTAGTAGTGGTTGTcagtgctg
ttgctgttgctggtggATCTCGGTGTGATCATTAAAAGGCAAGCCGCTTTCGTATCGGCCGTTCCGCCAACAGTGCGAGA
AGCATAACCTGGCAGGTCACCTGTTCTGTTCCAGCCTTTCATTTTGgcgcaagtcgtgagtcgtaGTCTATGACGCCTAA
ATGGAAAGCTGGACGCGGAAAAGCTGTGTTCAGTGACGCATTAATCACGAACAGCCTCGCTGATGCTCCGCGGTAAACAA
AAGAAAACTGTCTTCGTGCTTCATTTACAGTAAGTAGGTCACGGAGAGGGAGGATGACCATAACTTGCAGCTGGTATcca
cgatttacgattcgtgattgttaTAACTTACTACAATACTGTAAATAGTTAGTCGCGAGTACTAACTTATTCACGATGAT
AATATTTATTATTAATGATAAAAATAACACGTAAGTTAATGATAAAGCTGAGAGGAATTGGAAAGCCCTTTCGAGCGCTG
TGCCAGGTTTGGCTGGCTTGACCTGGCTTCAAAGCAGGCGGTGCAATCAGGCGCCCGAGCTGTGGCAGTCAAGTTGGGAA
TTCGGGGTGCTAAAcgagattcatgattcacgattgtggtcCTTGCCAGTGTTGATTAAATCAGACTGTACGCACGATGT
CGCCCCAGGACCGGACAGGCGGCCACTTGGCAACGTCCGTGGATCACGAGAAATCACGCAAGAGATGAGCATGGCTCGat
cattcatgattcttgattggcgaaatcacgatttcgtGAATGGAAGACGTGAGGCGtgaggcacgaggcacgaggcacga
ggaCGCACGATCATTGTTACGTCTCTTGATGGACACGATCGCAAGGCCTTCATCGATGTGTGCTGTCGATGAGCAGAAAA
GCTGGGCAAAGATAAGAAATTTACGATTCGCCTCCTTCAATCTCGCATGGATCCAAGTGGATGTGTAGTAGTATCTTATC
GCCCTGGCCTGTCACTTCGTCCGCTTTACCTCCAGAGTTGAGTCAGCCTAGCCGTGCAGAACATACTCTTGCAAGTAGGC
CTTCCGGACCTGCACCACCAGCCTGGAGTTGATAATGTCCACAAAGGACTGGCAATTGGATATCAGCAGGACAGGGTCCA
CCTCGTCAAGCGGTTACTTCAAAATTCGTGAGTTCAATTTGAGCCGATTTGATTGGAAgaagagtcacgagtgtcggCTT
GCAAGCGGAAAGAGTTGCGGCTTTTTGGCCCTTTTTGCACTCAcaactctgtgactgcgTGATTGTCCATTCGGTTCCCC
GTCCACACTTATCGCTAGACAGTCTGGCAGATTGGCCTCTATCTCCTTGTGTTTCGGCTGCGTCGCTAAAAACTAGCGCT
CTtctacagtcacgagtcctCTTCAGCGTGTTGAGTTTTCGACAACGCTCCTGTGCCTGCTGTCCGATCTTCTTTCGACG
GTTACGAGTCTTTGTCGTTGCCGGCTTCGCCGACTAGCAGCAATCTCTCATCTTTCCCCATCGATACGGTCTCGCCTTCG
CACTACATTTCATTTTTGTGCACTTCTTCTCTGACATTGGCCATCTATCCAAACGTCACATCTGAACCTTTCGCCATCTG
AGCGAGGGCCTGACTGCCAACACCTCGGCAGATCCGCGCCTTAGTCGGGTTTCCCGACTACAGACAGTTGGCCCCCTTGT
TGAGCCGCTTCTTCCGCCAGCAACCACGCAAGTGCTCGCAACCCTTGCTGATAGACTCGTATCGGGGATGTCCATCTTGC
CACCGTCTTCATGACGCCTCGCAGCCAAGCGTCGATAGCCAGTCCAACGAGTCTGTCAGGCTTAGCCTCAGCCTCATCGT
CACGAGCGGACCAGCCCAAAGTCCTGGCCCGGCGCTCATCCTCTCCTCCCGCTACCAATCAGCGTGATGCAGAGTGCCGT
CAAGATCTCACGAACGCGGCTAATGCCAGGCGACATCGTTCTGACACGGCGACGTCGGAAACAGAGGTCCGATCACGTCG
CATTAGGGTGACAAAGGGTAAAGCAAAATTCATTCCTAATCGTGTCAAGCGCTACCACGAAAGGTCGCTTGCCGGTTGTT
TGACCTGTCGAAAGCGTAGAGTCAAGTGCGATGAGGCCAAACCTGTCTGCCAAAGGTGTGCCAGTGGCGATCGCGAGTGC
CTCTATGCCCACTCCGATgcctcatcgagctcgaaaggCCTTTCTTCGGCGCACGGCGCTTTGAACGACGACATGCTTCG
CACCGCCAGCTCTACTGCATGTCCTGGCCTTCAGGTGTCATCACTTGTTCACAACAATTCACCTCCGTCCAAACTCAGTG
CCAGCACCTCTTTTCACCTTTCCCCACCAGCAGGCGTAGGACCTGCATCGTCATCCCATTCTTCTGCCGCGTATGCATCG
GCCTCGCCCCGAACACCATTTGATCAAGCTAGTCCGCATTCTCCGTTAGCACATCGCAACGGCCGTGCTAGAGCGTCTAC
CAGCGCACATAATGACCGCTACCGGAAGCCAGATCGTCCtcaccaacacgcaagCCACGCAATCTCCGATTACGACCATC
ATAGACCCCACATTTATACCCAACAACATTCACGCTCCTTTGgtgcctcgtcgatcgacatCTCCATGGTCAAACTACCC
GCACTCCCGTCAGGCTTCGGTTTcgatcatctcgacgccTACTTTCCGACGTACGAACAGCAGTGCCTCTTTCGACACTA
CATCCTCGAAGTCGCGCCACAGCTCTGCGTCATGCAGATTCCTTTGCCGGACAATCGCTGGATCAGATACCACGCCACCT
TTGCCGTCCGTCATCCACACGGAGTTAACGGCTACGAAGATGCTTTACGATCGGCTTTGTTGAGTATGGCAAGCCTCGAT
ATCGGTCACAAGTTGTCACAATCGCCCATACCAGACTTGTTCCCTTCGGTTGCATCGCGATCAGATGATCCATCACCTTG
GTCCGACAATTTCAGTAACGGCACCAGAACTATGTCGGGGCCCTCTCCACACAGCTCGACCTCTCACCACGCCGAGAGCA
TCCAAGGTGCGGCACCTGCGATACACGGATCCGAAGCGAACACAAAAAGCATCATGTCCAACgttctgctcgagctgagc
aatCTGCGTCGAGAGGAGAGTTTGCGTCTCTTGCGCACCACGCTCAAGGAAAGACGCGCGCCACTGGATCGCGGCAATGC
TGCTATCATGCTTGCTACCGTTCTTGGTCTAGCCACGCGAGACAGACtggcagcacagcaagacTGGCAGGATGCGCTGC
ACATTGCCTCTAGAGCCATCGCTGAGCTCGGTGGTCCAGCCGCCTTTGTAGACCAGTCTGACCCATCGAGCCTCTTCCTG
ATCGAACAGATCGCTTGTTTTGACGCTCTCAGCTCGCTCACTTCCGACGATTATACCCTTTTCCTACAACCTTGGGACGA
CTGGTGGTATGCGTTGATGGACTCGCCCCGCAGCATCAAGGAGGACAGTGTGCTGCAGACATTCGGACTGCATAGAGGCA
TGATCGACATGTTGGCACGAATGACGCGAGTCGAGGCCACCCGACGCGAATTGCAGGAGCGCACGAGCGTCACCATCATA
CTTTCTGAGGCGGTGGGTGGCGGATCACCACCTGCGCTGCCACCAGAGTACGAAGAGACGCGACTGTGGTTGGAGTCAAC
AGCGCGAGCATTGGTGGCAGAGATTCCGATCTGGGCCAAGATGCCGTTCCCAGCAGAAGCGACACGCACGCTGCAGACGC
TTTTGCCAGTGATCATGAATCATCTGTACGTggctgcagccgagcttTACATCCACTCGGTCATCTTCTCAAAACCAGCG
GATCACCCATGCTTTTCCGAGCCTACGGCTGTCGTGCTCAATCGTACAGAAGAGGCGATCCAAGCGGGTATCACCAAAGG
GTAAGAATTGTGTACCTTGATCGTCTACGTTGGAATGGGAAGACTAACCCCTCTTCTCTTAATCCTGCTATGCGTGCTCA
TGACGTTCAATCTGCAGGTTGTTGCTCCCGCTCTCGTTTGCAGCCTTCTCAGCACGCTATCAAGACCGGGATCGGATCCG
CGTCAtgctcaacgagctgcGTCCGTACTACAAATTTGACCTTGAACGCATGGAAAAACTCAACGAGCATCTATGGAGCT
TGGTCGATAGTGGCCTCACACCGACTGATTGGGGCATGTTCCTCAAGAGCGTAGGCTGCTTCAACTGGGCGTTCTGAATC
GCTTTCGCTGTTGGTCTCGGCTTATGTATTTGTTGCTGATCAAGGAATGGGATGTGTAGCGACCCGTGGCGCTGGAACTG
ACATGTTGCGAAGTTTGTTTACATGTCGAGAGGCCGCTGAAACAGGCGCTCAGTCACAAGAGTGTGGTCCGACATGACCT
TGTggaatcacagaatcgtaAATGGCGAGGAGCACAGCAGGTggagaagcacgaagcagaCGTGAGAGAATGTGGTTGCA
GGTTTGCTGGTTTGAGAATTTAACACTGCGATTTTGTCGCACGACACGTCGCCCCCAAGCTTAaagaagaatcacgaatc
gtgaatcgtgaatgaaagCTTCCAGCTCATCTTTTGACTGATAGccgcactcacgacttgtgctTCGTAATTCTTTTGGG
CGCACTCTCGCCTTTGACTGCGGGACACCTGTTGAGACTGCATCTTCGCCCTCAACTTCAACACTTGCTTCTCGTGCTAG
GTTTGCAAACTGAACAGCCCCCTTTCGGCATCTTTgaagcaacagcaaggTCTCGGACGGGTATTGACACTTCTGGTTGG
ATCAAGGCGGTGGAGGTTGCTGATATCTAAGGTCACTGTTGGGATCGAGTGACGAGAGGCGCTTTGGTAAATTTTCTAat
ggccgagctcgacctaCTAGGACAACATGAGGCCCTTGATATCGACTCGCCGTCCATGCTCAAGCCAATCTGGAGTATcc
tggctgctgcttctgtcCATCGTTGCCTCGATCTGGTTTGCCGCGCTAGTCGCCGCAGCTAAGGATTACTACAAGGTGCT
CGGTGTCGACAAGACCGCGTCGGAACGTGACATCAAGCGTGCTTACCGTAAACGAGCTCAGAAGATTCATCCAGACAAAC
ACCCAGATAAGCACGCCGAGTTTCTGGAGTTGAGCGATGCATATCAGACTCTCAGCGATGCAGAGACTCGCAAGATTTAC
GACAGGTACGGTGTGGACGGTGTAAAGAAGCACCAAGCGCGCAAGGACAATCCGCACCAGCAGGCACAAGATCCATTTGA
CATCTTCTCTCGCTTCTTTGGCGGAGGAGGTGGCGGAGGTGGTGGGGTGCACAAGGGCCCCAGCAAGGCATTCAACGTAG
ATGTGGATATCGAAGACTTTTACAGGGGAAAGACGTTCACACTTGAATATCAGAGGAACGTAGTCTGTTCGCATTGCGAT
GGAAGCGGTGCCGAGTCTCCGGCGGATATCCACACATGCGACGCTTGCGACGGCAGAGGTGTAAGGATTGTCAGGCAGCA
GATCATGCCAGGTttcatcacgaatgcacagATGACGTGTGACCGATGCGGTGGTGCCGGCTCAGTGATCAAGCATCGAT
GCTCCAAGTGTCATGGCCAAAAGATTGTTCAAGAGACGGCATCGGTGGATGTTGACCTTGAAAGGGGGGCCGAAGAGGGA
GTAGAGGTGGTGATTGAAGGCGAGGCGGACGAGGCGCCAGAGTACGAGGCAGGTGATGTGATTGTCAGAGTCAGGTATGT
AGTCTCACACGTTTTTGGATACATGAGCACAGCATAGCGTACTGACGCATGAATGCCGTTCATAATTGCAGCGCCCGACG
CTCGAAAGGTCAGTTCCGACGAGGAGGCACCTCGCTCTACAAGACGCTTCCCATCTCGCTCTCTGAAGCGCTGCTGGGTT
TTGAGCGCAATTTGACACACTTGGACGGACGCACGATCACCATCCGTCGCGATGCCGTCACTCAACCGGGCTTTGTCTCG
GTCATCGACAACGAAGGCATGCCGGTACGTGGCACGATGCTGTCGGACGCGCCAGAAGAAGACACGCGCACTGGCCGCGA
CATGCTCTTTGGAAAGCTGTATCTTGAATGGCAACTCGTGCTGCCTGAAACGGTAGATCCAGCGTTGCGTACAGGTAAGT
ACGCCCAGGAAAGCGCGCAACGTACTTGACCTTTGAAAAAGGGAAGGCTGactctgcttcttgtttTCCCAATCTGAAAG
TCCTCGAGAAGGTTTCCGGCCGTTCATCAATAGGGGAAGCAAGCCATGCAGCCAGCGGCTCGAACCACCAAGAGCTTTGA
CCGACGCCCTACGCATCCATTCCCAGCATGTTTTCTGGCTCCATCCCCTTTGCATTAGACACGTCGTCAACGATGAGGAA
GCATGAACATGGGTTATGTGTGTGACAGCAGTCGTTTCGTTAGGGTGAGGATGAGAGGCAGGAACACGAACGAGGATCGT
GgcaaattcacgattggctaAAGATGTTAGATCTGTTTCTGTTTGTTGGCAAAAGTTAGACCAAACCGTGTGCGTGAACC
GAGCTTCCGAACTTCCCGACTGGTGACTCTGACTGTTGCGTCGGTGAATTTGTGTTGTCGTtccaagaaaaagaagcGCG
AAAAGGAACCGACGTGCCGCGATCCGCGTTTCCTTGCGGGCAGAAGGACGACGAACTTGATGGTGATTGGACAATGACAA
GGGAAAGCGACCTTTCGATACAGCGCATAGCTGTCTTGCACGAACACGATTGTATCCGTATCCATCGCAGCGCTCGACCA
CCGGCAGCAGACATATAAATCCCATTGACCGCtggcgaggtcgaggttTTGTATTCCCGCCCCCCTCGCCCAATTTCCAG
CCGTCGTTGGCCATGGTCCGATCAACACAACTGCTGCGTCAAGCAGCACGGGCTCTAACACGTACGCCGCATCCAACGCT
CGCCCTCTCTCCTGCCGTCCGTTCTGCGCTGACTGCATCGACCAAAGCACCCATCGTGGCGCTCGAGTCGACTATCATCA
CTCACGGTCTACCATACCCTTACAATCTGGAGGTGGCACAGGAGCTTGAGCAGACCGTGATCGACCACGGTGCGGTGCCT
GCTACCatcgcgctgctcgacggcAAGCCGCTTGTCGGACTGGattcgcagcagctcgagaggCTTGCACGATGCGCGAT
CGACCCGGCCAGGAACGAAGCTGTCAAGGCGAGCAGAAGGGATATTGCTCATGTTCTcgccaagggcaagaaCACCGTCG
GTGGCACCACAGTTAGCGGGACCATGGTTCTTGCTCATATGGCAGGAATTAAAATCTTTGCCACCGGTGGAATTGGTGGT
GTCCACCGAGGCGGCGAGTCGACCATGGATATTTCTGCCGACTTGACCGAACTCGGCCGTACACCGGTCGCCGTCTTCTG
CTCGGGTCCCAAATCGATTCTCGACATTCCTCGCACCCTCGAAGTTCTAGAGACGTTTGGCGTGTCTGTCACAACATTCA
ACTCGACCGGCGAATTCCCGGCGTTCTACACTTCCAACTCGGGGCTCTACGTTCCTTATGCGGGAAGCAATGTGCAGGCA
GCCACCTCGATCCTGGTCAACTCGCAAATCGGCCTGCAGAGCGGTCAGGTGTTTGCGAATCCTATTCCAGCCGAGTTTAA
CCAAGTGGGAGCAAAGATACAAGAGTGCGTCGAACAGGCGGTGCGCGAGGCGATCGAACAGGGAATTGATAAACGTGGTA
AAGAGGTCACTCCGTGGCTTCTCAAGCGACTAGCAGAGCTCATCCCAGAaagcaagcagagcaacCGTGCGCTCGTAGTC
AATAACGCCAAGAAAGCAGCACAAGTGGCCGTCGAACTCGACAGAATCGAGAAGGAGGCAGAGCGTACACGTGATACACA
CGCTCTCGGTGGGATTGCATCGACTGTGAGTTGAACATTTCCCCCATCTCTCCGCGTCCACCACctctcgacagcatcgt
GAACGGCCTCCTCTCGATGTACATATGCACCAAAGGTCGAACACAATCAACAGCATCTTGCAACCCTGCTTGTGGTGCGG
AAAGAGAGATGTACATGcaatgtgaatcgtgttGCTGAACATATATCGCTTGGTTTTGATTTCGGTCTGCTTGTGTCATG
TTGATGCTCTCCAGTCCTCGAACGACAAGGCCAGGATCCTATTTTTTGGAGCAGCTGCCGTCGACATTACCTCTCAGACC
GAATCTGCGGGAGCCGATCAACTGGCAGCAACCACCTATCCAGGTCGCGTACTTGTCACTCTGGGAGGTGTAGCACGCAA
CATGGCAGAGACGGCTACGCGCGTTCTGTCGTCGCATTGCGCGTCTTCAGTGAAACTCGTTTCTCCGCATGGAAACGACG
AATTTGGCTTGCTGCTACGGACGGGCATGCAACAAGCAGGCATGCGAACGGATGGGCTTTTCGTTCCTCGGAACGGCAGC
GGAGCCACGAGGACGGCAGTGTGCTCGTTGATGTTGGACGATCGAGGCGACTTGATCTCAGGTGTTGCGGATATGGACAT
TGGCCGCACTGCACTGTGTGCGCacaaggacgaggatgcagcCGAGTCGCACTTGGCAGATCTGCTGCAAGCTGAGTCGC
CCGAGCTGGTGGTATTTGATGGAAACATCGgcagcgagcaagcaagccagCTGCTGGCGGCTTGCGACGCATACAATGTA
GATCAAACAGACAGTGCCGTCAGACGTCCCTTGCTTACCATGTTTGAGCCGACAAGCATCGCCAAGTCGACAATTGCCCT
CGAGCACTTTGCTACTGCCAAGGCGACGCGCCAAGCCACACAGCCCATCAGCTTCGTTACACCAAACGCAGTCGAGCTGG
ACCGCATCTGTACGATTTCAAGAAAGCTGGGCCTTATCACACCATCATCGAACACTACCTCGTTGCATCCCTACAACATC
GACCCAAACATCCTCGATCCCGACACGATCCTGTCCGCCAAATGCCTCGTTGATGCACGCCTCTTCTCGACCATCTTGCT
CAAAGTGGGTCGCCATGGTGTCATCACGATCGATGCAGACACGGTGCAACATCATCCTATCCCCGCAGGCCAAGTCAAGC
TGGTCAACACAACTGGGTGTGGCGACAGCTTCGCCGGTGCGTTCGCTGCTACCCTGTCGCATCTCCTCCGCCGTCAACGC
TCATTGGGTCGCGACGAATGGCATGCAGTCATCGACGCAGCTGTCGAGGTAGGACAGCGCGCAGCACGTAACACACTCGC
ATCGGCAAAAGCAGTCGGCGACAACATGCACCTTTTGCTTGATCACCACACTTTGTGACTGTACTTCCTCAGTGACCAAT
GTAAAAATGTCCAATTGAGACCATACCCAGATAAAGAAGCTAACCTAAACCGACAACAGGaggacgagacgagcgaaaGC
TTGCATACAGAGACAAGACATAGACAAGAAAGAGAGATGCGAAGACTGAAGCCCACGGCCAGAAGAAGATGCAACAATCG
AGCCAGCTCAAGCATACACTTCTTCAAAAAGACGGTCGAGTCCAGCCCTTGCACGCATTGCATGCTCGACTGGCACtcgc
tcggcttcgtccgtcaagctgctgttgaAAACCTCGATGCTCCACGGGCCTTTGTAGCCGGCCTGCTTGACAGCAGCTTG
GATGAACTCCCTCGTTGGCAGAAAAGCACCTTGGTCATACTCACACGGGAACAGCCTGTTGCCTCTGGACCAGATCATCC
TGGCCGGTCTAGGCTCGTCGGCGCTCGGCGAAGGCTTCAAAGGCTCTGGCATCCTGCGTGCGTCGCCGATCTGGAGGAAA
AAAATCTTGTCCGCCGGCACTGTGCGCAGCTTGTTCACCGACTCCATGACTACGGCATATGGATCATCGTATTGATCCGT
GATACCGGTCTTGGTGCAGGGATCGGCATACTCCCTGGCTAGGGTGTTGAACGAATCAAGGATGAGTCCAACATTGTCAC
GGTCCGCATGCTGGACCGCCTGCCAGGCACGCGCCCAGACATCGACGTGTGCACCCCACGAAAGCGCTTCGTAACCGATC
CTGATGGGACTATCCTGACGCTGAATGGAGCCGTCCGTGGTGGAGCGATACGAAGCATAGACCGGGCCAAAGTGCTCGGC
AAAATGACCGAGCTGGGCGAGATCGCTGCCGATTCTCTTGACATCCCCTACGGTTGCAGGGGCATGCTGGTTGTTGGAGC
AAATGAGAAGCAGATCCGCACCGAGACGACGCATCACCTCGAAGCGCGAACGCGCACGACGAAGCGCAAGGAGCTGATCC
TGAGGTTGAGCCCAGCCTTCAAAATCCCTGAGGGGTTGCAGACTGTAGATGCGCAGGCCGAGCGAGTCGCAAAACGAAGC
GATGTATGAAGCAGCTGCCAGCTCCTGCCTGTACGCAGTAGCAGTGCATGGGCCCCAGGCATTGTATGTCATGGGCAGGC
CGTCAAGGCCAACAACAAGTTCGCCCTTGTCATTGCGAACCAGcaggtcgtcgtcgagaccGGCGACAGCAAAGTGCTTG
TTGTCGATGTCGGGTTTGGCAGACGTGTACGATGTGGCGCTAGTGCTTATGGAAGACGAGTTGCTAGTGGTAGATGAGCC
AGAATAGCGTCGGTCGAGGTTCATGGGCGAATCAGGTGGGCTGAGCGCCGAGAGATAAGGCAAAGATTGCATAGGTGgag
tcgagatgagcgcGTCGCCACGCTCCTGGATCGAGCGAAACTCGTGCGAGACAGCAAACGCATCGAGGTCATCCTGAaag
agctcgatgccgtcAAATCCAGCCTGGGCAATGGCACGGAGTTTGGAGAGAAGTGAGTGACCGGCAAGGTTGGCGCCGAC
CGAGTGGGTAAAGATTGAGTACGGATGAGGGCGTGTATATGGAGCTGCAGTCGACATGTTGATCGTGCGGATCTGGCGAG
ACGAGGTGCTGGCTGCTTTGTTGTATGCAAAGATAAGAATGGAGCTACACGGGTGGCAGGGCAGTCTACAACGGCAACGT
AATGGGTCTGGAAAGGTCAAGACACCGGCCTGTTTGGTATTGTGCAAGTGATCAATACGATTCtgaagaggatggtgaAG
GGGGTGATGTTGGTGGTTCAGTTGACAGAagtgacgaggaggaaaAACGTTTCGGTGCCATGACTATAGCAGATGAAACA
CAAAGCTCAGATAGGAGCGCTCAGTCGACAGAGCTATCTCTCGACGACAGGCAAAGCAGCACGGATTGGTGAACGAGCGA
ACGCGGCTTGAGGGGATTCATGTGATGTTGGCCCCTCTCTCCAGACGGACTCTATCGATACGGACCCGAAAAGACACTTG
GGTGTCCAACCGAGGCAATGTGGATCATTCGGGACGAGGTTGAGAGAACAATGACGCAAGGAACCGAACCGtccgagctc
aaggctttgctctgctcaaATTTGTCAAGTGGCCAATCGTGGCAAGCGCAAGGGACGCGAGGATCACGAATTGACGGCGG
CTTGAGCTGTCAACCTGGCAACACCCAAAAACCCAAAGAGCATCTGAAACCTAGTCAGGATGggcgagcgagcaaagcgA
GAATAGCGAGAAAAGCGAGAAAAGCAGAACAGGGCAAGAACGGCTTGACGGCCAGGGGCAGTGTAAGGGTCACTAGGCTG
CTGCCTTTTAGGCGTTACAAATTAGTTATGGTAACAACTCAGACAAACACGAATGTACCGTTGTGTGTTTGTAGACTGCA
TCTGCAGTACCTGTTAGGCGAAAGAGGCAAAGGGACCAGTACTGAAGTGGAAACACGAATGTCTCAATCGTTGATTCGTC
AATGCAGTCAAGACCCTTTTGCTGCAAAACACAGTGCAAAGTGGCGGCATATGATGACGGACGTTCCATGTTGACTATCA
TGGTAAGTAGTTTGATGCCAAGATGGACAGTGTACCATGgcgccattcgtgattgcggcAGAGACAAGCGCCGTTGGCGC
TAACTAAGTTGTGAGGATGGGCGTGTTGGTGCTATTGCGCCACGACTTTTTCATGACAACTCTCGTGTCTCTAAAACATA
TAGCCGAGGTTTTTTGGGTCTTTTCTCGGGTAACCGCTGTACGTGGCACGATGACTGACAACTGTTTGTTGTATCACTCA
CTGTGGAACAGCTGTGCTGGTTGCCGATTGCTAGCCTGGGAGctgagtgtgagtgtgggCGCACAACTAGATAAGGTCGC
CTCCGCTCAAGCCCCGTTACTCGTATAGCTCCGTCATCCTAGATGATCGTGCTCGACTAGATGAAAAACGTGAGCTGAGC
GTCGCTCGTCTCATTCTGACGTTGGTCTGAATTCCGATTTTTGAGCCAGCGGCGCTCGCAAAACTGGTTCAAAGTTGAAC
GCCGAGAGCGAAGTGGCGGCTGAATCGCCGCGTTAACGTTacatcattcgtgattagcgCACTCTCCTCTCCACGGATGA
CGGCGAGCAAGCGGAGGCGaccgagcagcagagcatTGCTCTCCCAATCCACTCTGACGCTTGCAGAAATGTCTGAAACG
ACAACAAGACCAAAAGTTTGTTGATTGCTCGACAGCCGAGACCTGCGGCTCGCAAGCCCAAGTTGTGAATCCTGAATGGG
CGTGCCAAGAGCGTGAGGGTATCTATCGTCAgcgtcagtcacgagtgtgatCGTCGATGGCCACGCGATAGAACGActtg
ccaatcacgaattcaaTTTAATTTCGACTCCCctcgcactcgtgactggctgaGAGCGAGCGGCAACCAAGCTAAGTTAA
CTCAAAAGTCTTTCATAGTGAACTTACTCTGTTACGGTCTTTCGTTGATACAGCGCCTTCAGCAGCCGAAAAGCGCACGA
CTTGGTTGCAAAAGAAACAAGCCGTACATCCACAACGTGAATCTTGACTGACGTGACCTGCATCGGAAAAGCGAGGCCCT
TGCTCGCTTAACTCACCAACGCCCTTGCTTTCCGCACATTTGACTCAATTACAGTTCCTCTACAGAGTACACCGTGTcca
gtgaatcacgaatatgcTGCGCCAGATTTCTTGGACTTTCACCGGCAAGTTTGGCTACTTACTCGCAATCCGAAACAGCG
AGATCCGAGTTTCGACAGCTTGCCGCAACCCGGCGCGTCCTCCTCACAAAGCTAACCTTCGGGCAAGTCGCCGCATGTCG
AGGTCTCCGTCAAGGGTTAACTCGCTTCTTTCTCTTCGGTCCGTATCGCTTTTCGCTCTAACGTTAGTCGGATCCGGCGT
GAGCTTTAAATGGTTTGTCGCCTGACTCACTTGGGTTGCTGTCCAGGTGCCTCCCTGATCGTCGCGGCTGGGATGCTTTA
GTCGGCTTTGACGGTGTACTCTACCCGCCATCTTTTGCTCAACGGTTCCGACTGAAATGTATCCGAGTTTTCACATCAAT
CGCAGAGTCCAGCTATACTTCATCGCCGATCTCTTCCCCGGCCTTGTAATTCCGCGATCCGgaacattcacgattcgaaa
TCTAACTCTCAACTTCCACCTCGAAATTTTCCCTTccccactcacgacttggatttttttgatttttttttctctcGATG
CACGATTTTTCTTTGGCCTGACGAGAAGAACAGgacagcaatcacgaattaaACCTTTCGAGAACAACCTCAGTTTTGCA
GGTGgcacagactcacgactcacgactcggtgACTTTTCTATCTTGACTGTTTTCCACAAACCGTCAACCAGCATCCCCA
TTACCACCGCCCTTGCACTAGAAGAGACATCATGTCGGCTACTCCCATCGGCTTCTTCGGCCTGAAGCTCGTGCCAGGCA
AGGTCCACAGGATGGACGTCTCGCGCGACTTTAAGATCACCAACGTCTCGTACGCCGATCAGCCCAAGTCCAATACCAAG
ACACTCGTCAAGATCCACTACACTCATGTCCCTGGTTTTGAGGATGACTAcgatgaagaagagcaagagaaAGAGCCCAA
ATCTACcgatgaagaggaggagatCGAGGAAAAGGTGTACACGCTCTGCAGCCTCAACGGCGCCAACAAGGACCACGCTG
TCGTCGACCTCCAATTCTGCCAGGAAGAGCTCATCGGCTTTTCCATCACAGGTGACGCGCCTGTCGACCTTGTAGGCAAC
TACGTCGCTCCTCCTGACTTCTTCGATCAAGACCCTTCCGACAGTGAGCTCTactcggacgacgaagatgacgatgagga
tATGTACGgtctcgactcggacgactttgacgatgatgatgatgatgacatGGACGAGGATCCAGACCGCTTCGAAGAGC
TTGTTGAGTCTTCCGCCTCGAAGCCCAAGAAGGCTATCGAGGCTGCTCCCCTCGCCGATTCCAAGAAGCGTGCGGCGGAG
AAGCCTGTCAAGGAAAccgctgccaagaagctcaaagcTGATGCTTCCGCCGCTTCCGCCGCTTCCACCCCTACCAAGGC
CATCGAGACCAAAGGAGAGAAGCAGACCAAGGGCGCAAAAGACACCAAGCCCAAGTCTGAGACCGTCGAGAAAAAGACGG
TCGACAAGTCTACTTCCAAGATgaccaccaccaagctTCCATCCGGTCTCGTCATCGAGGAAAAGAGTGCAGGCTCCGGT
CCTCCCTGCAAGGCTGGTCAAAAGGTCGGCATGCGATACGTCGGCAAGCTCACTAACGGTAAAGTGTTTGACCAGTGCAC
TAGCGGCAAGCCATTCTACTTTAAACTTGGCAAGGGAGAGGTCATCAAGGGTTGGGACGAGGGTGTCAAGGGTATGCGTG
TCGGTGCAGAGCGCCGTCTCACCTGCCCTCCTAAACTTGCTTACGGCAACCAGAAGATTCCCGGCATCCCCGCCAACTCG
ACACTCGTCTTCGATGTCAAACTTGTTGAAATCAAGTGATCCATGACAGATGGACTGAATTTGTCTACTTTGTCTCCTGC
ACATTCCACCTACCTTGACCCGCACGGCCCTTGTGTGGAGAcaaaaatcgtgaatcacgaatatggAATTCCGGCGCTCG
CATACACAGTTACCTACTGGCTAACCACTCTCGACATCTTGTACTCTATATACTCATGCACCAATCAACCATCTCCGACC
AATCTCCCACAACGCTTCATCCTGTCAATTTGTGTGCATAGGCACGGTCACCACGGTACAGCCCGTTCCTACTCCCCTCC
CCCCCAGGCACGTCTGAGTCAACCACCACACCAGTCTCATAGGCGCCACAGGCATAATAGTGGGGCTGTGAAAGTGAACC
CAAGGAGATGTGGGCTGATGTTGGTGGCGTTCAGCGCAGTCGGTCAGCGCATCTGACCCTGGCATCGCCAGTGTGGCAAG
TCCTGCCGAGATGAGACTGCCTCCTCACGACAGGTGTGTGGCTCCCGTCCCCGCCGTCCAAGACAGCTTGGTCGCAACCG
TAGACGCATTGATATCCGCCGATCCGGCATCCTCGCGATACATAGTCAACCAATCGTATCACCTGTTCTCGAAAAGCATA
TAAACCCATCCCTGAGCAGTCCCTCTGCCTCCAGATTCTTCACCATCTCCGCCCACTAACCAACCTCTGCCACCTTTCTA
CCACGCTTTTGCTCCTCTTAGCTTTTCAAAATCCATTGCCCGTGATGTTCAAGCTTACTACTGCCTTTATTGCCGCTGCG
GCTCTGTTGTCGGCCACTGCTCAGGCTGATCCGCTCCAGTGCCACATGCAGGCGTTCAATGCCAACATCATCTCTGTCGA
CGCCTACTCTGCTAATGACTTGTCTGACAAGCACGCCCCATTGGGCGCCTCGGGCTACTTCGCCGATGTCACTCTGACTG
GTACGTTCTTCTTGTACAAAAAGCGGCTTGAGCTGCCAACGTGACTTCTGACTCCTATGAAACATTTCAATTGGATTCAA
TGCCGAGCAGGAAAGTATCACCAGGACGTCTTTGACGCCCGTCATTGGTTGACCATGCGTCACTCGGGTACTGACTGTCG
CAATGTCAAGGGCACCGATTCCAAGGTTTGCAACATTGACTACGTCGAAAACCAGCCCGGGAACTCGTGCGCTCAGGTCA
CTCAGAGGTCGCACCTCCTCGGTTGGTCGTCTGGCAAGGCTCTAGACATCTCTGCGACCGCGCCCAATGCGCCCGTTCAC
TTTCGCGCCTCGTTGGCTCCCTCGCTCCAGACCTGGTGGACCGGCCTGCCCAACACCTGTGCCGTTCAGAGATACAACGC
CCCTCACAACCCCTACAAGATTGTCACGCTCACTGCTTCGGGCATGCACACCTGgaccaagctcgtcatcatgCTCGACG
CGCCCGAACCTTCTTTCTTCAAATCTTGGTCATGCGAGTACAACGACTCGCTCTCTCCTGTTGTTGGTAACATACAGGTC
TCTGAGGATGGCAAGACCTACACTCTCACCAATGTCAAATACCAACCGATCCTCTACTCTGCCAACGAGGAGAACAAGTC
TTAAATTGCTTGCAGATAGCATCCTAGCAGTTTGCTCACATCTTGGGCCTGATAGACGATATTCTCTGTGATATCTTTTG
TCAGAGCATCAATCTACGGCTAAAGAAGATTTTCCTTCTCTAGCTTCGCTCGGTAGTCCCTCTCACGTTATCATGTCCGT
CTTCATCTTTTCTTTCTCGCGTTCCTTGTGATTTCGTGCATTTCCAACGCCTAAATCTCATTCACCTTCCACCTTCCACC
TTCCACCTTCCACGCCTGTGAGCGAAGGTTTAGAGAAGCATTCCCAGCAAACTTCTGTGACGAATGTTTCGGGCGAGCGG
CTCATGCGAGCAAGTCAGTGCGAATTCTCTTTTCATGGCGCCCAATCGCTGGTCCGAGAGGTCACTGCTTTCGACAGCCC
TTGATGTCTTGTCCACGCGAGCAGTAAGTGAAAAGCATGACCCAGCCGGCGTGAAAGGACGGAGTAGTGAGTCTCATTAG
GCATGAAATGAATCCAATGTTTTCCGACTCCCTGCCAAGCGGGGTCGGCAGTATCTAGTGCTGGCCAGCCCATTTCTTGA
TTTGTTGCTACGGACACATACAGCGGTCGAACGATAACAGAAATGTGGATGGACTGAGACTTACAACGTACATGCATATG
AGTGGGTATCAAAAACAAAGGGAAACGCGACCTTGGCCAAATCAAGACGGAAGAGTAGGGAGATAGATCGAGGGAAAGAA
GCGATCAGCGCGTGATTTCAGACGTCAGAGCGGACACTGATGGGGGCTGAGATGTCCTGCCGATGCATTCGGGTGCAAAG
ACGGATATATCTCCAGACGCCTACCCTTCTTATAAGAGCATTGACGATAGCCAGACACCCCTACCGGTACGTCTGCGCTG
TTGGTGGTGCAGTAAACGTGCTTGCACGGCCTGTATGTCTACAACGCGGACTGATGAGCTTTGCCCGAAGAGCAAAACCA
GATACTATATTCTCAGGTACCTTGGGAGCAAGCAGTGCACAATTACGACATACTACCAGAACGCAACGGAACGAAATAAT
CGCTGCAGCTTACTTTGCACCAGCATCGAATCTTCAACAGAGTGTGCTGGATACGGGCTGGTAAAATCGAGTGCAAGCTT
CATTTGCAGACTTCATTTGTGGCGTGCAGATCAAGGCAGCGCaggcgacgatggcgatgctcCTCGTTTTGACGAAATCT
CTCACATCTCTGAAAACTCTCCCTGGCCCACGCTCCCTGCTCCGTtctctcgtgtctgtgcTCTATGCTCTGTGCTGACA
CGATCGCCATGTACAGCGTGCATTTTCACACGCTTCCAACAAAATTTGGGGCGCCGCGTTCCGAtgcacagtcacagagt
gacGCCTCCACATGAACCTGTGCGGATCAAGAACGTGGGCTTCTGCGATCCTTCCTGCCTATGCGCACCTCCTCACTTgt
ccatcaccaccacgcaCCTGTCCCCGCCCTGTTTAGTCTGCATATTTACACACAAAGATGGAGGACCCAGTCAACGAGAT
CCGCGGCGTCGTCAAGGGGCTTGTCGCTGCCAGAAATGCTTCGGAACAGAAGTACTGCATGCAGAGATACTTTGCGCCCG
ATGCTTCGTTCGACCATGTCCTGTGCACGGTAACGAGCGGACCCAACTCGAGGGACAACGGCATCTTGCCCATCTATCAG
TGGCTGAGGGTCATCTCAAAGTCGGACATCGAGGTGTTTCACGTCGGTACGTGGCGGTGCGATGCATGCTTAGAACTCTG
GCCGTCTTCTTGATGCATACACTGACGTCGGCATTCTGTTGCGCTTCGGCTTTGATCCTACATATGCAGGCTTTGATCAA
CAGACAAACAAACTGTAAGCTCTCATGTCGATGTATCGCTGCATTTCAGGTCGAATTGCGATGCCAGATTATCTGACCTT
GGCTGCTTGTATGCTTTCGAACTGACAGCTTTATCGAAGCAGTGCAAACGTTGCGACCTAATCTCCCTGTCATCCGAGAC
GTGAttggcaaagatgcgcgCATCGTTGTCGCACTCCAACTCCAACGTGGTGCCGATGGCAAATTCTACATCAAGAGCCA
ACACGACCTCTACGCACCTCAAGTGTAAGCTCACCGTGGCCAGACATGCATTTTAGAACATGTCGTTGAGAGCTGACTTG
CTTTTACTCTGTACTATCTCCGCTTCAGACTGCCGTTCGGCATCATTCCCGGAGGCGAGACGGCGACAATGCTGGTCAAG
AAGATTGCTGCACTCAATTGCATCATCTTTGTCGGCATCATTCAGCTTTTGTTCGGCTACTGGAAGCCAGGCAAGCATCC
GCTTGGCTCGCATGCCAAACCCAAGTAGAGATGATACTGACGATCTCAGTTCTGAGATGTGCTCAATCTTGTTTTCGAGA
TGTAGAATTGTATTGCAACTCACGAGGCCTCGTTCTGGTCTCTCATCAGCAGGCACTGTACACAGAGTGTGACGGACTGG
ACAACTAAGCACAGAGATGCAGACGGAGAAATCGATTCTGCGATCTTGGAGATGCATCAAGGTAGGGAGGGGTATAGCGA
TGGACGCGAAGCAGGTCGTGAGCAGGCAGACGGGGTCTGTACCTTTTTCCTCGAGCGGATGATTACCACTGGATCTTGCG
ATCCTTACCGCCAAAGTACTTTTCGATAAGCGTCTCGTAGTACGGACGCAGAGCGACGGGGTCAGGAGGCGAGTCGGACT
TGGAGTAGAGATCATAAGGATTGAAAGCGAGGACGTTCTGCAACGCCTCTTGATCTTGTGGTGCGCACAGGTGTTGATAC
GCACCCTCACGGTGCCACGGGTAGAAGCTGTGGTAACGgatcatgtcgagcgctgcttgcgGCAGTGTTGATTCGCGCTT
GGCAATCTCGTAGAGGTACTCGTCGTGTCCGAAGCTGAGCATGACGTTTCCAAGACCACAGTTAGGCTGATACATGCCGT
ACTTGGTGTTGTACCTTTCGTCGTGCAAGTCGGGGTTGTTTTCAAACGTGTGAGGGTAGACGGTTCCCTGTGGAGCACAA
CCGACCACAAACGTGTCGCCGACAACATCCCACTGACCGTCCGCTCCGAAGAAGCACAGCAGTTTGCCGAGGTCGTGGAT
GAGACCGGTGAGTTGCATCCAGTCCGGTTTGCCGTCTCTTCGCATCGCCTCTGCTGTCTGCAAGAGGTGCTGGATCTGTG
AAAGCGATGTGTCCGGATCGGATTCATCGACTAGCGTATCGAGCTTTTCGATTGCTTCCCAGACCGTCATCGAGGCGTGG
TGATTGTGAAGGAATCGCTCGCGCGCCGCAATGTTGAAGGCAACCGTTTGCTTTTCATGCTGCGTCTTGTAGAAGGCCTT
GACGTGGTCGAGCGCGTCTTCGTATCGACGAAagtcgtccttgtccttttCCGAGTCGAATTGAGAACCTTCGGTACGCC
ATGCTTGGTCGTCTTCACTGCAAGGTTGGGGTGCGCAAGGGTGGGTGCCACGGTAAACATTCACTTCATCCACCATGTCA
GAGATAGCATCCATGGCGGTACCCTTGGTTGTGACCGAggtgagcgtcttggctgctggcatAGTAGCCATCATGACCGG
GTCAACTGCGATCGGCGCCATGATGAAAGGCTGGATTGGCTGTGATGCGTCAGAGTGTGAAGAACAGGACCAATGTCTGC
GGGTGAAGAGGGAGAACGGCAAACCTCGACATCGCGGGTCTCTATATCTACTTGCCAGCCCCTGCCCAATTCAATCTGGC
CTCAGTCACATGTCGATCCACGGAAGCACGGAacgagcttcgagcttcCAGGTATACGTTGTGACATGATTCCAACATAC
GTTGGCTCGGCAGGCTTTCCAGAGGCAAAACAAAGTTTTTTCACCTTGATTGAGCGGTGCACGGTGCTGAAGATGGGTAG
CCGGTGAATTCGGTATGTGCTCGGTGACATGGTGGGGTGCATCGGTGCTTGTGCGGGGtgctgaagaagcgcaacgcTGG
ACCGCCAACCAACTCGTTACTCGATCCCGCATCGTGATGAAGGCCGTGCAAGCGCCGACGCGTTTGAGTGACAAGCGCGA
GCCACTCACTGTCCCGGACAGACGACCAACAAGCTCAGTGCaaagcttgtcgagacaAATTCTGCCCTCGTTGGATCGAA
CGCAACGTCATGCGACGTGCGCACTGCGCTACTCAACCACCTCGCACCGTGGACAGTCTCGGACCGTATTCACCGACGTG
TAGCTCGCCGCGTCAACACCGATGCGGAAGTCAGGCGGCTACTCAGTATCGCCAGCTCGCCGAATATTGCCCAAAAAAAA
CCCCccgaaaaaaaaaagtgGGTCGACGACTCAAAAACCAAAGATGAACGTCAGTATGAAAATCACCCACAGAAATTTGC
TGCCAAGAAATGCAGCCACATAATTACGAATGTGTTCCGCCGTCATCTCATCTCTACAATCTTGAGAGTACTGCAATGTA
TATGTTCCCCAGCCACAGATCTGACCGATCCCAGTCGACAGCTTCGAGAGATACCATTGCGATGAAGACAAAAAAAGACG
ATGTGTCGATGTGTTAAGTGGCTCGACCGACCTAGTGTTACAATGCATGCGAATGAGATGCGCGTGGGAGAGAGAGACTG
TCAGATGTACAAAACGAGAGAATGCATGCGAAGAGACCAAATGAAGAAGAACGCCTGGTGTTAAGGGCAAGGCGTCGTGC
CTGGATATGCGTGAAAGCATTCTAAAACAAATAAGTGTGTACCTGGTGTTAATGGCAAGGCACCGTGCCGGGTATCTCCG
ATTCGGTTGTTGGATGTGGTAAGAACATTTGCGGGCGTTCGCTAATGGCAAACGAATATGTCATGGTCAAGCTGCAAACA
TTAGCGACGCAGACCGATGCGGTGCATCAGCTCGTCACGGACGAGCGTCTTCTCGGCCGCAGCACCACCGGTCATGATAT
CGCCGTTTTCAAGAGCACGGCGAATCAGATAGGGCAGCGTCAGCTCGAGAGGTCCATAGGGAATGTACTTGAGCACCATG
TGCGGGCCTACACCGCCCGAGTTGGCGTCAAAGGCAGCCTGAATACGGGCGGTAAGCACCGAAGCCATACCGTAGAGCTG
GGCGAAAAAAATGCGTCCACGCACTGActcttgcagctgcaggtcGATGAGCGGAACGCGCTCAAGCAATTCGCCCAGAT
CCTTGCCCGGATGAGCATCCTTGGTtgcctgcagcagcgctggcaCAGGCTTGGCCATACCTAGTCGAACCATTTCGCGG
ATCACTTTGAGTGATGACTGAGTGTTGTGACTGGCAAAAACAACGGCGAGGCTCGGTAGCAAGCCCCTTTTGGCGCCGCG
AACTAGATCCTCGTGGATTTCCTGAACGAGGCGGATGGCGCAGCCATCGTAGCATCGATCAGTCAGATCTTTGTTGGGCC
ATACGGGGCTTCCCCATCCCTGAtaagcagcagcgtctgcACCCTTGCCGGGCACAGGAGGCGCATCGACAATCTTGTCG
GACCAGATGCGATTTTCAATGTCGACATACGCGCCGCGAACGAGCTTGACACCGAGCGTGTATCCGTTGAGCCTGGCGCG
TTCAAATGATGCTGCGAGGTGCGAAGGCGTTCGGCGAAGGTAAGCCTGGAATGTGTTGTAGACCAAGGGTCCGGTGACAC
TGCCTTGAGGAGTATCGCTGGATGCTTTGGCAGGTCGGTTGTACTCGGCAGCAATGGCTTCGTAcatggcatcgatggcT
GGCTGGTACCAGCTGTAttcagcgtcgatcgcgAGGCGCACACTAccgtgctgcttggcgcgCTCGGCGATCTCACGTAG
TGCTTCCCAGAGTTGCTTAAGTGCTTCAACATCCTTGGGTGGTAGCGCGGCGACGGGTATGGCGAGTCCACCGCAAGGAC
CCTTGCCGTTGATGCTAAGCGGGGGCAAGGGCTCGGGAGGCGAGCTAAACCACTCCCTGGGCACGATGGCAGCCGaggcg
cgctcgagcactGACGAATCGTAGAGCAGACCGGACAGCTTGATGGCGACAAAGGTGCTTCCGGATCGGTCAGGTCGAGC
GGCTAGCTCGGCAGCTTGGTCGTtatcagcagcaccgtGACAAGCGGGTAGAgaggcgagcttggccgaAACGTCGATAC
TGTGCaagagctcgtcgacgaaggGTCGGTGAACGGCAGACTTGGGAGTTTTGTCTGCGTCGGAAGCTTTGGCAGGCTTG
CCATCGTGGTTGACTTCGACCGAGAAGTTGAGCATGGCACCTAGATTGTCTcgcgagagcgacgagagcagcggcagcga
gcCTTCGGCCGTATCATCGCTGATGAATTGACGGAAGAAAGTGCGACGAATGATGTACTCGGTGACGGCCCAGACGAAAG
GCAGCGACGTGTTGGAAGACCACTCGATGAGGGAGGGCCCCACCTTTGCGAGAGATCCGAAAGAGCAGAGCGTAAAAACG
GCATAGTTGGTCAGCAGCATGGAAACTGGCTGTGAACGAAGCGGGCGATATGGGCGATGGCTCTCGTCTTCGCGCTGGAC
ATCCTGCTCGTGCGCCCTGGCGATCTCTTTAGCGTGcgaagcagcttgcgcGTCAAGATGAAGTGGGTCAGTGATGGAAA
AAGCGAGGGCAGCCAAGGCGGTCGCGCCAAGGGTTGCTCGAAAGGCAATGACTCCAGATCGATAAGCGCGGTCGGCTGAG
CTACCAATAGAAGCTGGACGAGCATGGTGGGAGGCCCAACGCTTGGCTGCAGGTGCGACTCTACCGGACCACGGTAGAGC
TGGCGGCGATGCAAGCTTGGTCGTCCGGCTTGTCAAGGCTTCGGATCGCCATGCTGATGATCGTGCCAAAGACTGGACTA
GGCGGTGGATGTTCGACATTCCCTGCAGACAGTATCGTGATCGCGTCCTTCTACACAGATTTCGGAATCAGGGTGGAAGG
AAAAGTAAGAAAGCAAGCAACGGcgacgtcgacgtcgacgttgaCCAACCGAACAACCACCTGTGACCAAGAGAAGGTAC
ACCAGCCCCACCGGAAGACAAAAAAGCCACGGGACGCGATCAGCAAACAGAAAGCAGAAGGAGAACAATGGTGAATGGAA
AACGGCACGGCTGATAGCAGCGTTTGATTGTTATTGGACGGACAGAGAGATAAAGGCTAAGTAAGGGTAAGGGTTAGAAG
CCCagtcaccatcaccaacagATCTATCTGGTCAAGAACAACCAACCACGGAACTTGGACATAAgagagagtcacgagta
tacctttttttctttcctttttttttttggtaCAAGTTTAGCCGTGGCAGGGTCACGAGATACGAGATCGCGTTGCCGAG
AATGCTCCGAATATAGTTCAAGTTGGGTAATAAAAAAGAATACATGGAGACTGCATGAGTCGAACACGCGACCTTTCGCA
AGTTAGCGAATGCTAAGCGAACGCTCTACCAACTGAGCTAAACCCCCCGTTGTTGACCGACGAGTCATTTGCTATTATGA
TTGGACCGGGATCACTATTGCAACATGTTGTTCTTCACTTCTCGTGCCCACGTGCACAGAGAAGCTGTTCCActcaaatc
acgaatgtcgtGATTAGAGCTAGGTCGGTAAACTTTTTCAAGGGTTTCTGCTCATCGTTGTGCTATGCTATCACTGACTG
GGCGCATCGCTCTGCTAGTGATAAATCAAGTACCGTTTACAAGGTATCATCGCCGGTTCTGTTCCTATCTTTCCATCCAG
GAGCAGTCTCAAGATGAGAGGAGCAGCGACAGAAAGGCGAACATGAACAGGATTTGAGGGAGGCATTCGCCTACGTCCTG
CGACATGTGATTGGCAAGTTGCGCTCGCGCACGCAATCCGTCTCACGCacccttcgtgcttgtcgcCCGTGGCTTTGCAC
GTGTTACGTGTTCACGGGTTGGGCCAAAAGTCACTGATTAATCAcaataatcgtgaatcgtgaataacaTTTGCTGTTAG
GCTTTTGGCTTTGAGCTTTGGCTTGCCGGCGTTTGGGCTTCGCGGGTTTTTAATGGCTGTCGCTctctgaatcgtgaagg
gTGAATATCGGCATCAGGTAGATACATGAGCCACAAGAGCAGCAGTGAGACACCATTCGTCATTTTTGCATCGAGAACGC
TGGCAGGCTCCATCGTGACTACCATCACCGCATCACATCTTTTCTTGCGCATCCAAGTCGCACATCGGCGAGCGGTCGTC
TCCATTCGACAACACAAATGATGCAGACAACGTTGTCATCCTTGTGGGCTGGTGCCTCGATCGGTGTCAGCATGCACGAT
GACAATAGCTGCCACGTTCATCACGATCCTGTCGCCGTTTACCTCTCGCTCTTTTTGTGCGCCGGTCTCGTCGTATCGTA
CTTGCCCCAGATTGTCCGCATAATCCTCAACAAGTCATCCCAAGGTTTCTCTCCGTGGTTTCTGCTTCTCGGTTCCACTT
CGAGCGCTTCTAGCTTCCTCAATGTCGTGGCACTCCAATGGGGTATCATCCGTTGCTGTCCTtcgctgccaagcttggaA
TGCGCCGAATCATTGCTAGGTATCCTTCAGGTAGGCCTGCAGTGGTTCATGTTCGCCTTGGTCTTTGtgctcttcctcat
ctACTATCCCTTAGACCAGAGATACGAACGCGCCATCGCCCTCCCTCGGCGCGACCAACAGGATCGCCGTCTTCGAGCAC
AGGCTCGCAGAGCTGCGCgcagagctgctgcagagcgACACATCCCCTCTCAAATCGACGAAGAATCCAACAACCTAACA
GTCCCCGCCGAGACTTCTCGCAGCCTGGTAGGTGCCTCGACAACTGATACATCATCGGCTGGCTCGGACAACTCGGACCT
CGATTCGGTCGACAGTCACATCGCCCAGAATTACGCCAATCCATCTGCACAGGCAGACGGCGATGACTCTTCCGATGATG
ATCTCGAAGAGACACACGACGATAACCGCGATACAGAGGCGCTTTTGCACGTCAACGACTCGGCTGATCACTCGGCCATC
TCAAGACGCGATgctagcagcagcgccttTTCACGTCTCGCTCCTACCTTTTGGCCCATGTGGAAGGCACCCAAcggaga
gcaagagcgcaGCCATCCTTCTGGTCGCGCTCAACGATCTTCGAATGCGCGTGGCATTCTGTCCAATGCGCCACGCGGCA
TGCAAAGGATCGAGCGTCTGAGAAGAGCCAAGAACAATCAGAAGATGCTCCGAATGCGTAAGCGTCGCACCGAAGAGTGG
AGTCTGGCTCTCGCGCTCGCATGGGTCGTCTCGATTCACTTTGTTTTCATCAGCGCTATCACTCTTTTGCTCGTCAGCTC
GCTTCCTCCCAAGTCGTTCCCGCCACCCGAAGAGGTCTCGGCGCTGTCCAGCTGGTCCCAAGCGGTCAGCAACATGTCGG
CCGTCGCAGTGAGCCGACCCTCGTCGCGTCTGCTAATTTCTCGATGGGCCGCTTTCCTCGGCAGCTCTGCGACTGTCTTG
GCCGCCGGCCAGTACCTTCCACAGATCATCTACACCGCGCGCACCAAGCTTGtcggcagcttgagcatcCCCATGATGTG
TTTGCAGGTGCCCGGAAGCGCCGTCTTTGTCTActcgcttgcgctgcaGCCAGGCACCGACTGGTCTTCGCTTGCAGCCT
ACGTGCTTACGGGCGTACTACAGCTCGTCCTGCTGGTGCTTTGTGTAGCATGGCGCATCCGCCAGCGACGTGCAGGCATA
GACGACTATGGCCGTCCACTCGCTCCCATCTCTCTgtgaaaaaaaaaaaaaagatACAGGACGTTGCTTTTGTACATGAC
GACGCAGATCGTCTTTGAGCCGGACCGAGCAGAACGTTGTACAATCTGGCCTTCATTTGCATGTCAAAGCAAGCTGTGCC
TCAATCTTGGATTTCGTGTGGGTTTTGTGGGTTGCCTTTGTGACTGCGTGCTTTCATCCCACTCGAGCATCGTTGATCTC
GAATTgcgccgacgagcttgacTTGAAGCATATCGTGATTTGCTTCATGGCATGAAGCTCTTTGCACAGTTTCCCTTGCG
CTACCAGTTATCGTCTTGATCtgaccagctcgagcgcgcgACTACGATGAGGGGGATTCTTGTTGCGCTCACCGCAGCAC
TCATCTTTTGCTCTCTGACTCCTGCACAGCCTGTTTTGCACATTCAAGAGACGAACAGGGCCAAGAATCGAGCGAGTAAG
TTGCGCGCCTACGACCAACTCTCTTGCACAGAATGGCAGAATGTCTAACACCTCGTCTTAATATGCCGACAGATCGGAAG
CTGGTGGCACGACAGCCGGAGTACAAAGCCGTCGAAACGCTCGAGAAGAACGTCAACATTGCTATAGCTGTGGGAACGGC
TCTCGTCACGCTTGTCTCTGCAGGCGTCGGTGGCATGCTCCTCAGCGATCACCTCGCCTGCAAAAGCGTCGCAAAGCAGG
AAGAGATCATGCAGAAGTCGTGGGACTCGATGCACCCTGATGGCTTTACACCAGCCGGAGACCAGATGCGACCAGTAAGC
TTTGATTGCAGTACTCAGGAGCGAGGACTCAAACCCCTCCAATCCTATACAAATGGCGCTGAGATGTACTGAAGCTAGCT
GCTCGCTCAGCACATGCCTCATAGGGATGTCACTCTCATCCTTGGGGTAGCAAAGAATCCTGCAGCCTGTGTCATTTCCT
TTCGCCCCATTCTCAGCCCAAGGCTTGCGCAGCTGGACTGTCACGCTACTCCATCATCCGTTGATTCATGAATGTCCATA
CTTGCCATCCACCAGCCTACACCACTACAAAAACTGGCAAAGAGTATCGAGTGAAGAGAGAGTGAAGCTAGCGCAAGTCA
CAGCGTGGGGCCTACACTTTTgaacaatcgtgaatcataaATTGCACTGCACACCTGCAGATGCCTTTGCACGCATGTTG
AATGCCAAATAACCGTCAAAAGCCGAGCGGACGAAGTCAATGCAGCGGGGAAAAAAGTGAACCCCTTTGCTGGTCTgatc
ttgagcagcttgccttccaccaccacttTGTGCGGCAAACACCGGCAAACAGGCTTCGACTGGGCACTGTTGGCCTTTGT
TCTACCTCGATTTATCAAACCTGTCCTCAACGTCCGGAACAACGCTTATCCGACAAACAACACGAGCTTGTTGCAACGAG
CTttgcagtcgtgagtgttgctgcCAACACACCGGAAAGTGCCGACTCGGGACCGACGCTCTCCGATCATCTGCCCTCGT
CTGTGAGGAAGCGTGTGCATCATCTCGCAGCTTAGCGCGCGAGCAGAGAATCCTGTAAGAGACATTGGTCAGCGGCTTTT
GCACACACCTTGACCACTCTGCGGCTTGGCAGAGGTGACAGCTGCGCATCTCAATGCCCGAACCGGCACCATCGACGCAC
ATTCACGGCACTCCCAACCACCATCCGTCTACACAGCGCCCATCGACAAAGCCCCTCGGTGCGCGTAGCAATGGCGCCTA
CTCCCCCGTTCGAGACAGCCAAAAGATGAGCGACACGACCGGCGCGTCTGGCGCGTCCATAGCCCAGTCGCCTGCCTCTC
GATCGGTCGGTGCACcagatggcgatgctggaTCAACGAAGAAGGACTTTCAGCGTTCTTTCAAGGCTTGCGATGGATGT
CGCACGAAAAAGGTCAAATGCGAGCTGGGCGATCTAGCGGCGCCGTCTGAGCCTCCATGTGCACGATGCAAGCGCGAGAT
GCGGCCATGTCTCTTCACCATGTCGACGCGCGGTCGTGGACCGAAAgcgcgctcgtctcgatcgcaAGCGTTTGGCGCAC
ACCATCTAGCAAAGAACCCACGCACTTCATCCGCCCACGACctggatgacgatgacgacgagcacgacaCGGCTTCTTCT
GCCATCGACACACTCGCCGGtgctgctctcgcctcCCTGCCTGCTACCAATTTGAGGCTTCACTCGGCCCGTCACGACGT
GCCCGTCTCTGCACTGGACCCTTCAGATGCACCGAGCATTGGTATGATCTATGGGCTCAATCGTCACGACGCGACACACC
CGCACAACAAGCGCAGGAAGCTTTCCAGCGAAGTGGAGCCCTCTGACTCCCACAAACCCATAGCCGAGCCAATGGGTGCC
TCTGTCTCAGAAGAACGCTTTACTGGTTCCACTCGGTCAGCGAGTCCTTCAGTGACTGCCAAGAACGATGCAGAGCCTCT
TGGCCTGATTTCCAGATTAGATTCTCTGCAGCAATATGCGGAAGTCGGCTTGCAACATAGCAAGGATGCTCTGAGAGTGT
TAGCAGGTGTCGCAGTGGATTCCAGGGAAGCGAACAATGACGTTGACATGGATAGAGAAGCTCGCAGTGAGCACCAGGGA
AGCGCTGCAGCAATGGCTCCTGAACAGGGTGACTCGACCGACCAATACGACCCCACTGCCTTTGCAGACGGCCGTTCTTT
GGAGCAGGCCactgcgcctgctgcctCGGTCTCCATGATAGCATCCGGCCATCGGGGAAACACCACTTCTTCGCAACGAT
CAGCGGCAGCGCTCCTTTACCGTCCAAtcacaccaccaccgctgaAACACAACTATGGCTGGGGAAAGTTCGAGCCCGTA
CGTCTGAAGCTAATTAGAAGGAGCGAAGCCAGATACTTTCTCAACTTTTTCATTCGACAGATGCATTCATTTGCACCACA
CTGCTCACCCCATCTTCTAGACAAGTCTCCTGAGGCGCTTTCAGAGCTTGTGTGCCGCGAGCCCATCCTGCTCGGCGCCA
TGCTATCTGTTGCTTCGCGCTACGACGTCAATCACAGCGCAAATGTTACCGCCGTCGACACGTTCCATCGCAAGATTTCG
AAATGGACCCAGGAAAAGATCAGCCGTTCCTTTTTCCTACCCGCCTCGCACACCATTGGTACCATCGAAGCTTTGCTCAT
CCTCAGTGAATGGGCTACGCTGGATCTGCATGATCGACGCTCTTCGCCAGATGGCAGCTCAGACTCGGAGGATTCGGAAG
ACGAGATTGGTGATGCGGATGCGTCCGACTCGGAGAGTGAGATCGAAGGCGATGAAGCGTTGGGCACGAGTCCAGCCACT
GCCGCGGCTACAGGGGACGATCTCAGGTCGGAACACGAAGGACAGATTCCACGAGCAGGACGGACGAGACGAACGGGTGC
AAGACCGTCGCAAAAGCCACGACAGGCCGACATGCGCGAGTCAGAAAAATTTGACGACACCGCGTGGATGCTGACCGGAA
CAGCTCTACGCTTGGCGGAACGGCTCGACTTGCACAACGATGCGACGTATAGCGGCATCTCGAGTCGCAATTCAGCTTCG
CGAAGAAATGCCGAACGTCGAATGCGCGTGTGGATGTCGAGCGTGCATGCCGACTGCCACTTGTCGGTGCGACTGGGTCG
GAGGATCTCAAGCCCTGGACTGGCAGCGCCCTTTATGAATCTGGTGCGCGATCGCACGCATCCCTTTCTGCTCAATGCGG
ATatcagcaacagcggcGAGGTTGGCTTCCCTTCCGGATCGAATCGTGCGTGGATCGCGTTTCGAGCGCACgcggagctg
ctgcagattGTCTTTCGAACGTGCGAGAATCTGTATCGCTCAAAAGCGGTGACAGAGCGGCTGttggaggacgaggacTT
TGTTCCGGCTCTCAAGTCGATCCGTGACGATCTGGATAACTGGGCCAACTGGACTCAGCCAAGGATCGAGCCTACACGCG
ACATGACGTCGCTCCGAATTCGTGTCGAGTACCACTATGCTCGGCTGTACGCCAATGGCAttgcgctcgactcggTGAAA
CGCAGTCTGAGGACGTTGCGCAAGCACCGACAATACCGCGCCTCtgaagcagccgagatcGGATCGAAAGGAAGGCTGGG
CAAGGCAGGTGCAAGCGCGGCGGCGTCTGCCACCGCTTCGTACACGGTGAGTTTTTCGACGCATCCAGCATATCCGTTTG
TACGAGAAGCGCTGGCGGCGGCTCAGAGTCTGATTCGCATCTTGACAGTGGAGCTGGAGACGATGATGTGTGCGCCAGCG
AGGTGgtttctgctgctcgtaATGGCAGCAGTGTTCTGCGTCAAGGCGACGGCGGTTTCGGATGTGATCCTGCCGCTCAA
GCGATGCGCGCAATCGCTGCAGCAGGTGATCACAGCGCTAGAGAGGGCGGCTCCTGACGGTGTGCATTTGGCGAATCGGT
ACTCGATGTACCTGCGTCAACTTGCCAAGCAGCTGGTTCTGACGGATGTCAAGACGCGCACGGCATCTGGAAGTACAGGG
CAGGCACGAAGCAAATCGCGCACGCGAAGCGCTTCGCAATTGGTGCAGCCAGAGGTGGCGCAAGCTTCGGCATCTGTGGG
AAATGTGGAAGAGGCCGCGACTGAAAGGAGCAAGGAGAATCAGGTTGCTCGTTCGGATCTTGGTAGCCGAAGTCAGAACG
CCGCGCTCGAGGCGGCTTCGACGCCAGCCGGCACACTCATCTTTGAACGGAATTCAAGCTTGGGTGGTATGCAGCCTGGC
CACGGAAAGGGTGCGTCCGAGGTCTCTGCGCAGTCTGAGGCGGTGATGGGATCGTCTAGCTCGGCAGGCGCACCGGTGTT
CATTCGTCCTGCTGACGGCGTGAGACTGGATGCGTCCTGCTCTGGCAATGATAGGTCGGGCAACACCACGGGCGTTGGGT
GGATGGCAGCGCCGCTCCCTTCTACGCAAAGTCTCACCGGAGGCTCGGGATCGTGGTGGAGCACTGCCGACATTTTGCCC
GGAGAAGTGGATCCCCAACTGTTTCTCAAGTGGCTGGACGATCAGACGTCGACATTGGCGCCTCCGACCTCGCATCACCC
CATGACATCGTGGGCGAGCGGCACGCAACAgacgcagatgcagacACATCGAGCGCACGCGGGTTCACTGGGGAGCATGA
CAAATCCGTCGCCGCACACGATGAATCAATCTCCTGGATCAGTTGCAAGTCCAGCTACTGCGACATTTGCTCTGAAGCCA
CAGCATAGCATGGAAGGTGTACGACCTGGGACGGTTCAGTCACAGCCATTTTTGAACACGGACGGATCAAGAGCATCAGC
AGGACAGGAGGATCTGTTGACGAAAATGTGGCTAGACGATGCTCTGATGGACTTGGCGGCTGCGGGGCTGGACATGCCGT
TTTTGTAGACACGAGAGGAATCACAGAGTGTTGGGATTTTACAGCCAGAGACAAGGTGGCGCTCGCATGAACCTGGTTGT
GGCAGATTCGATCTACTCGGCCGGTGATGAAGCACGCGGCTTTCAGGCAAGTGCACATGGCCTCGGATCTTGGCTAAACC
ACGTCGAAAGTGGACTTGGGGAATCTCTGCGAACAGCTGTGCGCAGTGGCTCAAATGGCGACAAGGAGCAGAGCAAGTGC
CCGCTGTTCCGAGCGAATTtacagattcacgaatgagcAAGATGTCGAACTGGCACGCGGCTTGACAATAGAACGATAGT
ACGGACCGTAGAccgtggatcgtggatcgtgaacGGATGAGCACAGCTTGTAAGCGGTTGCTCGGATACCGAAACGGCGG
TAGACCACAGTTGGCAAACGACTCGGGGCTGAGAGACTAGCAACACGTCTTTAATTCTTGCACGATCAACGCGAGaaatc
tgtgaatcgtgtCGCCGgcgtcagtcacgagttgaaTCACGCATCTTGTTCCTCATGCGGAGGAGAGCATTGCCAGTCGT
TTACTTGGAAGTTTTTTTTTGGGGGGGGGGCTTAATAAAATACGTGATTGCCTGTCTGTCTTGCTTGCGGACAGGCTGGT
GGTGAAAGTCTGTGAGTTCGGCGCACAacgcaaatcgtgaatcacggatcgaGTGTCAGTCCGCTGTCAAGAGCGGCAAA
ATCCAATTAAGTTAACCCTAAACAGAaaaaagagaaaaaaaaaaaaaactgTGGTCAGCATGTCTGACAAATGTTGATTC
AACCGGCCCATGATAGAGAAGCCACAGATCAAATGCCCCTGCATACTAATTTATGCTTGCTACGCTTGCTATGTTCGCTA
TCCGTGAATGCTCCGTGGGCGATGCTTGGACGAGGCAGACGTTGCTCAGCATTATGGTTCCCTCGCAGAGAAACCGATCG
ATAAGACTCAAGGTTCGGAAGAGATGAAGCCAAGGCGGGAGATGGAACAAAAGgtgaagctcgacgattCACATCCGTGA
ACTTATTCGGCAAATCCGGCTCTTTGCTTCTTGCGGCGTGACCATGGAAAAGACACCGACAACCGACCAAGCGACACTGG
CACCATGTGGGCAAACTGGAACTGGTTACTggctgctcgctgctcgcttttggctcgctcaagctggtTAAGTGTGGTTG
TGTTTGGCACGTTTCACTGAAATGTGAAGTCAGCGAGTCGTGCGTGCAGCTCCGCGGCGTTAGGTTTCGACGCTCACAGC
CGGTGATAAACAGCAAAGCGTCCTGTCATGTCTCATGACCATTTCTACGCGCCCCTCGGGCTGATCACCAACACGCTTCG
CGGCTTCCGTCTCGCTTGTCTCTTGCCGTGAAACTTGACAAACCAACCAGCGTCTCGTGCCCCGTATCCGTAGCTGGTGG
TTCCACCCACAGCTTTCCATCGTGCCGGGCTGCAGAGCTTCACTTGGCCGCCTGTCCCTGTGTGTTGAACCTTCCTTTTT
CGTTCATCTGAATCCTCCGACTCGATAGACATTAACGCCTTTCTGTCAGGTTCCTGGCCCTGGCAGCCGCCGTCACCGCC
ACCGCTCTTCTGACTGCTTTATAGGTCCGACTTCTGCGGTGCCTACCACTGCTctcaacaccaccatcactgCCCCTTTC
CCCTAACAGCTCTCTGCTGTACCACGACGAACATGTCGTCCAAGACTCACAGTCCAGAGATGTCGCAGTTGATGGCCAAC
GCGGAGCAGCACACTCTTCGCAAGACACCTTTTCGAATCTATACGACCCCATTCTCCGACATTCTTGCTCACCGTTACTC
GGGCTCGGGCACCAAGCAGGACCCGTACCTCGTCGAATGGCTTCCTaacgatgccgaggatCCACAAATGTGGTCGTCAC
TGTACAAGTGGCTGCAGACAATTCAGGTCGCCATCGCCACTCTCTCGGTTGCTCTCGCCTCCAGCGCCTACTCTGGCGCC
CTTGACTCGCTTCAGGCGCGCTTCCACCCCGAAAAGCAGATCATTCTCACGCTTGGCGTCTCGCTTTTTGTCCTTGGCTT
TGCCTTTGGTCCGCTTTTTTGGGCTCCCTTCTCCGAGGTTGTCGGAAGGCGCAACCTCTTCATCTTTACCTATGCCATCT
TCACCTTGTGGCAGGCCGTCTCAATTGCTTCGCCCAACATTGAATCGCTTCTAGTCTTCCGTTTCCTCTCGGGCTTCTTC
GGTTCCAGCCCGCTTGTCAACACGGGCGGTACGCTGGCCGACATGTTTAACGCAAAGCAGCGTGGTCTTGCCAtggccat
ctttgccagCGCTCCCTTTTTGGGTCCTGCGCTCGGCCCCATCACTGGTGGTTTCCTCGGCGAGACCAGCGGCTGGCAGT
GGGTCATTGGCTtcctcgccatctttgccggTGTCATCACTCTGATCGGCGCCATCAGCCTGCCAGAGACCTATGCTCCC
GTCTTGCTTCGATGGCGTGCTCAGAAGCTCCAGGAGCTCACTGGAGATGAGTACATCTGCAAGCTTGACAAGGGTCGCGA
TCTGCGTCTCAGCACCCAGTTCAAAGTCGCTCTCGGTCGTCcctggctgctgctcatctACGAGCCCATCGTTAGTCTTC
TTTCCGTCTACATTGCTATCATCTACGGCGTCCTCTACTCGCTATTTGGCGCTTTTCCCATCGTCTTTCAACGCTACCGA
GGCTGGAGCCCAGGCATCGGCGGTCTCGCTTTCCTCGGTGTCTTGGTTGGTATGATCTTCGCACTCGCCTACATCATACT
TTTCGAGAACCCCAGGTATGGCCGCATCTGCGACAAGAATGGTGGCATTGCTCCTCCCGAGGCGCGTCTTCCCCCGGCCA
TGATCGGCGCCGTCtctgtcgtcgtcggcctCGCTATCTTTGCCGCCACCGATAGCCCAGACTTGCCATGGATCGCTCCC
ATCATCGGCGGTGGCCCCTTTGGTATGGGCATGGTGTTAATCTTCCTTGCATGCATGAACTACCTTACCGACTCGTATCT
GATCTACGCAGCCTCCGTGCTGGCTTCTAACAGCGTCATCCGTTCGCTGTTCGGCTTTGCATTCCCGCTTTTCACGTCGA
ACCTCTATTCGATCGGAGGCAAGAACGGTATTCACTGGGGTCCTGCAATCGCCGGACTGCTTGCACTCATCTGCCTACCG
TTCCCCTTCATCTTCTACAAGTACGGAGCAGGCATTCGGGAACGATGCAAGTATGCCTCCGAGGCCAAAAGGATGCTCGA
AAACATGCAAGCTTCGTCCAAGAAGCAACAGCCCAGGCCAGCCagcgacaacgacgacgacctcGAGAAGGCACAGATCC
ATGGCAGCGACATGCACAATGTCGAGGCCACGCGCACCAATAGTCACATGGGCGACGCCAAGTTGAACCAGCACCTGGGT
GCTGCACGCAACAGCATGGATGTCGAGGCTTCCACCCAGGCGCACACGCCGCACCACGGGTCGATTTCGGCTTCTTCAAA
TTCTTCCGATGGTATGGAACATCAATagatgctcgtcgtcgttctcATATTGATCAACCTGCATAATGCATACTTTTTTC
CTGCATAGACATTTATATTTCACGTACcgtaatcacgaatcgctcgCCCATCTTCTGCATACGCCGCCTTCGCAACACCT
GTACCATAGCCAAGTGACAGCCACCGATTCTCATCTTTTTGCAAGGTCTTTTTGCAAGGAAGTTTCGGCCGTGATGTTAT
GGTTGCCAGCGTGTGGCCGGGAGTAGAAATAGAAAAGTGTGTACAAGAAATGTGCAAGACTCGGGCGGTTTCTGCGGCAG
GTGCAGCGTGCTTACATAAGGCGTGTAATTTCTGCTTTCGTCAGCCACAGacccttcacgcttgtgTGCAGTGAGTGAGT
CCTCGTTTTGTCGCTGCGTTcgactcatgactggcAGAAGCTGACATCGCGCAAAACGACCGACCTTGGTGTAAGAAGCC
ATGTTTAGAGCTACCAACTTCGTGTCGCGCATGTCCATCGACGTTGATGCATGTGAGGATGACTATCCGAAACGTGACGA
GAGGCTTGCGATGTACGCTTGCGTTTCGCACGCTCCCGAATGCGCTTCCGGTGCAGGCGTCACTGTGTCGCGTAGATTGC
GCGTTGCTATCCACGACATGTGCTCGACGCAAGTCGGGTTTGAAAGCGGATGGCTCGCGAGCGGATCAAGCGGAAGCAGG
AGCGTCGCagtcgctcgacaagcaaTCTAGGACGTTGGACAGCGTGCGCGACGATACGCTGTCAGACCCGTACCCTCTGC
CATTTTCGCccgacattgtcgagcTGAATTCGGTCAAGACACGTGTCGAAGCAGGACTCGAGTCCAAGTGGTCCGGAGTG
AATCTGGCATCATCGCAACAGACGTTGAACCACATTGATGCGCCGATGCGCGTGCCTGGTCGTGACTCGGAAGCGCGCGA
AACCAAGATCGCACGCCTCATCTACCAAACACGCAAACGCGGCACTCTGGAAACCGACCTGCTACTCAGCACATTCGCAA
AGAAGGAACTCAAAAACCTGCCGGAcgctgagctcgacgagttCGACCGTCTCCTCGACGAGCCCGATTGGGACATCTTC
TATTGGTGCACGCAGAGAAAGCCCATCCCTGCCCGCTGGGCACACAGCTTCAACACCGCCGGCAAACTCGGCCATAGGTT
GGTCGCACATACCAGAAACGACGAAAAAGCCGTCCGATGGATGCCTGAACTCTAGTCTCCATATCCAAAGCTGCACAACA
CTTGGCCGCTCCAACTACATCCAGTCTATCGTGTACATTGCACCCACGCAACAGAACTCTCTAACCGGTTCCAATCGGTT
CCTCTCTTATCACGCCCAAAACGGTCCTACAACGCCTCAAGAACCACACTGACGAATGTCTTTCGACCTGTCCACATTGT
ACCATCTTGCTCATTTCCAATGACAACGACACGTTTGATTGCAGAACATTTCCAACAGACCAGACGAAAGAAAAACACCG
ACGAAGCGATCAACGAGTACGAACGCTGCACACAGCGGCAAGGTTGTGCAAGCCATTCACATTGTGGCCATCTGGTCTCG
AAAACAACATGGGTAGACCAAACGCTGGCGATCAtagcattcgtgattgtgtgcGCATGACTGTCGTTGAGCGCGTCGAT
GCGGTGCAAAGTGAGCCGATGGCTAAGCGAGGTTTCTGTGGAGAAAAGGTGCTCCTTTTGGTTTTCGTGAAGAATTGAGT
TGGTCAAGGGATGGGTATATTTGTAGCTGACAAGCGCCGCACTCGAGTGAATTCGGAAGCGGTCTACAGACAATTCTGGC
GGGACAGCATCGGTTGGCTACTTGGCTTTGTGACGAGAGGTGTTGAAAGCGTACAATCGAGTGGTGTGTTGAGCTGTGCT
GCGCATGCACCGATATATCGCGATTCGGTTCAGTGCGACGGCTTGGTGCTCTGGTGCATGCGCCTGAGTGCGCCCAACGT
GATCATCTTGGGGCCTTTGCCTGCAGCCAGATCCTGACGCAGCTGACCCAATGTtgcgttggcgttggcgcgTGTTTCCT
TCGAGGGCTCGGTCGCGACGTCTGCTCCCGCATCAGTCTGCAGCGGAGCCTGGAGAAACGGGTAGATCTTGATCTTCTCT
ACATCCCACACGTGACCCTGAACGTATTCGTCCTTCATGACCCTATCTCTGACATCTTGGATGCTCTcgccgaggacgac
gagcacgctACCGCCCATGTGCGGACCAGCACCTACTTCTTGGTCGATCTCGCAAAAGTCTTTGCGGAGCAGAGCACCAC
CCAACTCGATGCGCCCGGCGCGCTTGCCGCTCTGCGCGTGTTCGAGGTGTCGTTCACGCACCTCGAAGCGACGCGCGTTG
GCTCCCGCATCGCAAAAATCTTCAGCGACAACAAGGTACCGGTTCAGGCGCGGTGTCGACGCGCGGTCGCACCACGGTCC
CGAACTCGACGATTCGGATCCCGATCCCGATGCAGCCGCGCCGGCGGCGGTAGCAAATCGCGTGGCGGATGCCGACGAGA
CTGAACGTTGGGTGAATGCACCGCCAAGTGCTGAACGCGCGACTCCTCTGAAAAGCGACATTGCGAGCCGAGTGGTGAAC
GAGTGAatgagatggtggagcagACTTAGGTGATGTGTTGGGTCGTGAGGGCGGTAACGACGTGGTTGGTAGCACACAAG
CTCTGTATATAGACACGATCTGGACGCTCTTTCATCGAAGAATGAGAAAGAcacaaaaaaaaaagaaaaaaaggaaGAAC
CAGAAAAGACTGCGCTCAGTGTGAAAACAAGGCGAAGCTGTTCCGTCCCACACGATTCGTTATCACACTATCTCGGTTTT
TAATCGTAAATCTCTTCGTCTCGTTCTCGCACCACGCCGAAAACCCTAAGTCTGCCCACTGAGCGGGGTTGCAATCCTCT
AAATCCACGGAGCGAATTTCCCCCCTTTTTTGGTTTTCCCTTTCAGGTGCGGTGTCTCGCGCGTCTCGGAGCCCAACTGg
gcgagtcgtgagtggatGAAGTGTGGGGCAAAGTGGAACAGCAGCTCGGTTAGATTTTTGGTTTGCTCTTCTCTGAgatg
cgattcgtgattggctgTGATAAGCTCACATGAAATAGAAATTTTGCTTCCCGTCCTCTACGCTCATGTCCGAAGCTGtt
gaaatcgtgaaccgtgaatcgtgaatcgtgaatcacgacaTCTCCCTGGCCAGCCAcaccatcgtgaattcacgcAGCAC
GCTAAGTGACTAGCCACTCACACATGAAAGCTTGCCGCCCCGTCGCCGTGTGCCAAATCAGAGTCGCCGAAATCTCAGGA
TGACGCACGCTCACCGCATCGCACAAAAATCAATTCCCCGCGGCGGTACATTCCCGCTGTGGTCCAGCTCTTGAGCGTCA
CATCTATGGAGAATACTTTTCTTGGTCACTGTTCCCCGAGGCCACGCGCCATGGACACGGAAAGGACTTAGCCAGTCAGT
GCATTGTCACCTTGTCTCGTGCGATCTCTCTTCGAGCTACCAACACATGATCTAACGTTACCAGTTCTACTAGCGATCGG
GATTACGTGGCCAATCAGCCTAATTTAGATCTTGGCTGAAGGCGTCGAAAGCTCCACATCAAGAGGGTTCTTGCCATTCT
TGATCTCAGACAGCTTGGGCATGGCACGAATGCGAATCAGCTCGCTGCACTGCACCATCAGCGGATCGACCCCCATTGTT
GCTACCGCTACCACCTCGTCTCCCTTTGCATAGTAAGCAGCAAACTTGAGCTCCTCCGGCTTGCCGTCAACGTAGACGTT
GTCGAATTGAGGTCCACCACTACCGCAGTATCGCAGCTGCGAGCCGAGCGCAGACCAGAAAATCGCCACCTTGTCGTACT
CTGTCTCGGTACCGGCAAGCGTCTTGGCGACAGCGCGACCGTGGTTCGAGGCAACGTTCCAGTGCTCGATTCTGGCGTGC
TCCGAAGCACGCGTAGGTGCAGCGGCAATGTCGCCGATCGCGAAAATGTCCTGGTAGCCCTGAACGCGCAGCTTCGAGTC
CACCGCAATGCCTCCGTCCTTTTCCAGCTTGAATCCAGATGCCTTGAGGAAGTTGGTAGCGGGAGAAACACCAACTCCAA
GGATGACAACGTCAGCCGCGATCGATTCTTGTTTGCCTTGGTTGTTCTTGATGACCACAGCAGTGGGTCCGGTCGACTTG
TCACCCTCGATCTTCTCGACGCCAGCCTCCATGTAGAACTTGAGTCCGTTCTTGACCTGCGCCTGCATCAGACCCTGGCC
CACCTCCTGACCGAGCACTCGCTCGAAGGGCACCTTTTCCATGCCTACCACCGACACGTTGGCGCGCTTGATGAGGGCAA
TGGCAGCCTCCATGCCGATGAAGCTTGATCCGATGACAACGACGTTCTTGTTCTTTTTGCTCTCGTCTCCCTTCTCATTG
CCGACGGCTTGGTTGATCGCCTTGGTGTCGCTGATCTGTCGCAGAACAAGCACATTCTTGAAGTCAGAGCCGGGGATGGG
GATGCGCTTGGGTGTACCGCCGGTAGCAAGAACCAGCTTCTCGTACTCGATCGTCGATCCGTTCTCCAGCGTCACCGACT
TGGCGTTCGCATTCACCTTGGTTACACTGGTGTTatgcagctcgacaccGAGAACGTTGTTGAGGTGCGACTTGCTCCGC
CAGGTAACcttgtcggcatcggcgatcAGCGCCttgctgagcttggtgcGGTCGATAATGGCTTGCTCGTTCGAGACAAT
GGTGATGCTTCCCTGGTAGCCGCTCTTTCGCAGCTCTTCGACGCAGTTGATGGCAccggcaccaccaccgacaaTCACGA
CGCCCTTGCCCTTAGCGACACTCTGAGCACCGCCCTTGCAGCTGGGAGCAATACCAGGCTTGCCCTTGAGTTTTTCCGGG
TCGGCAGTCACGAAAAGGTCGCCGTCTTCGACTTCCAGCTTGAGGCTGAGCAGGCTGTCGAGAGCAGGTgcatcctcgat
ctcgccgtcCTTGGCGTGAAAACAGGCGCCATGCCAGGGGCAAATGATGCGACCATCCCCGGTCAGTACACCGTTGACGA
GGGGGGCACCGTAGTGGGTACACTTGGAAGAGGTGGCGTGAAGCTGGCCCTTGACGTTAGAGACGAGAACCTTGACCGCA
TCGTCTCCTTCACCGGAAAACGTAAACTCTTTCATTTTGCCCTGAGCCACATCGTTGGCGGACCCGACACGGATGCGTTG
TTCGGACATTCTTACGATGGAAGAATACAGACACGCTTTTGGTAATGAAAAGCGGGTGAGAGTTGAGGTTGAAGACGGGC
CGCGAGCAGTTTGAAAGAGCAACCAAGAGTGCTGGCGAAGGGGAAGCATTAAACGCAGAGTGTGGATGCTTGTGTTGGAG
GACGATAGGATGATATCGTCTGCGGCGGGGAGTTACAGATGAGGTGCGATGATAACAAGATGCGGGTGGGAGCGAGGAGC
AACTCCCGAGACCAAGGGCGAAACCAAGGCTTAGGGTATCGCTGCTGTCCTATTGCGGTTCCACTCTCGAGGCGGATCGT
GTAATCCAGCACGCTTGCATCGATCGCGAGACTTGTTGGTCAGCCTCGCATCACActctcgatctcgtcaCCTGAACAAG
CTTTCCCAACACAAACTCGGAAGACCCGACACGACTTAGTAAACGCGTCACGAGAAAGTCCGGGCTCAGCCTTGGCAGTC
CCGAGGAGAGTTGGCCAGGCTGAGTCTGGCTGGCGATGCTTTCCTCCACATCACCAAGCTGTACGTTGTCGGTTCGGTAT
TGCACATGCGTGATATACTGTGTACGGAGGCTGGTGCCAGTGTCTCGCTTCAACTCTGCGTCATCGAGCTGCATCATCGG
AGAGAAGCTGCACCCTGCAGAGCATGCAGATCTCGAGTGTCGACTGTGTGTCCTTGAAAGTTTCTGACCAATCCAATTGC
ACGTATTTGCTGACATTTCACCACTATTCAAAATCTGACAGCTTTTGGTCCTCAACTTCATGGTCTAACATATTTTATTT
TCATTCCcattcactcacgactgattcgtgattgcacgATCCcacaaagtcacgagtggatcACAACCGTGAACGCTAAC
TTACATGCGGCCCACGGCCGTCAAATTGGCCGATTGTCACCCAGCTGAACCTTTCCACTAAGCCCCACACCGAGCAGCGG
GATACGAATTCTGCTGCCAAGGgcactcacagactgtAGCGAAGAACCTGTCCACTACCGCTTGCGGCTTCCCCCACACT
TACTCATGCTGCAACGTCTTCGATGTGCGCCTCTTCTCCGCATGTTTATGCTACTCGTTCATGAAGTGCTTGGATGCAAA
TGTCCTTAAAAAGAGGCACTCCTGTCTCGAGAATGGCCATGTGGTGCCAACCCACCTCCTCGCCAGTCGAGCTCACGGTT
TACCATCCTGATCTCACCGTACATCTCCCGTCACGATGACTCTAGAACTGCCCACCGAGACGACGCACCTTTCCGACTCG
CTCTTGGCTGAATTTGCCAGACATACCACTATCGACATCGACAATAATGTAGCGTCCATTGCAGCCCAGCATAATCTGGC
GCATCGTCGACTGCTCGAACTCGACGAGACGAAACACACGAACCGAGCACAGATCGATCAGCAAGTCGTCAACGAGTTTC
AATCGCTTTTTCACGACATGACCTCGAACCAGATCATTGTTTTGTCAACCTACTCTGAACTTCTGACGAAcgacaagaac
aaggctGCAAAGTTGGTTGAAATGTgtgttgcagcagcaaagcagatCAAGGGTGGGATGTGGAACGGCAAGCAACTATC
CAGTACAGTATTGGAGAGAATCTCGGTTGATGGACTGACTGGTGCAGAGTCGGATGAGGAGAAGCATCAACAACTCGCAT
CCGACATTCTCACTGTTCACTTTGGGCTTGAAATGCTGCCCAACCTACTCGCCAGCGGTAATCTTCATGCACAGACGGCG
ACCTCTCAGGCCTACAATGCTAGTGCTACCGTCAgacacgctcgacgatTCGTCGCGCTATACGAGCTTATCTCTGGAGA
CACTGTCGATAGTTCGCGTGTCTGTATCAAGATTCCAACGACCATCGCCGGGCTGCAAGCTATGCGCTTCCTCTCTTCTG
GCGGCATTCTGGACGAGAACAACGTTGGTGGACCACTGCTTGAGGGAAAAATTCAAGTGCTTGCAACGACTGTATTCGCA
GTCGAACAGGGTCTCGCTGCAGCACAAGCGGCGGGGGCGACATACGTGGCGCCCTACATCAACGCTCTTGCTGCGCACTT
TTTTGATGCGGAAAATCCGAGCGCAGAGGACAAGCAAAAAGCCCTAGACGCGGGCGGGCGATCGATCTCTGAAATCATCT
ACCCTCTGCAGCGTTGCTTGAGGCGAATGCGTCAGCAGAACAACAAAATCAAGACAAAGGTCATGGCGGCGTCGTTCATA
AATGCTGAGGAAGCGATAGAGCTGTGTGGGCTCGATCATGTCACGTTGGGCGCAGGAATCGTGCAAGCGTTGGCAACCAC
CAAGCTTACGGATGGGATTGTAGAGACCATGCATCAAGCTAGTGATAAGATGCGCATCGCcgaggagaaggagctcgaaC
GGTATTGTGCAACCTTAGCGGCTATCAAGGATGGTGAAGCACAGGGATGTGGAGGATGGCTGAAGCAAGGCCATCGATCG
CACGCTCGTCTTGAGATCGTTCTGACACAGGATGAAAGATGCCGCTACATGCTAGCTGATGCTCTCGCCCGATTCACAAG
CGCTGAAGTGAAATTACGTCAGCTGTTTGTTGTCTAAGGGGTGTAGATTCTTCGTCACTATAGCGCTGTTATTGTTTTGT
CTGATAACTGGTAAAAGGGGTATCAttgcaatcacaaatatTTTTTTGCTACTCAGCCACTCACGCCTAGAAGCCGTCAT
CACCTTTGAGCGTGCGCATCCAGAAGCcgtccttcttcttttGCTGCTTGCGGCCTTCTGCTTGTAACACTGGAGCCCCT
CCcgacgcagctgctgttgcagtGGCCGATCCAACGCCCATGGCTACCGATGCCCCTGGTGGCGTGTTGAGTTTGGCCGC
GTCCTCTGTATGGTCGAggccatcagcagcagctgctgctgcaaaggTAGGAACTGGATCACCGGGTGCCTGATTACCCA
CTGCCACCGTCTTGCCGGTCTCGTCCACAAGCTTGAACGGAACCGTTGTGTCGGTctcgatgacgagcaaTCCTCCGTCG
GTGATAGTTGCATTCGGACCACCGGTGATACGAATGGTGCGGTCTCGATCAATGAACCAGCCAGCCGAACTGAGTACACT
ACCCTGCAATAGCTTTTGAAGTGCAGACTTGGATGCTTGTGCAGCTTTGTCTTTCAGTTGTTGGTCCACCGGTTTCGTTT
TGCCATTTGCTCCTTTTGCGCCCGCGAGCGCGCCACCACCGATTCCAACCACTTGTCCAATCTTGGCCACTGTCTGACCT
TTCGATGCATACTTGAGTAGTCGCTTCGCCGTGGGAGTGTGTgtggcaacagcagccgagATTCTTGCCGCAACAGCTGA
AACGGCGGCGACGGTGCCACCGGCGGCAACAGCGGCCCCGGCAAAGTAGATCGCACCCGCCCCAAGCGATAATGCGCCAA
TGGTGATAGCAGCAATAGGTGCATAAGTTTGGAACTTGTCGTAGCCATTGTCACCGCGGTCTATGCGGGCCTGGATGGTG
AACCACACGCGACCAGTATGCATGGTGGCGCGGCCTCCGTTGGGCGGAACCGAGTTGGCATAGTGAAGCGGCGACACTTG
TTTCAAGCAGATGTTGAGCGGCACTTGCGTGTCGTTGATAATGGTGACGTTCGGCATGGCTTGTCTATCGCTGAGCGGTG
GTGGTTGTGGGATGAACCGGGCGAAATCGACGCTGAGCACTCAAGCGAtcgttcacgattgtccACTCACGAATATGACA
GGTCGCTTCTGCACGACATGAGTTAcgtgtcgagcgaggctgtGTGGAGGTTGTGACAAAAATAGACCTGGCaacacaat
cgtgaatgcgtcCGAAATGAACCTCGTCGGCGAACTAAAATAAGAAAGCGGCTGGCTGCCTTGTGGCGAAAATAAAGACA
ACATCATGCACAGAAGCACACGCTAGTTATAGGCAGGTCTCTCGTACCAGTACTCGGTACTCGGTACTCGGTACGGCAAG
TTTGTTGTCATTTGTCATTCGTCATTAGCTAGTTGTCGATCCTGCCACTGACGATGCCGGCGCGTCATGGGATGCAACAA
CATCAACCAAGGACATTGGTATCAgactttttcttcttcttgttaCCCTTTTGAAACGCCCTCCAGTCAGCAACGCGATG
ATCGCGGGTCTGTTCCCAAACAGCATCATGTTCCGCTTTACGTTTCCTCTCTTCGACTGCCTGTTCTTTTTTCCTCTGCG
CTTCACCCTCTGCCTGATGCTGTACTCGGATGGCTTTCCTTCgacgcagctcgtcgtctaCCATGAGTTCCTTGGTCGCA
CTACGTACACGTTCGTCCCAGCTTGGACggaggatggcgagccGCGGATCATCGTAAGCGGTAGCAAAGGGCaggttgag
ctgcttgagcaccATGAGCCTGGCATCCATTACAGTTTCGTCCAGCAACTTGCGTTTATCCTCATCGAGCAGATGTGAGG
ATGCCTTtttgagcagatcgaaagCTTCGACGGCCCTCTCGtgcttgaccttgtctGGATGGATGAGCAGAGACTTTTTC
CGGTATATTTTGTTGATCTCCTTGTCATCTGCCTCCAGCGGCACCTCAAGCACATCGTACGGGTTCAGACGAAATGCGCT
GAGGATACGGTCGatttcgagctgctggagcAGGGACGTGCGTTCGAGTGCAAAACTTCGTTTGTCGTCAGccgttggcg
ttgctgctACATCAGTCCCAATGCTCGAAATGTTTCGAGCTTCACCGTTGCTGGAGCAACTTGCATCTTTAGACTGTGCC
AAATCTGCTGCTTTAAGACGGTATTCCTCGGCGCCATTTTGACTAGAAGGAAGGTAGGTCTTTGGCTCTGCGGGTGCGGC
TGGCGGTTGGGCTGGCGGTTGGGCTGGCGGCGATTGTGGAGGTTGCGACGGCGGTGGTCTCGGCGGTGGACGTGGTGGTG
GACCTGGAGGAGGACCGGGCGGTGGAGGCGCTCGCCCGGTCATATCTTCGGCTGTTCGAAGCGACGAAAGAGGTTGGCTG
TAGCTATGTCTACGGGTGGATGAGAAGAGAGACCGTCCATGTGATGCTTGATTTAACTTTAGTCTATACAGTAACtacgt
cgtgcgtgataGGCTCGCGTGTCGgcggcattcgtgattcacggaTTCTTGATTGCAATTTTCCCCCCGATTTCGTTTCG
ATGCGCATTAGGCGAGAGGGTTCACGCagctcaatcacgaatatgtGCAAGTCAcacagtctgtgagtcacgagtgctgc
AACAAACGATTCTGCTCCACTTGcacactctgtgacttcACACTAGTGATTTGTTGACCATCACCTGCTCCACGTACGCC
CTCTCATCCTTGCTCTTCTCTCCCCTTCTCGCTTGGAGACACTGCCATGAGGATCGACGATCATGCTAccttctctcgct
ctcaGCGCCTCTAGCTTGGACCAGTTTCGGAAAAACGTCTATAGACCTCGTCTTTGCCTTTTGCTGCTCATCCTCCTTCT
CAGTCCGTATAATACGAGTCAGCTGACATCATCCTCCGAAACCTCTGAGACGAGCGTCAGCCAGCCGGCACAACCAGAAT
GGTCGATCAGCATCATTGATGGCCTTGTAGTAGCTGCAGCTCCGTCCGCATTGTCATCGACTCCTCCGAGGGCGAACGCT
AGGCAAGAGAGAAAGTCACAGCCCAATAAGAACGAAAAGGCGAGCccatcagcagcacctcgcTCTTCAAACACCAAAGA
CGAGAGTAATGACACTGAAAGTTCTGCATCTCAGCAAGGACAGCCACCACCTGGCTCTCTCTTCCGCTTCCCAAAACTGA
GTTGGGCATTACTCATCGATGAGCACGTTCTACCTGCGATGCTCTCGCTTCACCTGCTGTGGGCGATTCGTCTCGCAGCC
ATGGCAGTGGAAGACGGGCTGGTCCGTAATACTCTGCTAGGAGCCAAGTCTCACTTCCGCTCGGTGACCCTTCCGCTCCT
CTACCTCTTTATTCTTGGCATTCTTGCGGTTCTCACCGGTCAGCCTGGCACCGTAGCTGCGATTCGATCGCTCTGCTGCA
CGTGGAGGAATCAATTCGGCTTCGACGTGCTGGAATCACCATCTTCTGAGCAAGGAAAGAAGGTTGTTTCTCGAGCAGAT
GGCCTGCTTCCTTCTTCACTCTTTGTCATTCTTGAAACGGCTTCGACGCTTGTAAACGTGCTCAGTATCCTTCCCAAGGT
GGACGCTTCGTCGATCGCCGGCATTCTACCAGCGCAGATGCGACTCCCTTCGCCCTCACATTTGCCTCCTTTGGTCGAGA
TGCTACCCTTGCCTTCCTTCATCAAAGTCGCTCTGACGGGCGCAGTGACCAGCACTTCCACGGCTAGATATGCGAGAAGC
CGGCGACCTATGATGCCTTCCATCAACGCAGgtgcagccacagccacagccacagGCCAAACAGGAGATCAAAGGTCTGA
TCAACGTGCACAGCCGCAGCAAAGCAACGTCTATGAAAGTGGAGGTTCTGCGACTTCGACAGCAATCGAGCCTCGGCCAT
CGGACCATGTGGGCGAGTCGGGAGACTCATACCCGCAACAGATCTATCGTCTTATTGGTGCGCCCGATAATGAAGTGGTA
CGGTCAACGAGTGTCGCTCATCCGATTGCTCCTCTACGTCTGCCAGAGACTGACACAGGCTCGGAGCAAGGGGCATTAGA
ATCGTCTGCGTCACGACGCCGGAGAGCACCTCGTATGCGCGGTCAGTCAGTGCTTGTCTCCACAAAGTGGATCTTGGAAA
CCGCCACTGCGCTGTTCGACAAGGCCATGGGCACGCTTATCTACGCCATCATCACGCTGCGGCTGCCGACACTTTCACCA
ACCTCCTTGCCTCCCGTGCTTTCGCTATTGAGCCTGCGATCCGAACTAGCCTCGCTGACGCAAATCTGGTCAAGAGCGCG
CAACTCTGTGGAATGCCTCGAATTTGTTCGGCGCAGATGGGGTGTCCAGCTCGATCAAGGTCAGGACCCATACGCCTCAG
TGTCGAGACCacgtgcagctgcagctgtaGGCGATTACAAATGGAAGTCGTACGACGATGTGTATTGCGCCATCTGTTTT
GAACAGACTCGATCTGCCCAAGCGTCAGCGGCCACGAGCGACCGACAAGCTGATGACAGGAAGCCGCACAAGTTTGAGTT
CTGCCGACTCGACTGCGGTCACGAGCTCCATGATGTCTGTCTCGTGTCGTGGCTGACTGCACAGGCTTTCTGTCCCACAT
GCCATGTTGTTCTCAGTTTCAGTCCCAGAgcggcttcgtcgtctAGACGCACCTCTGTGCAGGAGTGAAGATTGCGTACA
GTCTTTACTTGCATCAATGGACATCTAGAGCTCATAGCCATGTTTGCCTTACCATGATCATCCTATGTCAAAAATTTAAG
GCAAAAAGAAAGAACGTCGTGTGTTGGTTGTGTGATGAGGTGGTAGAGCGAGTATCGGCGGTTTGAACGGCGTTCTGtaa
caagcgtgaagggAGCATTTACCATAAGAGGAAGGAGCCATGTGACGGTGCAGCGTACcaagacaatcacgaatcgtgaa
ttttcAGCCGTGGGTTTTCTTCGGACGTGATGGGCTTTTGCAGATTTCaaatcacgactcgtcacgGCAGGGTTTGTCTC
GGCGGAAAAGAACACGCCTTGCAGCTGTCAcaaaaagtcgtgagtgttgaTCTTTCTTATCTTGGGGCTTTGCTCCAACG
GTGGGGGCACAACGGCTGGCTTTATTTGTATCACGCAGGACCACCTGCCATCTTTCTgatcatcaccaccatcgttTGAA
AGAGACGTGAGGCTGAGCTCCCTTTTCGAATCATACGGATCGCAATTCTTGCCGGAATCGTGTTCGGGTTATCGGTCAGC
AAGTGCCCATCATGTTGCGGATAGGGTCATCTGCATCTCTGTTGCTGCGTACTCCCAGATGTACGGCTACGGCAGCTCAA
AGCAGCCTTGCTATTCACACTTGCATCGCGCATCGAAAAAACTGTACGATTTCGCAGGCTCACTCCCTCATTGCCCCATC
TGTGCTGGCCCACACCCGTACCACTTGCCCCGACGGCTCAAGGCATGCAACTCGTCATGTACGATCTTTGCACACCACAA
AAACTTCGGCCTCGACAGTAGAGGCTGCAGCCGCACAGAACGATCCAGCACcaagcgaagcgagcgagaccgaGCATGCC
GTCATTTCCACCTTCGATCTGTTCTCCGTCGGCATTGGCCCATCTTCCTCTCACACTGTTGGTCCAATGCGTGCTGGTGT
TATCTTCGTCTCAGACCTGGCCGACAtggatctgctcgatcgcgtACACACAATCAAGATCAACCTCTACGGGTCGCTTG
CTCTGACAGGTGCAGGGCATATGACACCACAAGCGCTGCTGGGCGGTCTTGAGGGCGATGACTGCGAAACCGTCGATCCT
CCTTCGGTTCCGGTTCGATTCGAAGAGATCAAGCAGGCAAAGAAACTCTATCTTGGCAAAAACCTCTTCAAAACGCTGGG
TGAAGGAACCACAGATTCTGGAAAGCCGATCACGAAGGGAAAGATGATCGATTTCGATTATGATCGAGATCTCAAGTGGA
TGTTTGGTCAGGTGCTGCCTCATCACTCCAACGGGATAAGGATGAGCGTGTTTGACAGTGATGGAGAGATGCTCGCCACC
AACGACTATTACTCGGTCGGAGGCGGATTTGTAGTCAATGGCGCGCTTGCtacgccatcgtcgtctgcgACCTTGTCCAA
AGCCAAGCCCGAGATGGAACATGTCAAGGATGTCAAGCATAGCCATTCGACTGCTGCTACGCCACTGCACGACGAGACAC
TCGAGGTCTCGGCGCATCCTATCGACTGGGGTGAAAACGTGTTCTACAAACAGATTCGTCGTAGTGAcgccgaagctgca
cgTCGAGCTGGGTCCGCGCCCACCGTCGAAGGACTCTTGCCTCAAGTAGAAGCTCCAACCCCGGCGCTTGATTCTAACTC
TGCATGCGTGCCCTCCACGACGCCCGAATCGCACTCGCCGGAAAAGCTCACATCGCGACCCGCGACAGGCCCGCCATTCC
CGTTCCACAACGCGGCTAGCTTGCTGCGACAATGCAAGACGCGCAACCTGACGATCGCACAAGTGGTGTACGAAAATGAA
CTGACGTGGAATCCGCCCGAGGTGGTGCATGAGAAGCTGGTCAAGATTTGGACTACGATGGACGAGTGCATCAGGGCAGG
TGTTGAAAATGAGGAAAAAATATTGCCGGGCCCGCTGGCGGTGAGAAGGAGGGCGCCGCAGTTGTATGCGCGGCTGTTGA
GGGGTGTCTATCGCGGCGGAGCTTCGCTCCACGGTGGAGGGGCAGGGTATGCCAAGCTGGATGATGGCGCACCGGGGATT
GATTCCACTGCACCTGTCAAACGTACACAGTCGACGTCGCTCGATCTGAGCACGCCTAAGCTGCGCACGCGCATGATCGG
CAACTTCAACCACGCCATCATGCCGTGTCCACCGCGCCGCACCAACTTTCCCGCAATCGACTATCTGACGTGCTACGCGA
TCGCTACCAACGAGCAGAACGCCGCGGGTGGGCGCATCGTGACCGCGCCCACCAATGGCGCCGCTGGCGTTCTGCCGTCA
GTGCTCAAATACTGCTTCGAGTTCATCTTTGACGATGATCCCGTGCGCGACCTGACCAACTTTCTGCTCACCGCTTCCGC
CATTGGTATGCTCTTCAAACGTGGTGCTACGTTATCTGCTGCCGAAGGCGGGTGTATGGCCGAAGTCGGGGTAGCCACCG
CGATGGCAGCCGCTGGGTTTGTCGCCGTGCTGGGCGGTAGTCCTGAGAAGGTGCTCCAGGCTAGCGTGATCGGCATAGAG
CACAATCTTGGCTTGACGTGCGATCCGCTCAATGGCCAGGTCCAGATCCCGTGCATCGAACGAAACGCGCTCGGCGCTGT
CAAGGCGGTCACTGCTGCCCAACTTGCGCTCGCAGGCGACGGAAAACACTCGGTCAGCCTCGACGATGCCATCACCGCAA
TGCGCGAAACAGCCAGAGACATGCATACCAGCTACAAGgagacgagcttgggcGGATTGGCTACTGCAGTCAAGGTACCC
GTTGCCATCCCGGATTGCTGAGCCCACACGCGTGCAAAAGCAAGACTCTTTGCTCTCCACCATGCATCACTTGAGAcaac
aaccacgaatcacgaatcgtagATCACGAATAGAATCAGCAAATTTCTTCTAGAGATCCACAATCCACAATCCAATTAAG
AGCATGTGACATGTGCTTCACGATAACAAATTGACGACATGACTTACACATGCTTTCGCATGGTTCAAGTAAATCACGCA
TGTACTGTATTCCCAGGGAATTCTTCCTTACACATCCGTGCGCCAAATATCGTGCAGTATACCAGACCACTCAGACGAAA
CAAGGACATCATTCAAGATaaagtcgagcgagtcgtACGCCGCGGCCGAATGCTGCATGTCCATGTTGGCGCTGGTTCGA
TTTGCTAGGCTGAACGTCGACGTGTGGCTGGCGCTATCGATCATGTTAATGCGGTTGCTGAGGCCGTCGTAGTAAGGAGG
CGGTGTGTTTGTGTGCAACGATGCATTGGACGAGCCTGATGCGCCGAGCGTCGACGAATTCGGATGGCCTGCTGCGTAAG
GCGTGAAAAAGCTGCCTTGTTGCGACTGCAGCGCTTGCGACTGATGCGGATACAAGGGTGTGCCAACGCTGTCAGCTCTA
ACACTTCCACTGGATGCCAATGCAGCCGCAAGCGATTCCGTTGCATCAGGACCAGATTGCTGCACCCCATTTTCGCCGCG
AGCATGTCTGGATTGATACGAATTTGGCGCCTCCGCTTCGAACATAGACGCTGTCGTACTAAACGACGACGCCGCATCAG
AGGTCGGTCGGGACGCGCCAGGCGGTCTGGGCAGAGACGAGGTCGCGCCCATTTTGTCGGCTTGCATGGCATCAAAGCTT
CTGCGCGATgcaccatcatccttgAGCAAGGTCGGGTAGCGCTCCAGGTTGGATGCAGCACCGGGGTGTGGCCTTACGCc
tggctgctgttgttgaTGGCCGTCGCGGCTCCCTGGGTCTCGACGTGCAGGATCATCAGACGACGTATTTACCGACGTGG
ACTTGGTGCACCTCTGATGGTCCTTTTTCCGGCTGCAGTCAGTCCAGGCGACAATCACCTTGAGCATGCCTTGCAGAATG
TAAGCACACGTGGCGGGAATGCTGCCGCTCTGGATCGAACCACTGGGATCCAGCGAGAGCATGGCGGCGACAAGATTCGA
AAAGACGAGCTGCCAAGAGTCTGAACGCTTGGGTGGTGCCTTCCACAGCTTAAACATGGTAGCGTGCATCTCTATGGCGT
TGAAGGCAGCCTCAAGCGCATACCCGCATACATTGATCATTGGAAGCACAGTGCGCGATTGGCCTTCCACCATCCATCGG
CTTGAGGTAGGATCACACTCGTTTTCACCTTTACCACTGATGGGTGCCGTCTTTGCTGCCCTCGCGTCTCGGCAGAGCGT
GCTTATATTGATGAGAACTTTTTCGGCGGCCAAAATCAGATGCTCGCCGTATCGCGAGAGAAATGCTCGTAGCTCTGGCG
AGGCAATCTCTCCACGGATAAGCAAGGCAAGTTCGTGTCCAGGGACATTCTCCTTCTTATCGATGCCTAGTCCGCGAAAG
ATGCCGGCACTCAGCACGAGAAGGTGGCCAGCAGTGGTCTCGATGGTAAGCCAAGTTCGGAGGAGGTTGCTGCCATGTTT
TCCGTCGATAAGGCGTCGCTGGAGTTCATTGTCAACCTCTGTCACCTGATGCACGTAGTCGTCTAAGGTCGTCGACACAG
AAGCGAGGCGTTCGGACTCAAGATCGCGGATGGAACACTTATTGATGGCATCAAATGCGACGAGTAGATGCCTCATGGCA
AGACAGCGCATAGCAAGGCCAGTGCTGCCGATGCCACGCTTCGTAGACCAGCGTCTTTGCGCAAACAGCTCGTTCTCCAT
AGCCAGTTCGTCAGTTGCGAGGGGCTCTTGAGTAGGTAACTCTTGAGTAGGTAAAATGAGCGAACGGCTCCAATCGTCAG
AGAAATAACGAATGTCGATGCTCTCGTAGAGTTCATCGTCGCCAAGAGTGAAGCAATTGTACCACGTCTTGACGCTAGCC
CATGCCATGGCTGTACGTTTGGTCTCAAAGTCGTCGAGCTGATTAGAGGATGTGAAAAACGAGTACGGAGCAGCGGCGGT
CAAAGCGACGCGGTCGAGTCGAACCGAACGTGCAAAGCGTTCCGCGGCGCTGATCTGCGAATCGGAGCGGATGCGGTTGC
GCGAGGGACCGGGGATGGCCGAGACATCGACGGGAAAGAGGGCGAGCAATTCTAGAGCCTCGACGGCCTTGCTGGAGCGA
GGGGACGTGATCATGACACGTGCCAGATCTCGAATGACAAAGCGGGTGAcagagaagcgcaagacaTCGTCTTTGGGATC
GCGAATGTGCTGCATGGCGATCACGTAGAGCACTTGTTCCAGGAGTTGGGTCGAGAGAGTCTGCTTGCCTTGTTTCGCCT
CTTGGCGGACCTGGTAGGCGTTGGAGATGTGGGGCATCCAGAGCGTTAGGTTGGACTCGCACCAGTcgctgagctgcttg
gaCTTTTCATCCGAGACTATCTCGCTGACATCGGTTTCAATGGTGGCTCGCGCCGATACGAGACGGAACACTTTGGACGC
AAAACGATTCTGGCGTGGGACAAGCTCGGTGAGAAGTGTGAGAGGACGACTCCGGGTGGAAAATCGTTCCCAGGTGTCGA
TGTTGGCCGAGTCTCGGGGATTACGTTCTTGCGTTTTGATGTGAGCTTCGGGGCCGGCCGATGCGGTCCACGGGTTGGTT
GGATCGGGTTGGCGAGAGGCAGAAGGGACAGATGTtgcgtcgtcttcgtccgagGATGAGTCGGGCGTTCTGGGAGCCAG
TCGAGCTTCGGCTGGATAGATGATCTGATCGCCAAAGACGCGACCACCGGCGAGTTTGAGGTGATTGACATCGACAGGTG
GGACGTCCGAAGCTAAAAGGCTGGTTGTACTGGTGCTGTCAGCACCATTGACACCGTTGGCATTGTACAGCGAAGATGAG
ATGGACGAAGTTGTGGAAGACTTTCGCATGGAAGGAGGATGAGTAGAGAGAGGAGCCCGGTTTCTGGACGAGGTCGGCGG
CCGAGGGGTGCTGAGTTGGTTGGCGAACTTTTTCGGCTTCTTTTTGTTGGCGTCGTCGACAATGCACGAAATCTGGAGCG
TTCTGCATCGGTGACATGCCTGGTGGTCAGGAAGAGGCAAGGAGCTGGAGGGCACCTCGAGGTCAGGAAGTTCGCACCTT
GCCTTGCGCTGCTGACACATGCTGCACGAACGACGAGCATGTGTGCGACGTGGACGTTTCTGGATCCGAGGCGGGTCAGC
ATTGTTGTCAACGGGCACAGCCAGGTTGATGGTAGACGGATGCAAGCTTGCAGATGAAGATGACAGACCTGCCTGCGCAC
CGAATGCTCTGGATGAGTTGTGCTCCATCTTTGGCGCGGGAATGGATAGTCAGGGAGGGGTGGCAGGTTTTGCACTTCGA
AGCCGAAGAGAGGTACAAAGATGATTGCTAAACCGTTGGCATGAGGACggaagctcgaagaggGTTTAACACGATGGGGA
GCAATCTCGTTCTCAGTTTTAGCCAGAGGAGGGGACTGTGAAGGCTCGATGAGGGTAGGTGCCAAGTAGGTGCGTTGTGT
TGTCGCAGCAGAGCGATCGGTTCAGGGTCAAACGAGGCAGAGAGATAGCTATGAGAGTGGAAGGGAATACAAGAAGGATA
GGACGAGAAGAAACGATCGACGCACAGAGCGTCAATGGTGGTGCGACGGAGGACACGTTGGACGACCGAAACGGCGGTCG
AACCCAGCAGTCATGTCGCTTGATGCAAGGTGGCCACGAGGAGCGAGCAAGCCGTCATGTGAATACAAGATTTGAGAAAA
TGCGAGGTGTGGAGCCAGAGTGAGACAGTAGTGACGGCGATCAAtgaacgacgacgacgacgacgacgaccaagaccaaa
acaatcacgaataactAACAACAAAGAGTCAAAGACACAATGTTCATTTGACGCACAGAGCTTGTCAACGTCAACGTGCA
CGGTGCGATGGTGGCTGAGTTTTTGGTTCACGGATGCAAAATTGGCAAATTGGCAAATTGGCAAATTGGCAAATTgacag
tcatgagtcgcGAGTGGTGAGTTTTTTTGTACGTACCTCACAGTTCGCGAGTCGGAAGTTTTGGCTTTTGCCCACGCTCA
TCACAagccaatcatgaattaCGAAATCCCAAGTCACGAGCGCGAGTTGCGAGAAGaattcacattcgtgaatcacgatt
ctgattctTAACCTGTTTTGTGGTTCGTTTGCGATTCGTTGTCCTCTCACGTCTCGTGTCTTGGTCCGGATACGatttca
tgattcacgattcgctcAGTGGTGACTGTCCAGAGTTGACGTCGTGCGTTCCCAGACCCAGAAAACGAAAAGCAAAACTC
ATGACAGACTCGAAAGTCAAAATCACACGTCACTTGTCACCCAACCGGTTCCTGCGGCGAGCCTGCCGTCTGTCTATGCT
TGACAGTGACGAGAACCATAGTCAAATGAATGTGATCCGCAGTGGTTTTATTTGGCTGAGCTTGCATCATCTTTTCTCGG
CACTTTGATTGGCTTTGTTGCGCCCAAGCTTCCGGATTTACAGTACATCACGGATTCACATCACACCCAGTGATGCTGTG
ACGCATGACGGATCGTTGCTACAACCAACGTCGCCGGGATTGCAAGGCTTCCATACTATCAAAGTGTGCTCCGCTCAACT
CCAATGTCGTGGTCAACCTTCTCTAGTTTCTCGAGCTTTCCAAGTCATGCGTTCTGTGCAATTGTTATCGCCCATTCGAC
GACTTTGAGGCACGAAGCACTGTGTTGGTTCCAGTCAGAGCGTGCCTGCGCCGCTAAAATTCATGAAccgtgattctgtg
attgtgattgccGATCCTGTGCTTCTTGGTAATTAATTGGGTTTGTTAACCCAAATTGTGACTTGCGCCAAGCTCGCGTC
CCCTGCGTCCGCTTTGCGAGCACGCAATCAGAACACGATCTCGGACGTCCCTGAAGCTCGCTTGACTTCGTATGGCGATG
GTGCTCTCGTAAACGTGTTCCTTGCTCCGACATTCGCAGTCACGTTCGCAAGCATGAATCCGCGCAGCCGATACAAATAT
GCATCGACGGATGCCCGGTGCTGCTAGCGGTCCTCTATTTTCTGCCGACAATCCGacccattcgtgattcgtgattcgtg
attgcgctTCATATGCGATAGAATCACACAGCCTGTCTTCACCATGATCCATGGCCTGTATTGCGGATAGTCGCATTATC
TTCAAGTTCAGCATCTAGCCACTGCCCACTGCATCATCATCTACGCCAGGTGTTCTGGCAGAGGCTCCAACGGACACAAC
TGGAAGAACCTCTCCTTGCTAAATTGTACCAGCGCCGCCCGCTTGTGAAGAAAATCGATCCACTTTTCCACATTGCCACC
TACCATCATCTCGTATTGGATCATCTTGGTGTTGGACAATCGAGGTTCCGACACGCACTGCGTCGTCGAGGGATCCAGTA
AGAACATGAGATGTACCAAGCTTCCCATCCATGACCTCACCCTGTGTGGACCACGGAAGCGCTCATCACCTACCAGCGCG
TGAAACCCTCGATCGTGCCGCCCAGCCGTGTAAAAGTCGATCAGGTTCGAGTGCTTCGAGTAGTAGATCTCGACGTAGCC
CCACGCTTCTCCGTCCCACTCGCCGATCAGACCAAGGCAGTGCGCGTTCTGTTCGCCCTTTTGCATCccagcaagctgct
cttcACGACTGCAGCGTTGTCTCCAACCCTCGTTGACGCGATCGGTATCGTGCCACGCCGTGATGAGGTCAACATCCTTG
GCGTTGGTCGATGAGGCGATCCGAAAGGTAAGGTGAGAGTCCAGACCTGGAATGAAGCGCGAGTAGATCGGACCTGCCGA
CGGAGGCGGCTTGAACGGTACTGCCAGCGGAGAAGCAACCATCTCTGCATTCGACGACGTCAGAGCAGTACGTATAGCCG
CATCCGCCAGAGGCAGCACCCATGGTGCGAACCCATCGGTTGGCGACCCAAGCCCCTGCCAAAAAGCAGCGCGCGACACG
AGTAGACGTCCAGTATGCACGGACATCTTGCCATTCTGCCTCGGGAATGGCGACAGAGTCAAAGGGTCCAGAATAGCGAG
CTTTGACGTGACCAAAAAGGATATGACCGAAGCTGGTAGGCCTTCAGTGCACAAAAGCATATGTTCCTGTTGCGGCCACA
GAGCAAAGAACACATTGACCCAATTCCAGATACggctcgagtcgatcacCCCTTCCTCCGACGATAACTGCAGCGAGCCT
TGAGCACAGCGTTGGGCTCGGAACGCAAAGCTGTTGGTATCTGGCTCTGCGGCTGCGCTAGCATACGGTGGACACGGCGA
GACCACCACAAACGTGCTCTTGGTATCGATCCATTCGTGCGGACTGTGCGAGGAAAGCTTGATCACGTGCCTAACACGTT
GCGTCGGTTCGTCgctggtgttggtcttggtaGCCTCCAACGAGGTTCTCTCATGGGAGACCACAATGGTCAACTTGGAA
CCACATGGCAGACTGAATGGATAGCCACCAGGCTGGACCACCACAGACGCCTTTTTCGTCTGTGGCGAGGCCATGTgagc
caacgccaacatctcttgctgcttcaAATAGAATGGCCGTGATGAGGAGGAGAGAGAAAGGCACAGCCGCTCGTCTTTCT
TGATTTCATTCGCTGAACgcgagttgtgagtgtcgGTGGCAAGTCTGTGCCACAAATGAAAGTGTGAAGGGTCCAATCGA
ACCGTCACGCGTGTAAGCATtcctttcttctttttttATTGCTAAGTCAGTCAGCCAGAAAGCCTCCACAACcagagatt
cgtgattgcttaTTAATGACAATCGTAAATACTcgggaatcacgaatattcaCGGCCGAAAACCCCGCATTACTCGATCA
GGAAGCCAAGAACAGGTCTAACATGCAAACAAGTAGACGTGGGCTAGGGACGCGTGAGGCACAGGTGAGGCGCAGGGCCA
CAGCCTTGAGGGGCACGAGGATGTACGGGCAGCTAGAAGCCGGAGACCGGCTCTAAATGTCTAGATAGAGACCTGCAtca
tactcacgactgagccGGCTGCATGGTGCACGAGTGGGGtgacattcacgagtgATTGTTCTTCGCTCGTCGTTTGTCTC
TCCTCACCATCTCAATCATCACATTCAGCCCCCGCGTCCGATCATCATGAGGGCCTTCTACCTACACAAAGATATTGCTC
CGTCTGAGCTACTATCGACGCTGGTAAACGATGCGCCCGAGCCCAAGGTGACCGCAGGATCCAACGaggtgctcgtcgac
gtccaCTCTGCCGCATTCAACTTCTTTGACATCCTCGCTGTTCAGGGAAAATACCAGGTCAAGACTCCTCATCCATACGT
ACCCGGTGTCGAGATGGCAGGCATTATCTCCAAAGACTCTCCCATCCCCGAAGGCTGCGATTTCATCCCAGGCAAGACGC
GCGTCTTTGGCGCTGCGCAGGGTGCCTATGGTGAGAAGACCAAAGCCGACTACTGGCAGCTGATGGAGGTGCCCGAAGGA
AtcacgctcgagcaggcAGCTGGTCTCTTCGTCACTTGGCCCACGAGTTACGCTGCGCTCAAATTTAGGGCTGATGTGCA
GCCGGATGAGTGGGTGCTGGTGCATGCGGGTGCCGGTGGTGTAGGTATTTGCGCCATTCAGATCGCTAAAGCCATGGGTG
CAAAGGTTATCGCAACTGCAGGCTCGGACGATAAGCTGCGGGTATGCAAACAATTCGGAGGTGCTGACTATGCCGTCAAC
TACCGCGACAAGGATTGGCAGGCCCAGGTCAAGAGTGAGTAGTCACAACATCCAATTTGAGTCGTACTGATACACTTGGC
TGACTGCTTTCCCTTTGtctcgcttctgcttcctTGTGTACTTGTGCAGAAATCACCGAAGGTCACGGCGTAGACGTAGT
CTACGATCCTGTCGGAATGATCGTCCCCTCGCTCAAGGTGATCGCCTGGAACGGGCGTATCATTGTCGTTGGTTTCGCTG
CTGGTACCATCGAAAAGATCCCTGCCAACCTCATCCTGCTCAAAAACGTCGCTGTCACAGGCGTTCACTGGGGTGCCTAC
GTTCGTAACGAGCCAGACAAGATCGGCGAGACCTGGGAGGCACTGCTCGACATGTTCAAGACCAAAAAAGTCACGCCTAC
CGTGTTTGAGCACATCTACGAAGGTTTGGAGAGCGTCCCGGAGGGATTGAAGGATCTGGCTGATAGAAAGACGTGGGGAA
AGGCCGTGGTTCGCATCCGTGCTGATCCACAGTTCCCTCCTAAGGGAAAGCACAAACTTTGATTCGTTTCGCTTTCGCAA
CCTCATCAAAACTTTTGGCTTGTATCTCAGCCGATCTGAATAAACACCTGCATTCCATTCCGGACGGGACGAAGTGTGTG
AAATGTGCAAGAACAGCTCTATTTTTCACCTATCGTGCTGAGATCACTTCTTAGCCACGTGAACGCGATGGTACTGCGGG
TTGCCAGCTGCCCTGGTACCCATCAGCGCTACACTAGCATCCTCGGTCCAGCTTGGGTAGGACATCAATCCACGTGCCAA
CAGTACCGCATCACACTCTCCGCTCTGAATCGACTGCTCGGCCAACTTGCCAATCTGGCTGCGGTCTTGGCCGTTGGGCG
AATCGTAGGAACCTTCCATCATTCCCACGGCCCCGACGAGCATGCGTTTGGACGCGTCGGGTTCGATTTTGGCCAGAGCA
TCGCGAACGGCTTTTGCTCCGAATAGCTGGTATCCGGCTCCCACGGTGATTTTTTGGAATGGAACCAGGCCGCCGGAGCT
GACGTCTAGCAGGTCGACTCGAGCCTCTTggagcatcttggcgagTTCAACCGTCTGGTCAACGGTCCAAGAGTCGGCTT
GGTGCGCTTGGTCGGCCCAGTCGGTGGAGCTGACGCGCACCCAGAGACCCTTGTTGGGGAATTCTTGGCGGATTCGACGG
GCAACGTTGAGCAGAAATCGAGCGCGGTTCTCCAGGCTACCGCCGTACTCGTCGGTACGCTGATTGGTCAACGGGCTGAG
GAACGAGTGCATCAGGTATCCGTGAGCGCTGTGAAGTTCGACGTAGTCATACCCAGCTTCAAACGCCCATCGTGCCGACT
GAACGAATTTGTCTTGCAACTTGTTGATGTCCTCGGTCGTGAGAGCTCGAGGGGTAACGTGACCTTGCGCATATGCGATG
GCCGAAGGAGCGACGACACGATCCGGCCAGCCACCTTCCTCCTGCGTCACAAACTTTTGCTTCTTTTCTCCGCGGTAGAA
AGGTGACCAGTCCGAGGCCTTCCTTCCCGCATGCGCCAGTTGCAGCCCTACACCCAGACCATCCGTGAAGGACTTGAGCA
CCGACACCAGCGCCTTGTGTGCATCCCGATGCTGTTCCGACCAAATACCCAGGTCCTGAGGCGTGATCCTCCCCTCTGGC
TCAACACCAGATGCTTCGACCATGACGTTTCCCACACCGTGCAGGGCAAACGATCCCAAATGCGCAATGTGGTACGGAGT
AGGAAGACCATTGTTCGCAGAGTACTGGCACATGGGAGAGACAATGATGCGGTTCTTGAAGGTCATCTTACCCGCCTGTT
CCGGTGCAGCAAAGGGCAATGTCAACGTTTGGAACAAAGCCGGTTTTTTGACACCCTCTGGCAGGATGGATTCCGGGACC
GAGCCAGGAGGAGGGTGGCCACTTCGAGTGGGGACAAAGTTGCTGATCTTGAGtgcatcgatcgagtcgacgaGAGGCGG
TGTGAGACCAGACACGAATCGAGACGTGTCCATGTCAGCGCATGCCGCGTTTGTAGATTGGTGCGAAGGCATCTTGACgc
gctttgctgcttgcgaTTGAGTGGGTAGTGTTGTGAATGTCGAGATAAGACGCCGGATCGAACGAGAGAGGGAGGGTCTA
TATACCTGCATCGAGGCGATAAGCAAGGTTCTAAGCGAATAGCAAAAGATCCCACAAGAACCTTTTTTGCTCACGGCAAC
GCTTGTTTGCCGTCCATGTTGCAGCGTTCCAATATCGGGACCATGCACACGGCTATAAGTCGATgccgcaatcgtgaatc
gttaATCTGGCGACATGCGAAATGCGCTTTTGGATGACTCTGAGGATGACGTGCGAggtttcgtgtttgcgaTTTGTCGG
TGTTTGCGGCTCTGCGTTTCGGGCTGATGATGATCACAGATCGTAAATTGTCTTGGTTTCtccactcaccactcgagCGT
GCCTGTGGCCATCTCTCATCGCAGCGGCTATGCATTTTTTAGAGCTGCACGCTTCTCAACTCACAaagccatcatcatcc
aaGAGCAATGCCGTCTTCCTACGTTTGCTTGGGAGCTTGCCTATCACATGTGCCTCTGGAAAGCCGTTGAATGTCGCTTT
ATGGTGAAGCAACCACCGACCTGTCAGATCACAAAGCACACATGCAGAGGTTTATCGGTTCAATATCTCAGCTGCGGGTA
TCTAATTGTATCTGGTTTGGTATCGTATCGACATGGAAAGCAAAGGTACTGAGTATTTAGGCTCATTTGCTCAGCGAGAG
CGGTTTGCCAGCTTGGTAAATTACGGGTCTTCCCATCGAGCCTTGCGCAGCGCTCTTTTGTCGTGAGAGAGTCCTAATCC
AACGCACTTCCATTCCACCCTCGAGCAAGCCATGTGTAGGCGAGCCAAAGCGGTCGTTCCATACGATGGAGACACACCGC
TGTACGAGTGCTTCTGAATTATCTCGTTCTGCACCTGCGCAAGATGCGTGGTGTTGAGCAAGGATATGCATCGCCGCAAG
AGGGACGTTGCTTGACCGTACCTGAAGTAGCGCCTGCTTGCTGAAGCCCGATGACGAGAGCATGATGCCGGCAAGTGGAA
CATCGTCTtcatcaacagcaacagagCCTGTCGCTTGGGTGACTTCGCGATGCGCTTTCGAGACGGACACGGCCGACGAT
TCTCGAAACATGACACCTTCCATCTCGCGAACCAGAGCAGGACCCATCTTTTTTCCTCCTTCGTCTTGACACTTGCACTG
TGCTACGATGCGAATGCGTCTTTGGCGCCGTAGATGTGGTTGGGTTACCGATGTCAATGCCAATGCGGAAgtcggtgctg
gtggaagCTGCCACCATCCGCGAAGGTCGATGCCACGATCTCCTGCTCCACCTGTCCTCTCCAACTCCATGCCAAACATT
TGGCTCATTAACGCACGGCAGAGATGTTCATATCGCGTGCCTCGGGCAACCGAACTCTCTGTATCGCCCACTTGTGACTG
GAAACGTGCTTGGGTTGCGGACGTACCCGCTTTCTGCTGCGAGGCTGAGACTGTCAAGGATCGTGCCGGGTGGTTGGAAG
CCTGCTGATGCGCTAGCATGCGGCTTGTGCGCGACAGTACCGAGACGCTGCACGCCAGACGCGACGTTCTAGCAATCATG
GGTGAGTGGGTTCACGGCATCATACATGCCCGGGTAGGCCATGCAAAGTAGTGTCGAGTGGAGAGGTCAAGGTCAACCct
aactcgtgacttgttgAAAAGTATCGAcaaaagtcgtgagtggggCGCGTGGTTCCGGCCGAGTTACCAAAATTCTTAGG
AAGAAAGGTCGCGAATCGgaacattcgtgattcacgtttaGCCTTTACACCTTcactttgtgcttgcttcACTTTGACTT
TGATTGTGCTTTGCTTGCAACAACCAACCTCTGTCGCTTTGATCATCATCTTTCTCAATCATCCTCACGTTCGAAACTCG
CACATGATGCTGACATCAGCATCACGTCTCAGCCGCAGCGCTGCGCATCAAGCAGCGATATCCCTGATTGCTCGTTCCGC
TATCTCCAAAAACGTCTCCTCTGCCCGAACTCTGACCGCCTCGGCTCGCACATGTTCATCTGGCAGACGCATGGTCAGCT
TCGGTCATTCGCGCCACTACGCTACCTCTACTACCCCCACATCATCCTCTCTCGACCCAGCAGATGAGGAATCACAACGC
TTCCTCGAGGAAGGCACCACGCATCTTGAAGCAGGCGATCTTGCTCGTGCCAAAGAGTCGTACCAACGCAGCCTTTCTAT
CAAACGGAATTCGTCGGCGCTGTTCAACCTCGGCGTCTGCCTCTACCATGACCGCGATCTTGCTGCCGCCATCGAAGCGT
GGAATgagtcgctcgagctcgctccGGAATCTGCAGACGCACATACCAACTTGGCGTCGGCCTACGTGCTGAGCAAACCG
TCGCGTCCAGATCTGGCCGTCTCGCATCTCAAGACGGCGGCGAGCATCACACCGGAAGACCCCGAGATCCAGTACAACTT
GGCGGCGGTGCTCGAAGCGTgcgaacagctcgaggaggCGCTAACCGCTTACAAGAGGGCGTTGGAGGGTGGCATTCAGA
GGGCAGAGCAGAACATTCGCAATTGCTCGGCAAAGTTGCTCAGCGCTAAGTTCGCGgtgcagcaacagcaggaggagcag
caaAAGCAACAGGAAGCTTCGAAAAACGTCGAGTGACTGTACAGAAGCGGTTGTAGCGTGACTTTTGATTAATGTGCAAC
AGCGGCCTCTGCCTTAGTCGCAAGTGGCGTTTGTGCGTCAGTTTGGACTATGGCTTGAGATGTGCAAACTGGGTCGTGAA
CGGTGGCGTAATGTTGCAAGGGTGATGCGATCCTGTCTGGCAGTAATGATGAAGTAGGCAGTGAAGAAAAAGGAGTAACC
ACACCATCTATCGTTTTGTCTGTCGCGCGTGATCCTAAGGTATACCTGCACCGATATCTGCTTCTCATGCCGTCAAGCTT
CTGTCATGTTTCCTGGTGCTGTTTCTCGAGCGATGCCCTTTCCGTCACGCTAGGCTGACCCGCTCTGCTACTCTTCTTGT
AACTCTCGATGACCGTCTTGATTCTCATCTGTTCGGCCTTGAGATTCCTCCTGCACATTTCCCAGCTAGCCAACGAGACG
AAACAGAACGAGCCGACGCCCCAGTTTAAGCCGCGCCGCAAGCCTCGGCCGGCGACGAGGCTGATTCCTGCTACTCCGGC
GGCGGTAGCCATGCCTATGAGCAAGCTCGCGCGTGCGCATGGGATGGAGCCTATACGAGAAATGTCGTTGACCGGATCGA
TCGAGCTTATCGCCGCTCGTAGCTTGGTGGCTTGCACCTGGTAGATCGGAATCGACAGGTGTGAGTCAGCGAAAACAGTC
GAGGTCGTTGCAAGGTAATTCGGTCAACTTACCTTTGTTCCCGAGACATCGCTGGCATTCGCGCGCTCGCTGCCGTCTCC
TATCAATGGCTGGCTCGCTTCGTGTAGCCTTGACATGCTTGCTATGCTGTATTTCCGTCGTCCACCGCCTCTGTTCCAAT
ACGCAAGCCGTAATGCGCGCCTGGGTGATCGTCCAGATGTGTGGTTGCTAAGACAAATCCACACGCACGTTGAGCCGATT
CCTAAAACCGCTCAAACTTGTCCGAATTTGTCCATCCCAAACCCACACGAGAGCCACTTGAATTTGCGCGacccattcgt
gattcacgattcgtgattgcaactCCAACACATTGTGATTCCAACGTCTTGCACCTTCACCAGTCAGCCCGAACATGCAA
GCGTCAACACCACGGTCGTCGGTCGACAAGATTCAAAACACAAATGCGACAACAcacacaatcacaatcgcAGAGCTTGA
CAAAAATCAAAAACCTCGAAGAAAAAAGCTACATCTACATGTACAAGGTGCGCAGAGCATTCAAGGCTCGTGGTCCTATC
CGAAAGAAGAAAACGGTCCATCTCATACGTTGTTCTACGACGTAACGACATGACAAAGCTAGCGTCGCAGGGAGAGATGC
CGATCAGAATGAGAAACTGATTCCGGgagcgagagagaaaagagtgtgtgtttgtgtgtgtgttgtCGAGTTCTTGTGCG
TGTGCACGTAGGCGCGAGCAATCGCATCTGCTTCAAAGGAGCTCGAAAGATGGAGTGCGCGGTAAGAGAAACGGGAAACA
TCCTTGAATAATGAACGTGAGATGACCGGCAAACTACAACGCCGCCAAGGCGGCGACGGGTTTGTATGTCAGGTTGGAGC
AGAGGATGCCTCTGGCGTCGTTCAGCGAGTTGGAATGCGTTTGGTAGATGAAGGCGGAATGCAGATCAACCGTCACAGCA
AAAGCAGCGTCATTTTGTCAGCCGCCTTCTAGTAAGCACCGCGCTCGCTGTAGCGTCGCGAACGTCCGCCGCGGTAAGCA
GCAGGTTCCGGAGCAAGCTGCGTCCTGCTTCCGTATGCATCGCCACCAAAGCTTCTCCTAGGAGCACGGTCGTCGTAGCT
CCTGCGGCTGTAACGGCGGCTGTTGCGCGGTTCATCATCATAGTAGTCGTCTGCAGGAGCAACATCGCGGCGGCTGCGAC
GCGATTCTCGGCGACCGACGTTGCCGTAGACGCGCGAGTCGTCCGGCTCGTAGTAGTCGTCGTAGCGCGATCTGCGGCTG
GCACGGCTGATGGGACGCTGTGGCTGTTGGTAGTAGTCCTTCTCCGGATAGTCGTTGGCGGGATAGACAGGACGGGCAGG
CTCGTAGTCGTCATAGTAGTTGTCTTTGCTACTAGAGCGCTTGAGGTACCAGCCAAGTGCAAGCATCATGAAGCCAAAAA
AGACGGGCGGAAGAGAAGCCACTTGCATCCAGATGGCAGGGCCGAGCTCGCTACCGATGGGCGAGAGCGAACCAGTGCTC
TGGAAGCTTCTGGCCTTGTTGCGCGCCAAGATAAAAaggacaagctcgatgacCAGGCTCGCCATGGTGAGGAACGAAGC
CCAGAGTGCGGCCAGCGGCCAGAGGAACGTGTTGGtgcagaggtggaggaaAGCAGcgccggcagcagcgccggTCAAAC
CAGCCGAGATGGgctgcagcaccagcgcATAGGGTAGCTTGTCGACAAAGAATCGGTCAATGGCGTTGTCGATACCGTTG
AGCGTCTGTTGGTAGCCCAGGCCGGTGGGTGTGCACAACGTGTCCCCGCCTTGCTCAAAGCATTGCGACCAGATACCAAA
CGTAGTGCGCaggatcgtcgagctggattGGTCGGCAAATCGGACGTAGAGGAAGTAGATCCCCTTGATGTATGGCAGAC
CAAGAGCGacaagcagctgcaggaTGAACGAAGCGCCGATGGCAAGGAAGCCCACAAAGATGATAAAGACGGGCGCAATC
CGCATGTTGGTAAAAGTGCCTACAGTGGATGTGTCCCGAGGCTAGATAGAGACAGGTTTTGGCGGGAGGTTGCACCTGAG
TAGGGAGCTCAAGGGGGAAGACGGCTCGACGTGCAAGTCGCACGGAGCGGATGGATGATGTACAAGGACCAGCGGGGTCG
cggtgaggatgaggtgACCGAGGTATGTGCGGATCGCCAATATTGCAaagacgaggtggatggtggtgatgatcaagacg
atGGTTGTAGATGGTGATACGGAAGCGGACAGAGCTCAAATCAAGCAGGCGAGGGACAACAGCTAGCGATGAGGCACAGC
AAAGCACAGCAGAGGGAGAAGTTCAAGTGCCAaagagaggagaggaaacggaggaggaggagcttCTTGCAGGAATGCAA
ACCTGGCAGGCACATGCAcagaggacgaggaggcggaTGGACTAATCAAGGCAAACTCGGGCGCAAGTCAACAGACGCGC
AGCACACTATTCTCGCGCCAGAGAGGAAGCGAGAGGTACGTATGATATAACGTGGTGAGACAGAGTTGGCTGACGGGGCT
CCAACCGCAGTGCAGACACCGGCATCCATCGACAGCCTAccaagtcacaagtcacagcGGCTTCTCTGGTCACACATCCT
CTCAAGGTTTGGACGACTCGCGTACGTATGGGTGGTGCAAGCGCCAAGCAGggcagcgacgagctggaacAATGGACTGG
ATTTTAGGCAACAAGGGAGCAAGAGGAGACGAGAAATCCGAAAGGGGATGGTGACAGCCTTTGTTTCACCTGGCTCTCAA
CAGCGACCAACCTGCCAAGTGCTACTATGCCTTGGAGTTTGTAGCTCCGCGATCAAGACATAAGTGTGCACAACATGCTG
CCCGCTTGCGACCACAGTAGCCGAATTCTCGCGCTGTGTCGATCCCCTGTCGACGTTGCACAAAAGTTTTCTGGTCGCTA
CGTTCGTGGAGCACCGCTGAATCGACGCTTCGTGGTCGCTCGTAGTGATATTTAGCTGAACAAGCTGAACGAATCTATTT
AACTGACTTGGCTGAAAGAATGGGCAGGTGAGCTTGATGGCAGTGTCAATCGAGTATGCTCTTGTCGACACTCTAGACGC
TAGGACGAGGAAACTCAATCGAGGATGTGGCACATTGCAAGGCGCTTCGCTTAAATCGACCGCCTGCAGCTTGACACAAT
CTCCGCTCTGGATTCAATTGGATAGAGACGAGGTTGGGTTAAAACACGATTATATCACTCAGGATGTTTGAGCTGGATAG
TGGGCATGTGCTTTTGGTGGTTGGCCTGCCTCGGTTCGTGCTCGAAACCTCATGCAGTCAACTGGTGCATGCATCAAGTC
TACTTTTCCCCTTGCGCTTTCAGAAGGCCTTTTTCTCGCGCTCgtttcagtcacgagtgactcacgactctcaAGTCTGA
TACAGTGGTAGGCGCGTCCTATGCCCACAAAAAGGCGGCTCCACAAATATTCAACTCTGTACTGCACCGACTCACTCGGG
TTAATGCTGCGTGTatgatttacgatttgCAGTTGTTATTCATAGTTTTATGGAAAAGTCTCTAGAGAAGATCTTTTCCT
TTCCGGAGCTCGAGGCATGCATGTGACAAATTTGAAAACTTTACCTAACTTAACGTAGTTAACATCCAAGTCtccaattc
acgattcgtgattcattaTTCATGGTGGTGATGTAGATGGTGTGTTGCGCTTGGCTCAACTGCCGTGGATTCTGACAtct
ctctcgctcctcCGATTTGCCCGTATACGAATGATCAGTCCCCACGGGAGCGTACTGCTTGATTTGCATCGAATCAACAG
CTCGCACAaggcaagcgtgaagcactTCTTGGCAGTTGCCCCGAAACCAGCTTTGTCCCGCAGTTCCCGCCCGTCCCTTT
CTCCGTTACCTCTAACCGCAGGCCAGGCACGCACCAGCACGAGGTAAACAAGTCCATCGCCCTAACTCTTGATACCAATC
TATTCCCCGGCCCGTCACCATGAACATGCAGTCGAAACAGCCAGATCACAAGCGTGAATATGGCCACCTTACACTTCCAG
CGCAAGCCGAATAACTCAGTTAACTTAAAAGTGTCTAATTCCTCCCACCTCCTGCAGCGGAGCATGCGAGCTGTAGGTCG
TAGATCTGGGGCAACCCAATTTCGGCTTGCTTTCCTCGCTTCGACTTCTCCTGACTTTTTCGCGCGACTCCAAAATGAAG
CCCGATAGCATTTGATCTCTACCCGATCTTGATGGCCCATCAACAGGCTCTCAACACAGTCGAACAACGTGATGATCAAC
GGAATGACGTTCGACTTTCTTCTCTCAAACCAAGAGGAAGCTCAAGCCGTCACGCATAGACGACTGCCAGTATGCTGTAT
CATTACACGTGAAAAGCGGCTTAAAAGCTGCAGCAAGTAGAATCGTAGCTAAAATGTATAGACAAAAACGAAAGAGCAGA
GGATTGTTGCATGCGAAAGCCGAGGCGGCTATCAGCCATCAGAGGTGCGTTGAAGTCCAGGTCAGAATGGCCTCTTACAC
GTTGTTACTTTCTGCTGGCTTCCTGTCATCCCTCGGAACGTATgcaggaggaggaggaccAGGTGGCGGGGCGTAGAGCG
ACGCATCGCCGCCGTTGTTGGCAGGTGTCCCGCCAGAAGGGAGGCCATATGCCTGTCCAGTGTATGGCTGTTGTCCATAT
GGCTGTCCATATGGCTGTCCATATGGCTGTCCATagccaccgccgccgccatAACCTTGTTGGTAATGTGACGGCTGGTT
CTGCTGATGCATGGGAATAGTCGAGGTGGGCTGCGTCTCGAGGAATCTTCTTCTGCGTCGTCGTGCGACTAGCGAGAAGA
GAATGACAAGCAAAACCACACCGACAGCAATGGCAACGCCAATGCCGATTCGTGCTCCACGATTGAGGCCGCTATTACAA
GGGTAATAACTTCTGTATCCGCCGCAATAGTACGACATCCTGCTGCGTCCAAAAAGTTTCAGTAGGTGGGTTAATACACT
TCTCCAAAGATGGCGAAGTCGTGGCGAGGTTTTCGCGCTACTTTGAATGAAAGGGTTGTCGGGGATAGATTTGCAGGCTT
GATATGCAGCTTTTTGAAATCTTTGGTAAGGAACAGTAGTCGGATGCGATTCGTTTAGCACTGGTAGGGGCAATCGTAGA
TGTCAATGGCGAGCAAAAGGCGTGCGAAGGTGAGGTATGGAGGATGGTTGTGAGTATAAGGGAAGTGACCTCGAGTCGAA
GCTCCTGTCCATATTTTGTTTCAGGCGGGCTGAGTTGGCCACTTtcgactgtgactgtccAACCAGCAATGACTCTGACG
ACAGGATGCCGTTGCCGCTCAGGGTTGGAAAGCGCAGCACGACGCAAGCCGGTTTGTAGCGCAGTAGCTTGGCGCTGCAG
GGTCGGCTTGTCGTGTAGAGTGGAGGTGACCGAGACACTGTTACAGCGCCTTTTCCAGAACGCCAAGCCAACTTTTGTGC
CAGTCAACAAGTTGAAATCATCCGACAAGCCGCCTTCTCAGCAGTCTATCCGAGATGAGATTCCGAACTAGCGTCAAGTT
AATTCCGCCATTTGGCACACGGCACACGCGCTGCGAAAATGTTTGACTAAAAAACACGAAAGCGGTGCAGCTCTGTCACA
TGCTTACTTACAACTACACAGCCCTTTCACCGTCTTGAGTGACTTGTGACCTTGGACGTGTCGCTCTAATAATAACCTAG
TTAGATGGTTCGCCTCTCCGTACTAATCAGCGCTCCTCGCAAACGTTGAAAACACGACGTCATATCGGCATCTGCTGAGC
GCCAAACCTCTTGGGCTGCAATCCACGTCACATCATCTTAGACCCTTTCGAGCTAGCGAACGACGTTTTGTCGCTTCGCT
TCGATCTTTTCTAGCGCGAAAGTTTCGAAACACTTTTCCGATGGAGAAAGCGCTTGTTTCCTGGCGGGCTGGTCACACTT
TTCGatgagattcgtgattacaaATCACACACAAGACGAGATAGCAGCGCACATGCAGAAAATGCCCTTGGTATCATGAA
GGCTTCTATTAGAAGACGAACCGTTGTAGCTCAAAGAGATCATCCAAGTGGAGACGATTACAAACGACTTTTGAACACAC
GCGTGTCATTGCCATCGCCGATACGACCCAGCAGATGTCTTGCTACGTAGGGGTTCACAAACACCTCTTGGGGATCGTAC
CTCTGTCGTGTCGCCAAAAAGTCATGCCAGTGCGGATAGAGCTGCGATAGCTCGGTAGGCGAGCACGAGTGCGCTTTTGC
CCAGTGCGGGCGACCCGAATAGTGGCGCATGAGCGCCTCAAACTTGGCAAACAGCTGTCGATAGCGAACGGGACGGTTGT
ACGGTCGATACTGTACGATGCCTATGTAGCACGTCTTGCGTCCCTGTGCGTGACTGAGCCAGATAGCATCTGCGTCGGCA
AATCGGATCTCGACCGGGAAATGGATTCGATCGCCATCGGAGGCAGCTTGCTCCTCATCGAGCCAGTCACGCATGGCTCG
gatcgcagcagcggctcgGTTCAACGGGATCGCCCATTCGTCCGTGTATTGCGGGAAGAGGCAATCCATGTTGAAGATCC
GGTCGGACCGGCCCACTTCTGACCAGACGGGGTTGCCCACCGTCAGCGGACGTGGTGCAGCCGAGTCAGGAGGGAATGTG
TTCAAGCTGCCCACTGGGACGCTGCTCTGCAGCCACAAGAGCGAAGGTTCGCTTTCAGCATAGCCACCAACATTGCCGTT
GTGCGCAAGCGATTGACCAATGTCACGGATGAGAAGCTGTTGTTGTTCATCGCGGCTGCCTGCCGTATCCGAGGTGGACG
ATGCAATTGTCACAGGCTCAGTGGCTGGACTTTCCGTCGCCGCTGCGATCTGGTTTCTCGGCGGTGTCGTCATCCGCGAT
GAGTTCGACTCTGGAATGGCTGGATGAGTCAGAGCGTGGATCCAACGCACGGCCGGATGAGGCCATTGACGGTTGAATCG
CGATGTGTAAAGCAGAAACTCGGTAAGACGATGGCCAACCAATGATGCTTTTACGCGCGCCGTCAGTGACCGAGGGGCAG
AGACGGGTTCCGTGGAGCGATTCGCACGGAGCAGGGTGATGCGCTTGACTTGCGGAAACCACATGAGTCGGACGTGCTGC
GCCGAGCCCACCACCTGCTCCAATgcaagctgagcttgcCTGGTCTCTTGGTCGTCCTCTGGATCCGCTCGCGCGAGCTG
ATCAACGTCGCGATTGGCTCCAAGCCGAATAGGATGGACCTCGGCAGCATCTGCAGAGCGATATGAGGGGCGATAATTGT
CCGAGCACGCTGGCAGTCGCTTGTTTTTGCTCAAAAGGCTACCGAGGGATGCATCAGGATTTACATAGGAGCTCTTGGAC
ACGGCAGGAAAGCCGGTCTTGGTACCAAAGAGCGAGTCAAAGGTGAGCTCTTCCGAGTACTGCTTGAGGTTGAACGCGTT
CTGTACGCGAAGCGTCACAGAAGTGATCAGGCCGGTAGAGCCAAGACCACAGAGGGTAGCGTTGAAAAGTTCTGCATTtt
gctcgtggctgcaCGTGAGATGCTGAGTTCCTTCTGGTAGCGGACAAAGGATGGTAAGCTGCGAGACGTAGGATGAGACG
ACGGGAAAAAGGATACCAGTACCATGCGTTGCTGTGGAGATGAGACCGGCGATGGTCTGTTCAGAGATCGAGCCGACGTT
GCACATAGCCAGACGAGGCtgagtcgagtcgagcgccTCATGAATATCGGAGATGTAGGTGCCTGCAAGGGCTGTAATGG
TATATGCCGAGTGATTGATGTCCACGACACCCTTCAGTCCTTCCATGCGCATCGCCCAACCGGTGGTGAAAGGCAAATCG
CTTGGGCTATGAGCTCGTCCGATGGCTCGAAGCTGCGCACCTTGACGCCGAGCCAGCTCTACAATCACAGCACAGTGTGT
CACTGTTGTCGGGGCGAACACTCTTGCGGGTGTGCTCACGAAGGATTTTCCCCAATTCTGAAATCTGGCTTTGGGTGATC
TTGCCGGCACTATGATAGGCTGAGTCAGCCTTTCCAGCTCGGCCGTAGAGCGTAAGAGGATGCCGGCGTCCACCGTTGTC
AAGGCACtttgctgcatctgcgccGAATTCGAAGGGTTGAGCATCATCTTGGATGTGGAAGCCATCCTTCTTGACGTTGG
AATCCTCGATGTCGTGttgttgccgttgccgcGATTCGCTAGCCAAAGGGGAAAAAGTGGAGTCACTAGTTAAAGTCAAC
GCAAGTGCTCTTGAAAGTACCGGAAGTACGTGGTGTAGAGGGAAACAGCAGCATTCGGATGGGGCAAGTAGGTCGATGTT
TCCGCCGTGTCGAGTTACAGGGTTGCACGCGTCTACCAGTTCATCTGAGCTCGGTTCAGCGATgcaacaatcgtgaatgt
gaataGGCTATCGGTCAATCGATCAGTTCGAGCAAAGAGGAGCCTCCAGGTTGCCCAAATCGACGTTGTGCCAAGCTTAC
TTAAGTAAAACTTGCTTCAAGCGCTCGAGGCttgactttggcttgcACTTGCTGAGCAAAGACGAGAAGGTTTCATAAAA
AGAAAAGGGTCCGCGCTGGGGCCGCCAAACCACAAACCACAAACACAAGGAAATATTCGGGTGCCTGTCGGCGGCTGAGC
ACTTGACGGTCAAGGTGGAGGTTATACTGCAGAACTTCTCGCACGTATAGGTTCAGGAAAAGCAGAcagacattcacgat
tcgtgatttctgAGGTGGGGCGCGTAAAGTCTCtgaaattcacgaatcgatcgACTCACACCAGACAACCTCTGAACCTC
GCTGTCGGAGACGACAAGATGAAGGAACCGCAAGATCGTCGCGCAGTCGAGAGCGATGACACTGAATCGCTCGCCTCGGA
CGATGTCCCCCTCGCCGTGATCAGGCCCAAGCTTGTGGAGCTTCTGGAGCGTGAGGCGAAGGGCATCTTCGCCTATGAGG
CAAAGCACCCCCCAGACGACAGTGAACCACCTATCCACTTCTCTGCCTCAAAAGAGGAGATAATGAGGCCCATTCTCCAG
GCACGCGCACTCCTCGGCGCCGACACCGACGACACTgatgagatcgacgacaacTTGTCTCTACTTATCGCTGCACTAGC
CAAAGAAGCCCAAGAGCTGCTTCAAATCCGCTCCCGCGAACAGAGTCGCGGGAAAACAGTGCGAGAGCTATTCAGAGACC
ACGTCCAAGAGACGAGGCAGGCcattgtcgagctcgtctcACAAATCGATGATATCTCCAAGATTGTGGAATCATGTGTG
GGATCTATCCATTCACCGCGATTGTCTTAGTATATCGTCGCCACATGAGCCTCAAAGGGTCAGGGTTTTCTAGTCAGTCT
AGCCCCAACCTCTCTTTCAGGACAAACAAAGTACGAATCCGGTGTGTGCTGTGCAATCGCTCATTCAGCATCCTTGATTT
CGTACTTTAGACTCACAACGCTTCTCACGGAACTATGAACTTTGCGTTTGTGTGGCGAAATCGAAGACCTGATGTCACGC
TTACACAATCGCGAAGGTTACATGATATGTGGAAGTAGAAGGGATTGGTATTCATGATTATTAGTCATGAGTAAGATCGT
GTATACGACTTGGGCATGTGCGGGTGAATACTACTGGTGTTCTTTCGCGCTGGGTTGCCTACCACATGCATTTGACGCAT
GGCCCACCCAATCTTGTTGATCTTCCGGGTTGCGCTGACctcctcgacgagcgcatgTAGCTAGGTGACAGCGATCTTCG
ATCGGGTATCTCAAAGTCTCTTCTTTTCAGAACGTGCAGGTGCGGTCAAGAccccactcgtgactttgttTCACATCCGT
CGACCTAGCTGCCGTTACCCGACACAGTTCTATGACGCTGTCGCAACATCTGCAACTCCTTTATCGTTGCATGGGTAAGG
TTTACGAGAATCCACCCTGTTTGAGCTTTTCAACGACCGACCAGATAGCTGCCGTATAGCCGAGTGTGCCCAGTCCAACA
ATGACACCTTGCGCCACATCCGAAAGGTATGAATGATGTCGGAAAGGTTCCCTGGCGTGGATGTTGGAGATCTAACAAGC
GTAAGGGTTTCTGATAGTGGTCAACATGAGAAGCCTGGTTCGTTTCGGCAGAACTGACCATGGTTTCGTCCATAAATTCC
TTGTCTCTTTTGGGAGGTTGCGACTTACATGAACTTCGATAAACGGAACTCGGACGCCAGTCAGCGCATCTCGAATCGCT
ACACTTGTGTGCGTATATGCTCCAGCGTTGATAATGATGGCCGTTGTGCCGTCTGTACGAGCCGCGTGGATACGGTCCAC
AATGACGCCTTCGTGATTAGATTGAAACCCTTCAAAGTCAAAGCCGAGCTCATTGCACTGTCGTCTAGCATTCTCCTCGA
TATCAGAGAGCGTTTCGCTTCCGTACCTGTTTGGTCAGTGTAGTAGCTCGAACGGGCTCAGCGATGTGGTATAGATATGG
ACAGCGCTGATCGATTCTGTTGACTCACTTTTCAGGCTCTCTCGTCCCGAGGAGATTTAAATTCGGCCCGttgatgagca
agatgctgcGCTTGGTGGGTGCTGCGTTGGTCGTCATGAGGTGGGTAGTGCCGTCAAGAGCCTTTCGTTCCttttggtgg
tggtggtggtggtggtagaGCAGTAGCGGCAACTCGCACAGCTCTCCACGAATCACCTGCAAGTCAAGTTTCGCTGACCG
TCGTCCACTTTTTTCAATCTTGAATCATGGGGCTCCGACACATCTTGGCTATGCAGTTCAGAGCGGGGTAAGGTTTGCGT
CCGGAAGAAAGTAAAAGCGGATCCATATTCGTGACTTGGTGTGTCTCCACAACTCCGAAAACAAATCGTAAAATAACCGA
ACACCGAGTGATTCACGTGATTGATCCGCCTGTAACCGCGCCTCAAACATCCtcgccagtcacgagtgacgcTTAAACCG
CGTGGTTCGCCTTGTTTCGACCGCTGAGCTCAAACTCGTTGGGCTCGCATACACATCGGATCTTCCTCAGGACAAGTAGA
CATAATGGGTTGCAGGCGAAAAAAAGGTCTGATATGCCTTGATACATGCGCAGGTTGTGATTCATGGCTTCACGGGATGA
GGGAGACCCTTTCCGCCGGCTTCCGGGTTAGGGCTGAGCAAAAGATGACCATGCGACTGGAGCAACACCTTGTCTCCAGG
ACTAGGAACAGGCTGAGGGAATTCAGGACTAGGATCGACACCATAAACACCGACAAACATGTTGGTGTTGAACATCTTCT
GACATGCGTTGGGCTTGAAAGGTCTGGCGCTAACATCTCGCTGGGCGCAGGCATGCAATTCGTTGGCATTCAAGTCGTAG
TAGATCGGGCTAAAGACGGTATCGATAGTAGGTCCCTTCGGTTGGATCGCTTTGTACGACTTGAAGCTGGTCTTGCGGAG
AGGTGTGCACTGCATGGTGCTGTAGAGCTGCTTCTCGGCCGGGCCCGTGCAGTCGTCGGTGGAGTACAGGAGCAACACTG
CTCCTCCGGCGTACGATGCTTGTTCAAGGCAGATCGGTCGAGTGCGGCCGCTTGCGGTACCTCGTGATCGCCTCTTGTGG
CGCGCATCCGTGCTGGCATGAGCGCATTGAGCGACCCCATTCTTGATGGGAATGTTGTCTGGGTTCCACACATAGCCCCC
TTGATTTGTAATGGAGTCAACCCTAGCCGTCCATACCCCCACTTCGTGCACATCAAGGTTGGGCAATGTGATACAGTCTT
TCGTCTTGAATGCATCGTAGACCTTTGAAGACGACATCCATGCCGTGTTTTGAACAACACCGTCCGACTCTTCTTCTTTA
GCAAAGCCGATGCCGATTCCCTGAACTGCAGCGAGCACGCGCATCGAACCCAGAGGTCGCTTCAACGAGTGAGCCACTGT
GCCTTCCCAAATCATCTGCTCGTTGCCCTTGATCATCGCCTGCGGTGTGGTACGAGCGAGCTCAAGAGGTTTGTTGCAAC
TAGCATCCTCGAAAAACGCGACGTGGACGATTGGACAGTTTGCAGGGTCCGTAGCGTAGTCGTGATAGCAGTTTGATCCG
TCCTGGGCGGAACTGCGCTTGTCTAGTGGCATCCACGAGTGCTGCAAGCTGCCTAGTACGCACCAGGGCAGGATGGCTGC
AACAAGGAGCAGTGTCGAGAGCAACGAGCTTTGTGTAGGGTTCGGCATCTTGACTGAGCTTTCTAGGGTGTTTTGACTCT
CTTTGGTCGTTGGACTCTTCGAGGTCTTGCAGCGATGTGTCCCGGCCTTTTTAATCTTTTTCAGCTCCATTGCGAGTGTC
TTAGGTACCATCATTCACGGGGCGTGCCTCCAGCAGTCGCTAGAGGTCAGCGAACTGAGGCATTCAAGATAGACTTCATT
TGTGGCGTCAAACCCACCTGTAGCCACCCACTATCAGCCTTTGCTCAGATACATGTCCTCCCTTCATCTCGCGCCGACAC
AAACACAGCCGCAGCCCACAGGCGCAAACGATGTTGAATTCAGACGGTTGATTTCGTCTAGTCTGCTTTTCGATGATATG
CGACAGGACCTTTTGGTGGGGGACCCAAAGGCGCTTTCGGTGGGGGCGGGGCTGCGGATGCCCTCGAATACATAATTTGC
CCCGTTGCGTTGTAGGTTCCGGTTGCTGAGCCACCAGAGACAGGTACATCGCTTCCCGAATCCAAATGTTGACAGGCTTC
GCGGCTGGAAACTTCGTGAGATGAACGAGGGACTGCACCATACGCTGGCCACGGTGAAGGTGAATTGCGGCCCGAATTGA
GATTGCTACGACTGCCGTTGTTAAAGATGCCGCCCACCacgtctgctgctctttTGCCTCCGGTGCCGAACCCGCCGAAT
CCGCCGTTGACCGAGAACCCGCCCGCACCCGACACGTCGGTGGTCCTGCCATACATGTTGGCGGTTCGCTCGAAAGCCTG
GGCAGACGGCGCGAGAGGTACATCCGCCAAGGACGGCAAAAGCTGCAACACAAGGCGATGAAGTTTGACCGTCGGCCAGA
AGATGggcaagcgtgaagggACGAGTCGATGGAGCGGACCGTTGGCGTACACGTGCCCACCGGCTACACCAAACCCATTC
GACGAAGCCGCAAGCGTGCCAGATGCTGAAATTCGCGGTTGTGGATCGGCGAGCATGGCAAGTACCGTGCAAAAGGGGAA
TACGAGCATGAAGAGCATCAAGTTGAGCAGTCCGCTCGGATGGAAGAAGGACACTGCCGTGGAGGGCAAGCCGAAGGCGA
CAAAGTACGACCATCTCTCTTCACAGTAGCGCATTCTGCGGTCGAGCGACCATCCTCGCGAGATCCATGCTTGCTCAAAG
CAGTAGTagccatcgacgaggcaCATGAACAAGAAGGAGAGAGGGCGCCCAAGGTAGGGTATGCGACCGAGAAGTAGGTA
AAAAATGGTGTAGTTGACGATGAGGATCATGCGATAGCTCTCCTGCAGCATACGGCGTGACGTTCCTGGAGGCAATGACG
GGTTCGACAGGGTGAGCCTTCGCACGTGCCCGTGCCGAAGCTTGTATGCCGCATTGGCGATGTCGGATGTCCAGGAAGAG
GCGAGGAGGTAGCTGCCGCCGATGAGAGGATAGAGCCAAAAGACATTTCCGAGTCCACCAACGATCGATCCAGACTCGAC
GACGCCCTGCACATGCTGGTCGTGTGTCTGTTGGAAAAGCACCTTTGGGAAAAaggcgagctcgaagaaaAATACAACCG
CAGAGATGGTGCCACTTAGCACCAGACCTTTCAAAACACCATTTCGAATCTCGCGGGAGCTTGCGATGAGATTGAGCGCC
TCCGACCATCGATTGCCGTCCCACCAGCCTGCTCTAGCCCAGTTGAGGTGACAATATAAGCTCTTAAACAGCGGTAAGCG
CGGGATGTATTCTGCGGGGCCTTTCGCGGACCAGGATGTCTGACGTGCGCTTCTTTCTAGCGGCCACGGTAGACCAGCAT
CGTATAGTTCGTCGATCCTTCCTCCCCCCGCACCTTCAATATCGAGGTCCACGTCTGAGACGGACAGCCCATTAGGTCGA
TGGtagaagctgctcgatgtgACGCGGCTAGTGGCGGGAACGCCGAGCATCGTTGATGGTTTCGAGGAGACACGCTAGTT
CTACCTCGTTCGAGGAAAGTATATATCTAGGAAACGCGATTGTAGGAGAGAAGAAGACAGCCGATGCTTGCCGTacgctg
ccatcgacaGACCGTGCTATGTCGACATTCGAAACGCAAGGAGAAGACAAGGAAGATaggcagcagcttgccAAACGCGT
GGAATGCTAGAGGCGGAGGGCTTGTGCACCCTTCGCAGGTCTGTGCCTGCTGGCAACCGCTGCacttcttcttgctccac
CTCATCGTCCGTGTCCCGAGTTATCGTCCGTTGATCTCATGTAAATAATTAGAACCTTACTTATATGCAACCTTGTCTTT
GGTGAACATCCTATCCCGGCTAGCTCAGTCGGTAGAGCGTCAGACTCTTACACAACAAGGGTTTCCGAGATTGCCTCGGA
GTTCATCTGAATGTCGTGGGTTCGAGCCCCACGTTGGGAGGATATTTTTTGGCTTTTTTTGCAGCCTCATATTTTGTTTG
GACTTCGTTTTGAACGATCCTTTTTTGTACCAATCACAAATTTATGCTCGTTGTTCTCGAAGCTGATTAACCCGTCATAA
GTTAGTCGACCTTGGCAATAATTATGCAGCTCCTGGCTTTTCGCGGTTTGATTCAGGCTGTTTCACGACATGGAGCCGGT
TGGAAATGCAGCGTTCTTTGAACTTTCTACGGAAAGATCGGCGAGTCCGGATATAAGGTACGAACTGACTTGACCAGATC
AAGGCATCGGGCAGcgcagaagcgagcgatTTGAACTCGTGAGACACATACAACCTAATCGATTGCACCGAAGTAGTGCG
CTACAATCGTGAGTATGTTGATGTGACAGACAAAAGGATTCGACAGACGAAAGGAATGAATGAATGTAAGTTAGCCTGTT
ATTTGACAGCCAGCGGTCACTATCCGCCGATTCGTCAAAGTCAAAATTCAACGGTTCAGAATTTTCATCTGTATTTACTT
TTTGTGTATCCTATCGCTTTATCTGCGGGATCTCAGAACATCTTCTTCCATGCTCAAGACTTTGAGCCTAGACCCAGTCA
TGTTTTTGTCATGCGTACAACGTCACAGACTCTGTCGCCGCGCGGAATTGTAGGTAAGTTAAGTTGGCTGCCGCTAGACT
CACCCCGCAAAAGCTGCGTGGCCAGCTGATCGGTCCAATATAGCTTGTCGTCGCCACACCACGCGCCGGTCCTGTCGTTC
TGAAAGCTGGGATAGATGCGGGCTGGTCGCTTTGCAAATCGGCCCAAGGTATTCAATCGATATCAGAAGAATTCGATTCG
ACATTTCGGCTTCAGCATACCGTGCGTGATCGAACGACGTTGTACCAATGAGAACACAGCTAGTTGAGTTACCTTGCGCG
TTGAGGATTCATTTTTCGTGGCGCATGCATCGTTGGCAGCGGTCAACTGCGAGTGCTTGTTCAAGATTGAGGCGCGTGCC
GACACACAACAGTGATTGGTTGCCCAACCGAAATTTTTGCAGCAGTGTCTCGTGACCTTGCCAGGGTTCAGGGCGGCGCT
CTCTAGCCTCCGACTCGCACCTTACCATACTACAGTAAAACCTCTATAGCCCacttgacgagcttgcacTTTGCTGACTT
GATCGTCTTCATCACGTCTGCAATGCGCCACCTTGATGAAGGAGCTATCCCCACCAAAACAAGATAAGGATTTGATAGAT
GATTGGCTGAACACCATGGCGTATcagagttgtgagtgtgagcTTGTCTGCAAGTGGGCGAGCGATCGACGGTTGTCATT
CGGTCTCGCTCGATTTTCGCTGCGAGCCCACATGAGGCTCTTGCTTTCGAGTCTTAGTTATTTATCGTTTCCGCTAAAGA
CGATgcacacaatcacgaatcacgaatgttgaCAGGTTCTAAAAGCTGAACAGCTGAAGCTGAGTTCGAAAACTCGGGAA
CTAGGACTGCATCATCGGAAtattattcgtgattggcttCTGTCATTCTTGAGGGGGGACAAGCCGACGGTTCGAGGAAA
ATCCTTGTTGTGATTTTAGAGTCATCGCGTCAGCATGGACTGCGGCTCCAGAGAGGGCACAACGCTTTGCCGTCAGCGGC
GTCGTTTCGAAAAGAGTGTTTGAATTCGGCTCCTCCGATTTGTGCTGCCGTGCTGCCTGTTCCTGCCTCTCTATCTTTGC
GTGCAACTATTCTCATACGCTTGCGGGTGGGCGTGCGTGGAGAAGCGCGAGGGTAGACAATGGCGCGCTCTAGGCGTGCG
CCTAACGGATCCAAACCGCCGAAGATAGCATCTGAACGAatgagcttggcagcatgTCACAAACCCATTGTCGCCACGAC
TGAAAGATAAGCTatttctctctctctctgttACATGAGCCAGACCGAGCTTTGACCTGAAGACAGTAGGATGAGCAGCG
ATTGGTCGCCCAGGCAGGTTGCACCGACTGTGGAAGTGGGTTTGCAGAGCAGAGGCTCGGTTATAGACACACACACCTTT
TAAGCTCTGGGCCTCTCTTTTCATTGGTCGAGCCGTCTCGTCTGATTCATCTGCTTCTCTGCCCCTCTCACTTTTCCGCT
GCTCTTccctccaccaccaccgtcaCATACTTTGTGACGACTCACGTTTTGTACCCCTAATCATCACTTCTTGATCCTTT
GCATTGGTGCACCTTCGCATCACGCGTCACCAGGATCCATCGCCACCAAATATTCTTTCCTGAATCAGTCTCTGCGCTGT
ATTGTCGAACAGCTTAGATCAACCACGGAGCCACTCAACATGGCATCCACAGGCCTTCCCTCCTCTCTGGGAGATCGATC
AAGCGGTTCGGTCTCGCCTACTCAGActgtcgacgtcgaaaAGAACGGCGCTTCTCACGATGAGCCTGTCAAGGTCTCCC
AGACACAACCCGCGACGCAGACCGAGTTCGGCGAGAAACGCGAGCAGTACCGCAGCGAGGAGGATTACATgtacgagcag
cagaagcgttCCGAAGGTGACCACAAGTTCCATCGTCTCGGCTGGAAGAAGCTCACCGTCTGCCTCATCGTCGAAGCCAT
TGCTCTCGGTGCTCTATCCATCCCCTCTGCGTTCGCCACACTTGGAATGGTGGCTGGTGTGATTGTCTGCATCGGCATTG
GTCTCATTGCCATCTATACGAGTTACATCGTCGGTCAAGTCAAGGTCAAATTCCCTCAAGTCTCGCATTATGCCGACGCT
GGTCAGCTCATGATGGGTCGCTTTGGCtacgagctcgtcggtgcCATGTTTGCTCTTCAGTTGACGCTACTGGTTGGCTC
TCACTGTCTCACCGGTACCATCGCATTCCTCAACTTGAGCAACAACGCCatctgctcgctcgcctttGGCGTCATTTCGg
ccatcatcctcttcatcgTTGCCGTTCCTCCCTCGTTCTCCGAGGTGGCCATTCTGGGTTACATTGACTTCGCATCGATT
ATCATCGCCATTGGTGTTGTCATCATTGGTACAGGTATCAGAAAAAGCCAGCCCGAGCACGCACTTACGCTGACAGAATG
GTCGGCATGGCCAAAGGAAGGCACCACCTTTGCTGATGCTTGGGTAGCTCTCACAAACATTGTCTTTGCCTACTCGTTTG
CCGTCTGCCAATTCTCCTTCATGGACGAGATGCACACGCCCACCGACTATGTCAAGAGTATCTGGGCGCTCGGCATCATT
GAGATTGTCATCTACACCGTCACTGGTGCCCTCATCTACGCCTTTGTTGGCACAGAGGTCAAGTCTCCAGCGCTGCTCTC
TGCAGGCACCACGCTCTCCAAGGTCGCATTTGGCATCGCTCTGCCTGTCATTTTTATCTCGGGCTCCATCAACACCACAG
TGGTTGCGAGATATGTTCACGGTCGTATGTTTAAGAACTCGGTCATCCGATACATCAACACCAAGATGGGCTGGTTGACA
TGGCTCGGACTTGTCGCTCTCATTACCGTCATCGCCTGGGTGATCGCAGAGGCAATCCCCTTCTTTTCCGATCTTCTCGG
CATCATGTCGGCGCTGTTCATCTCGGGCTTCACCTTCTACTTGCCAGCATTGATGTGGTTCTTGCTGATCAAGGAAGGCA
AGTGGAACGCGACTCGCTGGAACACGATCCTTAGCGTTGTCAATGCGATCGTGTTCGTGTTGGGCCTGCTCATCCTGGTC
TGCGGAACTTACGCTTCGGTTCAGGATATCATTGACCAGTACAACAAAGGCACAGTGCGAGGATCATTCACTTGCGGGCC
CATCGGATAGATGAGAATTGCGCGACTTGCGTTAGAAAAGGGCAAGTTTCGCCttggtcgaggtcgatttttttttctct
tttACCCAACATCGCCGGTGGATTGGCGCTGTTCAGAAGCTGAATCTGTTGACCATGGACCGAAACAACACTTCTCGATT
GGACTACTgcacgagctcaagctAGATTCGGAAGCTTCTTACCAACGCACTTGTTCTCATGATCTCTCACGCAAACCCAA
TTTGGCCCTAATGAAATGCTCCAACACGTTGTCTTCTTGACGAAATGTAATTTGTACTCAACACTTATACTAACAGTATT
GCCGCAGTCACcccagcatcgacgtcatcgGATCCCTTCTGCCGATTGCCATATAAGTATCGGTGATATTAGATTGTTGC
CTCCTTACCTGTGAGGAACACAGGTGAGGTTGGTATGATTTGATGTGCTGTCTATCTTCGTCCAGGAGGATCTTGCCCGA
TGAGAGTGCGATCGGGCACCTCCACCTTCAGGAAGCGAAACGAGAAAAATTCGTGCCTCGAGCCTGGAAAAATGAGCGTC
TTGGTCAGCGTGCAGAGGTGACTCTATCCGTCGGTCTCCTGGTTTACCCGACACTTGTCACAAGACGTGGCTCAGACCTG
GCTAGCTCTCCTTTAGCGCGATCATCACTATACCGTTCGAGCGCGAGCCAAGCACAGACTAGAACAAGTTATCGCCGATA
GCATCACTGGATCAACGAATCAGCGTATCTCCAACAGACTCTGGTTGCCGTTCTGAAACCATGTCGGGCATGCCGAATGC
CGAGCTCGTGCgcgagcaacagcaaccagGAGATCCTATGGGATCTTCTGCGCATCCGAATGCATACGTACCTGAAGTGG
GCGGCCTAGGATCGGAGCTGCCGGAAGCGCCACGAGACAAGTTCTTTCGCAAGATGCGCGAGCAGCCTTTGGTTCCTATT
GGTAAGCTTGGCACATTTCGTAACTGGAGGTTGCGCGATTTGATTGCGCAGATCTGACTCTGACATTCGCGGTTGCGCTC
GTCTTTGAAATCAACAGGCTCATTGCTCACATGCGGCGCACTCATCGCTGCATCCAACCACCTCCGATCGGGCAATCGAG
ATCAGTTCAACAAGGCGTTGCGATGGCGTGTCGGCTTCCAAGGCTTAACCGTCCTAGCTGCGCTTGTCGGATCTTTCTAC
TACggccaacaagcagcagcgacgatcCCGGCTCCCGCTTCGTCTTCAGCCGATGCCCCGTTGCAACAAGGCGCAGTAAC
AACGCTACCAGGAAGGGCACCGACCGTGTGGCAACAGACGAGAGCTGATGAACGCGCCAACAAGGGTAGGAACGAATTCG
AGGGCAGAGTCGGCCAAGCACTCGATAGGGAGTTGAACGACGATAAGAGGTTGGAAGAGGCGCTGTTGGGAAAGGAGGAG
GAAATCAATCTGGAACAGTTGAAAAAGACGGCGACCAAGCCGAGACCCGTGATCGGTCAGGATGCGAGGCGACAAGTTTA
GGTGCGAAGCGATGATATCTAGCATTCGTGCCCTTGCAGTATCAGTGGATTCTGCAAGCAGCTACTTGCAAAAGGTCAAG
TGAAACAAAACAAAGTCACTCTGACCTGTCATTTGTGCGTCTCCTTGCTGAAGCTCAGGCGAGAGACGCTGAGAAACGCA
AACGCGCTCCCGCCGTAAACAAAACGTTGAGCAATTGGCAAACTTTCAAAGAGCCATACACGAACGCAGTAGATAAATCC
CTTGACAAAAGGTGAAGTATACAAAATCGCGGACCCGGTCACGGGTGAACAAGGATTGCTAAGAAACCACACGAGAGAGA
AAGTGATCCAGGTTGTCGATCACCGACTGAGCGGCACGGGTCATGGTAGTGGTGGAGCGTgcagcgcctgctgctgggTC
TTCTGGTCTCGGTGAAGCGTTGCACTGCGAATCGCTCTCGTCACTAGCTTCAATCTGTTCAAACGAAAACGCTTCTTCGG
CGAACTGACCATCAGGCAGCCTGGATACGCAGTCACGTACCGCTTGAAGCGCTTCTCGAATCGCCAAACCTACTGCAGTA
TTGCCGCAAGGTAGCGATTGCAGCACAAGCTGATCCAGATCttcgagcaagtcgagcgcgTCGAGTGCGATGTGCAACGG
TTGGTCGGGTCGTAGTGGTCCGTGTGCGTCGACAGCAACGAGCTGGTGATCCAGGCACGATGACCATAGCTTGGCTCGTA
ACGCTTGACGTGCTAGATCAACGAGGATCGGATCGACTGGGTGATGAATGCTGGCtagccaatcgtgaacgtgGACGACG
GCTTCCGGTGTCAAACGGTGACACGTCGCCACGTCGCAGCTGTGCGTCCAACATTCGATCAAATCGCCAAAACGGTAGAT
CAAATGTTCTCGTACACTTGCCAATCCGAGCTGGGTCAGAAATCCTAATGGCGCCGATTTCGAGCTTACTGATGAGCTTC
GTGCGCGTTTCGTCTGCACAACTTTGATCTCCTCCGAGTCGGATTTCACTCGCTTTCGACCACGTGCAACGTTGTCTGCT
CCTCGCTTTGCCGGCTCCATTTGACACACGTAATCTGGTCGCTGCTCGGCCCACCACCTTTCTGCCcgcacgagcagcat
ccACACTTTTACCGCCTCGGACGCCTGCTCGCCATTGCCCAAGGCTGCACAACCGACCTGATCCAACCCCAAGATCTTGG
CCAATGTGATAGCCTCGCAAAAGCGGAAAAAAGCCGCATCTTTCCACTCGGTGAAACCGCAATCTTGTGCTTGGTGCGAA
GCAGTATCGAGATTGTAGAGCGCCATCGAGAGAAATAATGCAGTCAGGACGGTTTCCAGTGTGGGAGCTTGACCGAAGCT
GATGCCTCCGCCGGGTGCTGAAGAGCGTAGGAGAAGGATTTGTTCGATCACCTGCGTGGCTTGTATGCGTAAAGCGTCCG
AGTCGTGCGCTTTCGAAGAACGATTTGGGGCGACGCTGGGCATGAGAAATGATTGCTCAAGCTGTGCTTCGATGCTCTTG
TCGCCAACGCGAGAGGTGGCGGATTTTGGCAGTGTGAGGCGCAACAGTCCGAGCAGGGATATGGACAGCGCAAGTGCAGC
AAAAGAGGCATCGTGATCGTGCGACTTGCGCCCAAGCCGAGGATAGATGTAAGCTCGTGGCACAATGCCTGGACAAAGAC
GTTCGTATAGGTTTTCGTAAAATAGCGCCGTCCGTTTGGTCAGCGTCATGGTGTTGAGCGGATCGTCCATCacgcctgct
gctggtctTGGAGCTTGTGATGACGAATCTGATTCAGCGTTTGGCTGCTCGAATTTGGGTGCAAGCCGAGCCTTGGCATC
CACATCGTGGCGTTGCTGCATACTTGGCAGCGCTGATGTGAGGGTGGAGAAACTATTCCGCCTGCTCCCATCCGGCTCGA
TCAACCCCAAACTACCCAGAATGTGACCTGCCCAGAGTTTCTGTTTGGCCTCGTGATGAAATTGCACGTTCTGACCCAGC
ACTGCGAGCTGTGCAGATGCTGCAGGAGATCCCTTTTGCTGCGGATCCCAATCCACTTCTTCGGCCAAGATgccgagcag
atccagGCCGGCCGTCGTAGCTACGCCTACACCTACCATGCTATTCTCGGCCGACGACGTGGCTACAGATGAGAAGCACG
ATTTGGAAGATGACAAAGTTGATGGTGTTGTCATGGTACCGACAAAGTCGGTGAGCGCCGAGATTGGAAGAGTCGACGGT
GGGAATGCTGAGGTGGCTACCGAGAGTAGTTCCGAGTAGGCCGAATGTGTGGACGAGAACGGTGCCTGAGAGTCGAGTAG
GCTTTGGAACGATGATGCGAATGCTACGAGAGTCGGGGGATCTGGCGAGAATCGCACTGGTTCGCTCTGCTGTTGGTACA
AGTGAAGCTCGCTCTTTCCCAAGCGTTGCGAATTTGATGGTCGACGTACGGTCGAATCAAGGCCGCATaatctctctctc
ctcgATTCAATGCTCGCGGCAGAGCAATGTCGATTCCAGGCTGACGATaacgacgatgacgaacGCGATGATCTTGGCCA
AGTCGGTCTAGCCAGctggtcgagaatggtgTAGCGAGTGATGTCGGTAGGTGCGTCGCAATCCGCCGAAGAACAAGACG
ATTCTTGAGGTGCACGAGATGCGGTGGCTGTTGCACTAGGAGTCATGCCGATAACCAACgcagacgatgatgatgtcAAA
ACAAGTAAAAGCAGGCGCCAAAAGTGTCGAAGCAAGTCGAAAGCAAGCGACTTTCGACGGCGGATTGTCGACCGCCTGGC
TGGAAACCAAGACCCACCCCGAAGGCGTTCGACTCGTTAAAATTCCTTCGGAGTCAACGTTTGCAGAGAAGAGACCCGAG
ACCCAAAGACGATTGTGGAAACGGGAGCGGGATCTGAAAAGTCACCTAcgaggacaagaagctcatTGATTGGACTGGAC
CGATCAAGTAAGGAGGTGCCAGACGAGTTGAACGCAGTGGGTCTGTGGGACAAATTTGAGAACCAAGGCTGTAAACGAAA
CTCGCTATACACAGTCAGGAACGGCCAGTCGAGTGGAGAAagatcgagcatctcggTGCAGCTGTTTTCAACAAGTAGCT
ACAGAGAAGCTCAGCGACCGGAAGCTATACACGGGGAATGCAGGCTCGTGTCTGTTGCAGTTAAGTCAGAGAGgagagag
cgagcgatCCACAGCCTTCGTGGGGAGGGAGCGGAGAACCGTCGGGCAAGTTCAAAGCCTTGCATGTTGCTGTGTGGTGA
AATATTATCCCCACGTTTTTGTTTCCACATCCACCGAGCCGCGACCGAGCACGAGGGAATGAAGTTGTGAGTGTCGAGAG
AGCACACGATCTCCATCTCCTATTACGTTTTCACCAAGGGCAATTGCTGACTCGAACCCACTCGCCTATTCTTCACCAGC
CGAGCGTGCGCCACTCTTCTTGCAGTTCAAGCAGATTCGAAAGGAAAAAAGATCAGAGATGCCAAGCAGATGTCACACTG
GTGACACTTTGGTGactgactcgtgactattGACCGAGATTATTTACTACGCCTTGGCAAACCCACGGAAGACACGAGAG
GTTTTACCGGGCAGAGAAAGGCGAGTGACCTTGTGCCCGTCTCTTCCGACGCGTCAAACACAAAAGCAAACTTCGGGAGT
TCGGTCAGCCGACCGGCAAACCAAAGAAAagtagtcgtgagtgaatcTGAGTTGAGCCGCGATCGGGCTGACTGCCTCCG
CTTCGGACATACCCGGCTTGAAAATTAAAAATTGGCTAGTAAACGAATCAAGCTCTAACTTAGCATCTCAGAGCACATAT
CCATCAGCATGACGCATGCCACTGCATCAGTGGAACATGGGCACACATGTGGGTCATCCGTAAGAAAGCAACTCACTCAC
GCCAAACACACGCCGTGCCAACGATGTCGGTCCCAACAGCCTCGTCGTAGCGGTTGGCTTGCGAGATTGAGAGTCTattc
acactcgtgactgcaagGCTTTCCATGGTCAGCTTAAGCATTAGGCAATTTTGTGAATGGGCGCGCCTTGACTCTCTCTC
GACGCCCAACCCATCCAGCTCTCGTCATAGATGCTGCTCTGCACCCCGATTTCCTGCAGCGCCAACCAGATAGCCGCTGC
CGTCATACCCGAGCCGCATGTGTTAGTAGCGGCAAGCTCTCCACCACTGGAAGCCTGtctgagcttgtcgagtgCTTCCA
TACCTCCAACCGTATCACTCAGTGTCCTCCACAATTCGATCTGGTCCTTGAGCACCGTATActgcttgccatccttgCCC
GTCTCGGTCTTGAGCAGGTTGGGAAAGGGGAGCGAGAGACTGTTAGGGATGTGGCCGGAAGAAAGACCTGGCCTAGGCTC
CGGATCCGTGCCTTGAAATCTGCCCTTGGAGCGTGCGTCGAATACAGtctgagctcgagcgcccATTTTGGCGTTGGCCA
ACATCTCGTCAAACGAGCGGATGATGCCATCCTGCAGCACTGGCTCCGGGTACTTGGATTTCGAGACCGATGCCGGTTCG
CCAGATTCTGTCGCAAGGCCGTTGTTGACCCATGCTGGGAGCCCGCCATTGAGGACCGACACATTGAGATGGCCGAATGC
CTTGAACGTGAACGCTGTGCGCGGAGCGGAAAAGACTCCATGTGTGTCGTAGACAACAACGTGAGTGTCTGGCTCGATGC
CGtgcatcgatgctgcctCGGCGAACGTAGCTGGGGAAGGCATCATATGAGGAAGGTTGCGAACGCTTTCCCCGACGGTT
GCCACCTTGTCAACGTTCCAGAAGAGGGCTCTGGGCAGTCGAGGTCCTGCTTTGAACTCTTCGAATGCATTGCGAGGCGG
GTTCGTGTTGGGCATGAACCATGTGGCGTCAAGGATGCGCACCTTGCTGGTGCTTGCTTTGTCGGCCTCGATCAAAGAGG
CGAGTGCCTTTGGTGCGATGACCAGAGGCACTGTAGGTGGCCGTGCTGTCGAGGCCATGTTTCTAAAGCCGCTCGCTCTT
GAGGCATACGATGGTTCGATCCGTGCAAGCAATTTTGTGCGTCCAAGGCTGGTCGTTCGAGCGACTAGCATTGTTTGTCC
AACTTTGAGTGCGATATGATTGAGCAACGTGGTGGAAGATTAGAGCACCAGCGACAAGCCCATACTTGGCGTGTGTGAGG
TTGGCCCAAGCACTCGTGATTACGAAGGTGGAGCCGAtgctactcgtgactattcgtgattcgtgattcgtgattcgtga
ttcgtgattcgtgattcgtaatttaattcacgatttgattTTCGGTATAAGTTATGTTCTATCCTTGacacaaccacgaa
cagAAAAATGCTAGGGTTGAGTCACGTGAATGTTCTCATAGCAACCCACGTCATACACACTCAATCGCGAATTCACAACG
CATACAAAACCCCTCGTACCTAACATGTAACGATGTTCTGTACCGTACAGTACACTGAAACATTCACAGCCTTAGATGGC
ACCTatctgctgctcaagatcTATTTGACCACTTTACGCGCGCTCTGTGTGACAACGGATGTACAAAGGCCATACAAAGG
GAGCTATTGGCGAGGTCCAGTTCACTGGCGTCTGCCTTGGCGCACGAGTGGCAAGTCGGAAGGCCTCGATGGCCTGATCC
CTGTATTTGTCGATCATCGTGAGCAGCCCTTAGACCCTGCTTCTCGCCTCGGCCATCCTAGCCTTCCAGCGGCCAATGGa
gatgacgagctgcatgCGGTGCGCTACATGGCGTACCTAGCCTGGGAGGCCTAGCGGATGAAGAGTCAGAGTCTGACACG
CAGCAATCACATCCAGGGATGGTGGAACATTAGCCGTGATACTGGAAGCTCGGTCGGACTGGAAACATCTTTGGTGGTTG
GTGGCGTCAATTGTGATTCTGTGGTACTTCAGGCTGAGTCTCAGTTTGTGTCTAGACGTGATCTCTAATCGAGCCTCTAC
CGTGTTGGAGAGACACATAGACGAATGCCACATGCTGTTCCCCGTGGGGAAGCAACAAAGTGCTATCAAGAAGCATATAG
AGCATGCTAGCGGCATAACGTGGGGTAAGCATCGCCAAGATGTCACGACAAGATCGCCAGCTGAGGGGCGCTTTTCCGCT
CCACTTTTAGACGGGCCCGACCTGCTGCTGAAACTGATCACTTACAGGTCATGCCAGAGAATCGCGGGGGAATTGCATCG
GATGTCGTGGAGCACATGACATTGACCACATCGAGTTTTGGACTGCATTGCCCGCGGGGTGCTCGAGATCTACCGAACAG
ACTCTCACCCCGCGGGGTCTACGGACGCCCGGTTATTGGCGCAGGCACGGAGAGGACGTCGGCAGTATAACCAGCACATG
GCCAAGAAAGGCTGTCAGATGAATTTCGACAAAGCGCCTCAAGGTGGAGCAGATGCCAGCAAGGTGGGGGTGAGCGGCTA
AGGGGGTGAGATCTCCCCGGGCAAGATGGTAGATTGCCGGTTCGGTTGAATGCAGAAGCGCCAATAGATGAAGTGACATG
GAATCATGGCAGGAATGACGAGAAGTTAGCCGCGCCGCTCAGCGTGGgcaacagcaacggcaCACTCTAGGTGCTGCATC
TGACAAAATGGAGCGTCGTTCCCCGCGGGGGCTGGCTGAGGTCATTTTACATGCATGTCgacagcaatcacgaatgcagt
AGCGAGAAAGTCGATCAcgctcggcatcgtagATAGCAAGCTGTGCGGCTGGTGCAAATCTTGTGGCCATGGTTCTCAGG
AGCGTCTGACACGGTTGTTCAGTACGGGTGCCATCGGCCCGGAGTTTGCCAACGCTTAGACTCGTCTTGGATGCCCAACC
AATCACGAcccacgactcacgactcacgacccCAGCATGCACGGATCTGAGACGCGAGACTAGCGGAAACTTTTGGGCTA
GTAAAATTTAGGGTCCAAGgcgaaatcacgaatcatgaatgaaTGCTCAAGGAGCGAGCGATACAGTCGATACAGTTTTG
AGTAGTACGGTACAGTACTCGTCACTGAAAAGTGGTGGCTACACGTTATCTGCCCTGAGGCGTGAGCATGAGGTTATGCA
ATCACATTCACAAATTCTGAGGTACAGTGTAGCAAACCAACCACGAACGACTCACGacgtgactgtgactgtgactgtga
ctgtgactgtgactgtgactgtgactgtgactgtgactaCGACTCGTAACTCGTAACTCAGAGGCTGCCACAGTTgttag
tcgtgagtgacgGTCCGACTTTGTTCCTTGTGAATTTAAcgttaatcgtgaatagttTAGTTGTGAGGCTGTGAGTCACT
GAGGTACTATTTCGCGTCTTCTCGTGTTGAGCAAccaccttcacgcttggtgctttcgtgattcgctgGTTCGACCACTT
TACGGTGCTCCGCAGTCATGACTCGTCAGTTGactcgtctcgtctcgtctcgtctcgcccCGAgtggcaatcgtgaaatg
tCAATGCCAGTTGTGAATGATTCTCACCGTGCTTTCTCGCTTGTGTACTCACAACTCTCCAGCTGCATCACCTACAGATT
CTCGAGTCCCCACCACAATCCGTCCTGGTGCCTTTCTAGTCTGTCATGCTTGCAAGCCGCAAGCAATCCCGCCCCCCTCA
CCAGTCATAAGCATAGCGCTCTGAAACCACTTTGTTCTCCGTGCCGCATAGAGCTTGCCTTTCCCCCACCACGACCCTCA
ACTCGGATAGCTTGCGTCCCGGAACATTGTCATCAGGTGGTCATCGGCAGAATCTCAGGTACACACGGCTTGCTCCTCTC
CACCTTTCTGTCCTCCCCCGCAATTTGGGTTACCGATTTGACTCTGGTCCTGCAAGAGAATAGCAATACGCTCACGCTAT
TCGTCCGCATCATTTGCTTTTCCGGTGCTACCATCGATTGGGTTGAACCGACGCTCGGTATCCTCTGTTCTCAAACTTGA
CCTTTGGATTTCGCCAGTCTTTCACCTTGGCTCCGGCCCCACACGTTACCGCTGTTGGGCCAGCCTCCGCTCTACACAGT
TCTTGCTTGGTGTCTAGCCATCAGCAAAACGGCAAAAAGTACAAGTAGGCACCGTCCCAAGCAACTTCCTCTCTCCCTCC
GACACCCCTTATCCAACATCACCTGCTACTCGCCATTTCACCAGAACCTCATCGCTGCCTTCCAACATGACACGTTCCAA
CACCGACGGGTCCATGACCCCCTCCAAGCAGGAGGGCAACTTGGTCTCTGCTACCCACCCACCGCTTGCCAAGCGACGTT
TCGGTTCCACGTCGCTCACTGAAGATCTTCAGCGGCATTGGCGTGTCTACCTTCTTGGTATCTGCGCTTCCTTCGGAGGT
CTACTGTTCGGTTGGGACACGGGCCTCATAGGCGGCGTTCTCAACATGGCTGCCTTTCAAAATGATTTTGGCCTCAAAAA
CAATCCATCCAAGCTAGCAGCGCTCAAGGGTAACATTGTATCCGTCTTGCAAGCTGGCTGCTTTTTCGGCGCCGCTTCCA
GTTTCTACCTGCCCCACCGATTCGGTCGTCGCAACGCCATGTTGATCTCTGCTGCCGTCTTCCTGGTCGGCTCCATCATA
CAAACCACCTGCCGCCTTCATGGACAAAGCGCGACTTCCGCTTTGAACCAGCTCTACGTCGGACGTGTCATCGGTGGATT
CGGTGTCGGACTCGCCTCTTCGGTCGTGCCCACTTATCTTTCTGAGTGCGCGCCTCGCTCGATTCGGGGTCGACTTGCTG
GCATGTACCAGCTGCTGATTGTCACTGGTATCTGCATCGCCTACTTTGTCAACTACGGCATGGTCCAGAACTATCCCGAC
CAGCATTCGAGCGCTATGTGGCAGGTGCCTTTTGCTCTGCAGTGTCTGCCCGGTTTTCTTTTCGTCGTAACCCTTTTCTT
TCAGCCAGAGTCTCCGCGttggctcgtcgagcagggCAGAAGTGAAGAAGCTCATCGCGCCCTCGCTCGCATCAATCGTA
CTCCTATCGACGATCCAAGCGTCGTGGCAATTCTCCAAGAAATCCAAAATGATCTCCAAGGAAAACAAGGCCTCTCCATC
CGTCAACAAGTCCGGATGGCCTTCGCCGAAAGAGTCACAACATATCGAGTCTTTACCGGCGCCCTTCTTATGTTTTTTCA
GCAGTTCACGGGCACTAATAGCATTAATTACTATTCACCCCAAATCTTTGCCAGCCTTGGCGTCACTGGTCAGTCTAGCG
GTCTTCTGGCGACGGGAGTCTATGGTGTCGTCAAAATCGTAACCACCGGTCTTTTTATGGTAGtggcgatcgagcagctt
ggccgcAAGTGGTGTCTCATCACTGGCGGCATTGTTCAAGTATTTTGCCTCTTTTGGATTGCAATCTACCAGGCCGTCCG
TCCCAGCGGAACGCCTGTTGACGGTGTCGGCTACCTGACCATTGCCATGATCTATCTCTTTGTAGTTGGATATGGTCTCG
GATGGTCTTCGGTCACTTGGGCTGTAAGTGCAGAAATTGCGCCGAATCAGCTTCGTGCGTTGGCCATGTCGGCAGCTACT
ATGAGCCAGTGGTTCTTCAACTTTGTCATTGCACTCATCACGCCTCGGGCGCTCGAACACATCAAGTTCGGCACCTTCAT
CCTTTTCGCCGTTGTCACATCGGTCGCGGTGCTCTGGGCAGCGTTTTTCCTGCCCGAGACTAGCGGTGTCTCTCTGGAAC
TCATGCACAGAGTGTTCCAAGGCAACATCATCACTAGGTCGATCCAGGATTTGTCACCAAAGAAGAGAAAGGCCTTCCGC
GACAGGTTGATGGCTGAAGCGGATGGTACGATTGATCAAGGAACCAACCCAGGTGTCAATCAAGAGCAGACCGCCTCGGC
TGACGTTGCTACGCTGGACAGGGTGCCGTCAAAGCTTCCCAAGGGTGGCGAGGACGGCATCCTCAATACGTCGGATGCGG
TCTCGTCTGACAACGACCATGGCAAGAGGTGATAAATAGATTTGCTATATGATTTGGTTGATGCTCCAAGTTGGGGGGtc
ttcttttcttttcaCATGATCCATCTTATGCTCCCGTTTTGTACTTTTATACCATCGATATCAATCAAGCATGCTGCATC
TTGGTCACGTTCAACGAAGCTAGCGAAATGTCTATATGCAAGATGCATCGACGTGAGGATCAAACAGCGATCGCGTCAGG
CATGGCACGCATGAGCAGGACACACAAGCCGGTAGACCGGTGCTTCAACGAGACCAAGACCTGTACGTATGCACTCTCAC
AGTGGCCTGCAAAAAATCGTGCTTTTATCGATATGCAACACGGTGACCGCAACAGGCAGGACTACTGACCCCTCGTGCTC
GTGCGGCCACGCTGAGATGGTCAGAGAGCACCTCCTGCTGCACTGCGCTGTGCTGGGAACGAAGCcgcacctcgtccagc
gCGGTTTCCCTCCCACCGAACGTGGCGATTTGCTATCTCTGCTCGTTGCAGGGGTTGGAAAGGCGAGCCTGAAGAAAAGG
AAAGCTAGCGTCACGTCTTTACCAAGATGCTCTGCACGGTCAAGTTGGTCGTGCACGAGGCGAGAGGTGCCGTGAGTCAC
GCTGACGTCTGCATGGAAAGGGGGGTGCACTGACGTGGTGTGCAGTCCGAGGACCGTGGTCGTGAGTGTCCCGTGCAACG
GCGACAAATACAAGGGAATACCCTgcgtcgagtcgagtctTGCCGGCAGCGTGCTGCTCATCAGCGGGTACAGTATGTGT
GTGACTCGCCCAGACGCTAAAGCGAAAGAGTGGGCTGTTGCACGGACCAAAATGTGCGCAAAGAGGATCGGCATGGATGA
GCACTGAAAGAGTGAAGCACTGACTGGCGTTCACATCTGAGTTGTTCTCTTGCATCATCTCGTCTTTGACGACTGTCGAC
ACCGCACGACCACGCCACGTTCTTGGTTTACTTCGGCACTTGTCTGACCTTTCCCGTCTGTTTCTCGGCAGGCCTGTACT
TGCTGCAGTCGTTCGCGGCCCACGTCATCGACATTGGGCTCTCTGCGTGTCCTGTCGGGGACCGGGGACCCGTTCGTACA
CGTCGACCACGCCTCGCTTACGAACGCAAACGCTTGTGCTATCTCTGGCCATGCAAGATACGGTCGCGCATCCACTGAGA
AAGGTGCGGGCCGGACATCAAGAAACATTGAGCTTATCCACACCCGACTGCACTCAAAACAATGCCAAGCAACACAAAGT
TGAGCCCGAAATCTGCACGTGCTGAGCGCCACTTGCAGCTGTCCTCTGTGGGGCTTCTGCGTCGCTACTTAGCTCGTGTA
CGGACGTTAGTCTTCCATGGTCCTCGCCAGCGTTCAAGAGTTCGTATAGCTCCAACGGTTCGCTGTTGGCTCTTCGAACG
TCATCACGAGCATCCAGCATGGTCTGCTGTCTGAATACTGGCAGCGATTCGCCCTTATCGATGCACGAACTGCCGTGGGT
GTTGTGAGCAAGACACGAGTGAGATACTTAGTTGTTCTACGTTTGCAAATACGCTTTAGATAGGCACGGTTCGTGAATGT
TGGGGGTTTTGCAGAACGTGGTTCGAAAGCGCAGACGCTCGGAGCGGCGACTGTGGATGCCTCAGCGTCTGAAAGAGCGA
CGATCGATTGCGGATCCGTGAGTGGAGATCGTCACTGGTCAATCCAAGGTcccaaacacgaaaggcTGTCCGGcttacaa
tcacgaatgtcgcttccgcctcggctTAAGCCTCAGCTTAGCGCATCCAATGTTGGTGCAATACGCCCCACCTATTCGTG
TTTCATCCAGACGAACATGTACGCCAATAAGGAAATTGCCATGACTTAGTTGTACCTTCCGAAATACCTTGCTTGTCTCG
GACCTTCACAGCGATTCTGACACACCCATCTGCAAGCGTGGACGAACAAGCATCTCGACTGGCCCGTTAAGCGAATGCGA
GGTATGGGCGATTAAATCGTACTGATCGGCGGCGTAGACGCGGTGCAGCTCAACAACGATGGTGTGGGCAGCGAGATACG
CTGCGACCATGTCAAGGCTCAACCGTGGCGTGTCAAATGAAACAACAGTCGATGATCCACGGGATCAAGCCGGTCTCAAC
ACCAGCCGACACGGAAACGCATCCCAGCAGCAATCGGGAACGGGCGATCTCTAAGGTGGTGCGATTATTGGAGGAATACG
AATACAGGTGCAAGcgacagtcgtgagtgattgATTTCAGAGTAGCGGCCTCGAGTTCGAATGCTGCTCCTCAGCTGCGT
CGACAAACGGATCCGCGTCCAGGGAGACACGTGTCGTTCCGCCCGCTGAGAGCGTTGGAAAactcgacgacgtcgagatT
GGTCTCGACGTAGACTCGCTGAATGCATCGCCAGCGGCGGCCGCCTCGATGTCGTTGCTTGCCAGATACGTCGGCACGCT
GACGCGAGGGATCTTGAAGTTGCAAGCCGCAGCCGAAGGGCGTGTCAATCGACTGTGAGATGTGGCACCAGTGCCAGACG
TCAGCGCGGTGGTGTTGATCGGTGCAAGGTGAGCGTGTATCGGTGTAGATTTGGGTCGCGGTTGTTGTCCTTGGTGGTGC
TGAGTATTGCTGTGGCTGGGATAGACGGGAATGCGATCTGTTAGCTGCGTCTGAAGAGGTATGCTGGTAGTCCTGCAGAG
CGCGAGACGAGGGTCAACGGAGGTAGCGCCGTATGGCGATGCAACGCGCTGACCAACATTCAGGCTGAATGGCTCATTGA
CCACCCGGATTTCTTGCTCTGAATGCGCCGACGGAAACACAGTCATCACGTTGTTCATTGACATGCCATCGTGGGATGGT
GAGTAGGGTGTGTACGCCTGCGAACGTAGCTGTGAGCTCTCACTGAGTCGGCTGAGAGCGGCTGCGTCGAGAGTGTCACT
TGCTACATACGCTTCCACCGTCTTGTGGCGAAGGCTATCAGCGCACCGAGCCGCTCTGGGCGATCCGCCAAGCTTTTCTG
ATAGAGTAAGTGGACGCAGAGCTGACATGCGCTGCGAAGCATGGCTAAGCCGCCTCGTCGTGCGACGTGAAGAGGACCAT
CGCAGCAGAGCCAGAAGAATCAGAATCAAGATGATCGCGCCAATGACTCCGCCAGCAATCGCGCCTTTGTTGACGCTGTG
AGAAGTAGCCAAGCCCGAAGATGAGGCCGAGGCTGAGCCGGATGGGAGCGAAGAgactggtgctgctgacaCTGATGTTG
AGGTTGCTGCGAGCGATGTGCGTGAGGCCGACAACACCGAGGCTGGCCAAGATCGTGGCGTACTCGCAGAAGTCATCGTG
GACGCGCGAGACGCAATCGTCGAGGCCAAAGCTGTCGCAGTTGACGTACTACCCTGAGCGCTGCGCGTGCAATCACCAAA
AGTGAAGGTGCGCGGATCGATCGCGCTCACCTGTACAGTGGAAGAGCTGGCCGAAGTGGTCGTCGTGAGAATGTTGCCGT
TCATGTCGGTGAGTCCAACGCCGATGCGATACTGTCCGCTGAGTCGAGAGTCGCCGAAGTTGGCCACCTTGTCGTACGTT
CCTGGCGAGCCAAACTCACCGCCGGGAAGCGCCGAGTAGAGTAACGAGTAGTTCTGGCCACCCTGTTGTGATACGAAGAA
GAGCTCAATGTACGATGAGACGCTCCATTCTGTCTGCGAGAGACCGACACTCCAACTTAGCTGGCTGCAGTTGACGGACT
GCACGGAGAATTGCAGAGCGCTGACCGGCAGTGATACTGCTGCAATGAGCAGTGCAACAAGCGCGCTCGTCCGTAATGAG
ACCATGACGGCAGATGTCTAGGCGTAAACGATCGCAGCGAAGATGGTGATCAAGGAACAAGGTCGAGACGAAAGCAGGCG
CTCCAGCGATGAGGGCAAACAGGCCAAACGGACCGGGATGCGATGGTTACAGAGTTGTGCAGAGTCTGGCAATATACACG
ATCGCTCTTGACGCACAAACGAGCATAGCCAGATGCACGCGGTGAAGTTGAGGATCTAAGCTCAAAGCGGGGCAGGAAGA
CAAGAGTTCTTCCGTCTGCATGCAGGAAATGGACCAAGGAGAGCCAGACCGCACAAAGAGCGTCGCCGACTGGTCGCGAT
TGGCATCTTGGGCGTCGACTAGTCTGGACAAGGCTGGTACAATGCAGAAGCTTCAAGTCATCAGTCGACTGCATGCATCT
CGCCAAGGGCGCGGTCTGGGAGCCACCGTCGCACTGGCGCCAAAGACATGTTGCCACCATCTGTCTCCGTTTTCGAGCTG
ACCCGCATTTGCACGCTCCCTCGACCCTCGACCCTTGGCGTTAATTCATTGGGCTAGCGAATGACATTCGCACTGTGACT
GTTTTGGACAACAGTTCATGGTATGCCGGCACTCTGCGACAAGCGCAACGCTCGTGAAGCGTCTCTGATCGGGCTATGCT
TGATCGTCATGTTGTTGCGCTGTGTTCCTGATGGCGAGCGAccgtctcgtgtctgtctCAGTCTTGAGAGACTTGTCTGC
CTGGCCGTGCTGTGCtgccatcgtgaatgccaGATTTTTCCCAGATCAATCGTGGGCAACGCCCAACCCTCGCTTGTGCC
GAGGGCGTCGAACGGATTTCAATCTCCGACGCAGGACTCGACTCACGGTAGCCAGACGCTCGCGTTAAGACTTGTGACTC
TTGACGGCCACGATTGCCATGCATCTCTctacattcgtgattcacgattcgtgattttgcCCAGAAAGCAGCACTTGCCG
GCCACGCATGACTGCTGCCGTCGTGATCTGTGCCTCgcccaatcacgaacgtgATGCCTCCATCAGCCGCACGCTTGTAC
GAATCCTCCATCCTTTCCACTCAGATATCTTCGAGCTTTGTCCTAAACACAACCACCATCGCTTGTGTCTGCACTTTCCT
CTTTCCAAAAACGCATACAGTCAGTTTTTCGTTCAATTGCAGCGCTCATGATGACCTGAGGACAAGCTTGCACGCTGTCT
TGCATGACTTGGTCGATATCAGGTGCAATCAACCCTAAACACCAGTGCGGGGAAAAAATACAATTCGAAATGCCAGCAAG
GTATCAATATTTGAAAAGAAAACTAACGTTAACGTTATTATAAAAGCCGAATTGGGCTGCTTACACCTCGCTATCAACCT
GGAAAAAAAAGAATACCAAAAACCTCTGCGACAAAAACAAATGCATTGACGGGGAATCGAACCCCGGTCGGGACGAATTC
GTGGTGAACCTTCGACGAAGGCGGGCTGGCAACGTCCCGTGATACCACTACACTACCAATGCTTAGATGCCTACGCCACC
TTGGTGTTGCACTATAAGCCACAAGTCTTCAACAACTGCCAGGAGGGGTTTCCCTCTGCATTCGTGACCAAATTTTGAGA
gggtgaatcgtgaatcgtgaatcgtgaatagcgCCATCCAAGTGCCGTGCTACGATCTTGAAAAAAGAACACCTAGAGTG
GGCTATCACGATCACGTATTGTGTAGCATTGTGCAGGTCAAGCGTGGTAAAGCACAGACGTTGCAATCAggtgagagaga
gaggtATCATCTTCTTTTATTGAAATGTTTATGCCATGACAAAGGCTGCacatgaatcatgaatgtcAACATCAGAAGTG
GCTACGAGCAGATCAGAGTGTTTCCACCGTCCTGCGAGCCGAGTTTACATGTTGCGATTTTCTTGGAGGCAAAGGGAATG
CTTTTATGCTGAATGTTTCTTGTTCCATTTCCTAGCTACTTGAAGCTCTTCCGagtcacaatcgtgaatgttcAGGCCTT
GTTGGCGAAACCGACACGGTTGCTGTCAGTGTCAAAGATGGCAACCGTGTTCTGGAGCCACGAGTCACCGGTGACCCAGC
CGTTGACGCCAACATTGCCACCAGCGATCGAGAGCACACACTGGCCGTTGTTGGTGGTACCGAACGACGTGGTAGCAGCC
GACAGAGACTTGGAGTAGCTGCCGTACTTGAAGGTGATCGTAGGAGGAGAGTTGCAGTTGTAGTAAGCGTACGTGCTGCC
GTCCTGCGTGAAGGTAggcaagccgagcttggagaagagctgcttggcctgcGATGTGGGAGCAACAATGATGGTTGTAC
CCGTGTCGacgatcgactcgatgcTCTGGCCGTTGACCGAAGCGGGCACCTGCCAGAAGCCCCggctcgagtcgatgctC
TGGTAGACCGGAGTGCCCGAGTACTTGGCCGAGTTGGTACCGCCAAGGAAGAGTGTCGAGCCCGACGTGCGCAGGTCGAA
CTGGAACTTGCCCGACGACACGGCGCCGGACTGCTTGAGGCTGTAGAAGTAGGGGGGGTAGTTGGAGCCAAATGCCGAGA
GCTGCGGAAGCGCCATGCCCGAGATACCCTGCGAGCCTTCGGACGAGGAGATAAACTCCTGGTTCGAAACACCGATCGCC
GCATTCGAGGCAGTCAAGCCAGCAGCATGTACGACGTCAGTGTAGATCGTACCCTGGGCGGTGGTGCCATCGCCGTAAGC
GGTAGAGAACTGGTCTCCATTGGTGGCCGAGGTAGACGACTGGCTGGGGTCGTACGCGCCTGGGTTTACGAGCGTGTCTG
AAGAGCCAGtgtcaaagtcgatcgGGAAGCTCTGAGCGGGCGTACCGAAGGCCAAAGTACCGGTCCACAGCTCACCATTC
TGCTGGTCCGTGAGCCCAATGGTGCCAGTACCACGCTTGGCAAGGTGCTCGGGGAGGTCGCGCTTAGCAGGGTGCACCTT
GCCCGTGTTCTTCTCGTAGTTGGAAAAGCTCTTGGAGTACTTTGCACGAAGCCCGTTCATGTGGGCATCCACCTTGGCCC
AGTCGATCTCGGACGAGCCTTCTTTGGTGAGCGTGGCACGCTTCGAGATGCCGACCTCGATGCCTCGCTCCTGCTCGACG
ggagcagcaacggcaagtgccgacgaggcgatcaGACCGGCAACGAAGgagagcttgagctgcatctTGACTGTGTGTAG
AGGCTTGTGGGAAGCGTTGTAGAGATGGAGTGGAGGGATATGGGGGTTTGGATTtgagatgatggtgaccTGATGGAATG
AGGTGTGAAACGATCTGTCTTTATactcgtcgacgttggtACGAGTATCGATGGCAGGCCTATCACCTATCTTCTACAGC
ATCAGCCAGCCTTGGTTCCCTGCGATATCGTACCATGGCGCTTGGGACGCGAGGCATCAAAAGAGACTATTGGGGTGACT
TAGGAGCATATTAGGCATCGGAAGTCTGTGCACCGAGCGAGAAGCTTTCCACGCAGATGCTACTAAAGTCTGTTGTGACC
GCAGAGCGCTAtggcgagacgagacgacAAGGGGAAAATCGACAAGCTGATGAGGTGCAACGGGCAATGAGCAACACAGA
GCATGTTAAGCGCAGGGTCTGGAGAAGAATGGCACAACCGAAGCCAACTCGGTTAACCCAAGTGCTTTCTCGATTTGCCA
TCATCCGAGATGCAAAGGAAAAGGCCACGCTTGTCACCCAGAGAGCAGACCGGCCTTACCCCTCCAAGCCGCGGTCACAC
CCATCGAAATAGCCGCGCTTGTGGGTATAAAGGTGTTTGCAACAGACGAGGTGCGCGATGCCTGACAATCGCAGCGATGG
CTTCTAAACTTTGTGTAGCTAATCAACGGTCCAGGTAAATCATCATATCATGGCATAATTCGAGATAGACGGCAGTGGCA
CACGTAGCCTGTATGCACCGTCAGGGAGCAGGCTTTGGTGGATCCTCTTTGTTTGCCATGAGCATGATGCTGTCGCACCT
GTGTTGCCATGATCAGCGGGCTGTGGTTGACAggcggctgctggctgGCCTCGAACTCACGCTTAGCGTGCAATAGGGTT
CGGAGGAGGTCAAGCCGTAAGCTTGCGTCTGAGAGCGGCGGCAAGAAAATAGACAGCCGATTCTTTTTCTGGACGTGTCG
GAGTGCAAAGTTACTGCAAATAGTGCAGTAGCACGCCTCGCCTAAGGTGCACACTCGATTCACGTCATGTcttgcattca
cgattcgtatGAACGCTGATGGCGATTGGCGATTGGCAATTGGCAATTGGCAATTGGATTTTCGAGGTGGGTGCATAGAT
CAACCTTAATTGGTGTTGAGTTGATGCCGGACAGATGGTTCTTCTTGATTTCATTGGCTGGCCGTGCTTGCGTTGAGCTG
TGATCTGGTCCGATTGTGAGCAAGAAGccgtcgatgacgagacTGATAACCGGCTCACCATCCTCCGTTCACACTCTACG
CTTCGGCTTGCGTCTCCGCCGCTTCGCTCTATTGCCGCCGCTCAACCGCAGGTATGGACGGAACTTGATGCATAAAACGT
CATTAACGATTCGGTTTGACGCTAACGTGCCCTCCATCTCCGCCATGAAGAACAACGTTTCGGAGGTGCACCGTCCGAGC
CGGATGGGTTTCACAAACACTCTCGATCCACGTTGCTTAGGGTCACATCTGGACGATAGCAACCTGTTGTCTTTCTGAGC
ACGTCAGAGCACGATGGTCACGCCACCGAAGGCGGTACAGCTGGTAAAGATCGTTTAGCTCCATCGGACCAGGTTCTTGT
TGAAACATCAGGGTGGGGGGAGGACACCATCAAACACACGCGTCCaaatcgtcaatcgtgaatgtgtctgtgactgtgac
tgaaAACAGATGCATCGCCTAGGAAGCAGCTCGCGTGACACAGTGAGCGCATATCGCGTTATGAAAGATCAGCCTCTGCT
CAACTGAAGCGTGCCACCGAGGCTTGCTTGTCTGAGAAATCCAGTAGCGCCGATTtgtaattcacgattcaagattcaaT
TGGCGGCGTGTGATGGCCGGATTTTCCGTTTGTTTCGGGCAAgctgaatcacgaatctgttTCGAGCGAGGCTTGAGGAG
GCTTGAGGAGGCTTGAGGAGGCTTGACCCGGGTTGATCGCAGTGCTGTACTCGATTAACGGATTGATTTTGACGGAACGT
CATCGATCTGTTGAACAGCATCGAACTGCAAATTGGCTCAACATTCAAGTGGCTGGCGTTGTCAACGTACGTGACACAag
caaatcgtgaatgcgacCAGTTGTTGCATCATACCGTCACGAGGTGCTATCAAGCAACCAGGTGCCGCGGCGTGGCGCGG
TTTATCGCCGGCTCCACTCGTCCTGCCGTGAATCGCTAGGCTTTTTGTTCCCGGTACCCTTTCCTTGGTCAGCCGACATG
AATGacagcaatcgtgaatgcttcTCCGACTCGGGCGGGGCTGTTTCAGCGCGTCCCATTCACATTCCCCGCATGGCAAC
GTCACTCCACGCCGCTAGCCACCAACGACCAATGCGCCATTGCAGCACTCAGTAGCTAGCGAGAAAACGCGAGTCGCAAA
TGACAGAGAAGCGGCACTGATCTTGCCAGGACCGATGCTGTACCGATCACCCGATAACAGCGACGGCAACTGTGAGGCCT
GACCGCGGTCGGCCATCTTCCGCcggacgagctcgacgagaccgaggcTTTCGAGCCGAGCCTCGCGTTTCAATAGGGTC
TGCGCTGATTGCGCGTAGCTCTTCGTGGCGAGGGCTGGTGTGCATGCGCAAGTCTCATGCAAAACCACGTTTGGCCGAAT
TACGACTAGCAAGGTTTGGAAGGTGGCCAAACGGCGATTTCAACGAGCGCACACTCACTGATAGCCATGTTGAGTAGGGA
GGGAGATAACTACTTAAAAAGCGCGCCAAAATATGCGTAGCTGGCGCTAAGCGAGGTCTGGCCTTTTTCAGGCTTGGCTT
TTTCTTGCAGCGGAAGCCAAGTGACGaacgagtgtgagtgtcgGTTTGGGTTGTGGATCACAGCACACACCTCACACTAG
CCTGGTCGACGCACATATCGCAAGCCCACGCACGCTCTTCGCAAATACGGCTAGCTCATCGAAGGCAAAGCTACCATCGA
GACCTTGGATGGCTCCAATTGCCCTGAGATAAGCTCGACACAGCCACGGCGTCTCGAGTCGAATTCACACATGTGAAGAC
ACACATGTGATAGAGAGAGTCGATGCATTCGATCGCGAACAGCTATGGCACcaatccacgatccacgatccacgatccac
gatcatGGATCATGGATCATGGATCTGTGCCGCAGCTTCGCAAGCAAAGATCAAGTCAAggctgcagcagagcgTCTCCG
TATTCCGACTCTCGTACTTGCTTGGACGACCACTCTTGATCGTTTGCTGCGCAGCTGAAACGGACACGCCTCTTGCCGAG
AAAATGCTTTCGCGTAATCTATGTCATCCACCGGGCGACTCTTTCGTCATGGTTCCGACCGTCTCGATTGCGTGTGTTGC
CGCTTATGTGAGATGCTGCTCCACCCTCGTGGCGAATGTACCGTGTGTTGCTTATTGAAACGGTACAGAGAAGCTGTCTC
ATCCAAGTATCGGCATACACTGTTCCGTCTCGCCAGGCTCGCTTTCTCGGTCGCCATCACACATCTCATGCACAGCGATG
ATCATCGCATGTCTGCTGTCTGCCTTCGTTGCATTGCCAGACCCATTTTCTCATCTGCAACGAGTTGGCTGTTTGGTCGC
ACAGACGAGGACTCGGCTCgacatcagcatcgacttGTAGAATTAATGAGGCGACATAGGAGCGATGCAGTTTTGCTACG
TGTAAAACGACCTAGAGGTTGGACttgacagcagcgatgcactcaatctcgacgccgacgtcCTTGGGAAGACGCGCAAC
CTCGACGGCAGAACGCGCAGGTTTGTAGGGAGCGAAACGCTTTTCGTAGATAGCGTTGATCTTTTCAAAGTTGTTCATGT
CCTTCATGAAGATGGTGCACTTGAGGATGTGCTGTTTCGAAACGGCATCACGGTCAGCAAACATGCAGTACGAACGACTT
GGCCAAGAACAGACAGAAACGGGGCAACTCACAGATGGCTCGGAACCAGCAGCCTTGACGACGGCAAAGAGATTGTTCAG
CGCCTGTTCGGTCTGCTCCTCGATACCACCCTCGACAAGCTTCATCTGCGGGGTGAAGGGGATGCAGCCCGAGACGTAGG
CGACGCCATTGTGCACCACAGCCTGCGAGTAAGGTGCGACGGCACCAGGTGCCTCGGTAGTGTGGATGACCTTGTAAGCA
GTCGACATGGCGGCTTTTGATGCTGAACTGGACAGAAGACGTGGTGCGACGGCGCAAGGCAAGACTCTTGGAGTCAGCGA
TAGTGCACGTTGAACGTGTAGCGCACAGACTGGGACTCGCGTGGCTCGCACAGCGCGGTTGAGCAGATGTGCTGGTACAG
AAAGCattgtcgagcagcaacggaTGGTTTCTGACTTCCAAATGCGATCGACTGCTTGTCAGGGTGAACTCACAGATGAG
CGATGAAGCGGAAAGGGATTGGCGTGATAGTActgacaatcacgaatcaagaatcgaatcaccaatcacgaatggcgaTA
GCGCGTTGAACCTGACAAAGAGAAAACGTGTCGATTTGGAAGAAAACGGTGCACGGATCAAGTCTCTACTTGAAAACATA
TGCGCCGTGGAAAACGCGGCGACGCTCTCATGTCTCCGAACCGCGAGTTCATGCACACCACGCTTGTCGCCGTCTTGGAT
CTGAGCTGACAACTCCGCTCGCTTGTCTTGACTCTTGTCGGCCGCGTCGTCCGCATCAACCTGGGTTACGGCAGGACGTC
GTGACGGGCGTGCCATGTCAGAGTAGGTCTCACGTTCTAGCTTGCATGCCACCTGTCGATTAGCAAAATGGTCTCGTGAC
GCCATCTTTTCTCGGATGAGCCGgtcttcacgcttgcgGTTCGGAAGCAACTCGTGCGGACGGTCATGCTCGAGCTAGAC
GAGACTAGGCTTAAACGGCTCGACCGGCTTTGTatgcgcttgctcgataGCTGGTAGACCAAGACGTATGTGGATGATTA
ACGCcgatattcacgattcacgttgGACGTTCCTGGGTCGGTCCAAGTGTGTTGatatattcgtgattgtcttCTACCTG
ACGCGGACCTACGCTTGAAAACATGATCGTCAGATCACAGCCAACCAAAACAgaccgtgaatcaccatCTACAGCCAACT
agaatcgtggatgtggCTAGATGGCAACGTGAGAATCGTCGCATTCTGCCTGTCGCAGACCGACGACTGGATGGCCACCG
GTGATAGCGCTCATCGGGACCTTGCGAAAGCCGATCAGGCTATAGTGTAGCTAGGCgaacaagcgtgaagccAATATCGT
GAAAATCCGACCAACGACGTTTCGAATCGATCGGGCATCGAGAAAGAAATGGCGGATCTGACCAAACAtaagaatcacga
atcatgcAAGCACCAAGCCATGAGCGTGAAGCGTACAGGGtccagcagaagcaaaCTAAGTGAGCGTTGCGACTCACAAG
TTTTGGCGCAGACGCGCGTCCTTGTAAGCAACCATGTATCGCTGCTATCGTCGGtgctttggcttgctcgtTGGACGCGA
TCGCCAAGCCAGCCATTGTGAATGCGCGAGTCGCGCACCACCTCGGCGACCGCCCTAGCGCGCGCGTCCAAACGTCGACG
CGTACAGCGTTGCAGCGAACAAGTCGCACCTCGGCGTTCGACAACATGTTCGGTACCTttgaacagcagcagtaccACTC
AAGATGCGTGCACACCATCCACGTCGTGTTCAGCTGCTCCTAGCGGATGCTCGCGACCGGCACGTCTCGAACGCTTCCTC
TCATGGTGTCGAACCGAGGCAATATACATCCACCCCGCTTTGGACGTGCGCTATATGGGCGATGCCACCTCGTGGAACAT
CTCGATCCACGCTCGATCGCACATCGACTACGATAGCGTCGTCGTCACGATCCCAAAGACCGCAGTGCTCTCTCGCAAGA
CGTCAGCACTCTCGTCCGTCTTACAAGGCAAGTGGCTCAGCGATTCACACGAAACTGTCGGCCTCGAACTGGCACTCTGT
CTGCTGTACGAGCGATGTCTTGGGGCAGCGTCGCGCTTCGAGCCTTTCCTCTCGATCCTTCCGCGCGTACGTATCCCCCT
GCCTTTCCTCCAAGATGCCTCAGCACTctcgagcgcttgctcACCCTGGCGTTGGATCTCCGGCACGGAAACAGCCCGAA
TCAACCAGCGAGCATCGTATTGCTACCAGCTCTCCTCCTCCGAGCTTGGCTGGCCATACGACCACGATTACGGAATGTgc
aaggccaaggcgctTGACTACTTCCACTCGTTCGGCATTCCGATCCTGGCTCGCAGCAAGCTGTTTGATGCGACACAGAG
ACAACATCTTGACGCATTGCAATCCGCATTCCTGACCGCCTACACGCACGTCTCTTCAAGAGACTTTATCGTGGATACGT
ACCATGGGGTGGGCATGGTCCCCGTCGCGGATCTGTTCAACCATGCCGAAGTGCATACAGTTCAGTTTGAATCGGATCAG
GACGTGTGTGAGTTTTGCGGCGTCGCGTTTTTGACGGCGCATGACGACCACATGTGCCGGCTGGGCGAGAAGAGCCAGGT
GGACCAACAAGAATCccaggacgacgacgacgagcaagaggacAATGCATCCTCGGATGACAGCAATGGAGCAAGCGACT
TTCGAGAAGAAGCGAACAAGCAGACCAGAGAGCATGtagacgatgatgacgaccaaGGAGGGCTCGAGTTGAGTGAGCAT
ATGGACACGCTCGATATGCGTACGTTGGTCTCTCACTCGGCTGGGTGCGAGATGTACAACACGTACGGCACGCTCACCAa
tgcgcttctgctgaCACGGTACGGGTTCTGCCTCGACACGGAAACCGACGTGGAGCGCTTCACGCTGGACGTGCGATTTC
CGTCGGAGCGACAGGCGTATCTTGAGGCGTTTGTAGCACAGCGCGTTCCTGGACTCACTTCACTGCGCCATGTCACGAGC
ATGTTCGACGAGGTCGTATCGCGGATCGCTGAACAGTTCTCGCAACCAGATCAATCCACTGCGATCGACGCGTTGCACCA
CCTCGAATCCCTCCTCCCGCCTTCCACGCCCGACTGGATCCATTCCACCTTCTGCCCTCTCCACACTCTCTCTacctcca
cctcgaaccTCAATCCCGACCCCGACCCCGACCCCGACCccgatctcgtcgacagAGACCACATCCACCCTCTGTTCCTC
TCGTCGACCGGCCAAGCCAGCCTCcccctcttcctcctcacCCTCCTCATCCTTCTCCCCGCGCCGCCCCGCAACCATGC
GTTCAACTTGGCCCACTCGCACTTGCACCTCGATTCCGTTCGCGTCCAGACGGCTCTGCACACGCTCCTCACATTCGCCT
CATCGCGTCGCAAACGCCTCTACATCTCAAAGCTCATCGAACCAGCTCTCGTCACCCTCCAACTTGAGCATGCATACCTC
GAAAAAGCCTGCATCCAACACGCCTACCAGGAATACGTCGCCACAAGCACAGCCATCTCTATTCTCCAAGACCTCACCAG
CTCGCGCGAGAATCCATGATTCTCCTCGACACATACACTGTTGATAAGTTAGATACaaacattcgtgattgctcgTCATT
CCAGCGTGATGCTAGAACGTCTGCCAGCCACCCTGGTCCATGGCAGCCTCAATCTTTCTCGCAACAATATTCGCCACGCC
ATGGCCCCATATCTGCTTGCGCAACTCGTCGTACCTCTGCTGATGCAGCTTCTGCGGCCTACCCTTCCTCAGCCCCACAT
CAATCTCTCCATGACTGTCCAGATACGGCGACAAGAAGTGGAACGTCCCATTCCCCTGGTACAGCAACAAGACCAGGTTG
CTCTTGATCTTAAAGTACGCACCCACACTTCCGCCACAGCTGTCCATGTGTTGGTTGCACTCGCCgcgctcgccatcgtc
ttcgctctGACAGCAAAACGACTGCAGACAGACTACGTCGCCGCACATCAAGCACAGCGCTGGCTCCGGTGGAACGTTGC
CGCACTTCTTGCATGGCCGACGACGCGTAtcttgcagcagcgtcgccaGATCCGCCGGAAGTTTCGCCAGTTCGTAGATG
TGAGGATgctccagcagcaacgtcgGGTGCGATTCGGCCGCTTGCAGATACGAAGAGGCAAGCGAATGCAGTCCTGCCGA
AGAACGGCCCAGCGTTCCACTAGCCAAGGATGCACTCCCCGAGGCGCTGCCAACACCTGCGattgcagctgctgcactcG
ACGGTCGATCGTGCGCAGCCGAATTGGATGCCTGACTACCACCGAACAGCGAATTGCCCAGCGGCGCAGGTTGGATCGGC
AACGGCCGGAACAGCGAGGCCAGCGGCACATAAGCATGCTTGATCCACCCTTCCACCAAgcttgccatcgtcgtctgctT
CTCTGCGCGCACCGGCAAAGCTTCGGAAGGCAACGGGATGTGCAGCTCCGATAGAAGCCGGCGATACTCGGCAGGCGACC
CTTCTCCCACCTGCATCGCCTCGACGTCAGCACCTCCAAGGCCTGCCCTCGATACGCCCAGCACGCGTCGCAGAATCGCA
GCGCGACGCAGGAAGGGCAATGTATAGCTGCAGATCATCTTAGCCAATGTATCGTCGTCCAAGTTGTCAAAACCCAGCGT
GATGTTGCCCCTGGCGTAACCGACAAAGCCGATAATGTTGGCGACAGTCCAGCGAACGTCCGGGAATATGAGCCTCGCCT
CCTCGACGTCTTCCTTGCTGATGTGCCCCGGCTTGAGACCAGCACCGGGTCGAGGTGCAGAAGATGGTCCAAAGAGGGTC
CCCATGTGACCATACACCTGCGGCCAAATCGACGGTTGCGCCAGACCAAACACAGTCTGCACCAGACAAACGTAGTACAT
GAGAGCCGTACACTGCGTCAATGCATCTGGTGCCACCACTGCAGCTTCGATGAGGATCGACATAGGATCGCGGAGCAGGA
GCGGCGACCGGACCGCGTCGTCGCCACCCCAGTGTGGCAGCAATCGCTTGAGAAGTCCACGCCGGATAATGTCGGGGCCC
TTTGACCCCTCGTGGaacgtcaacgtcgacacGCGCAGGCAGTGAATCAACGATCTCAACAGTTCAAGAGTAGAATCGTT
GAGCGCGTCAGCGACGGTCCTCTGCTCCACCGGAACGGTGCAGTCCGTGGAGGGCGAAGGCGTCATTCCACGTTGagccg
cttcgagcatcgctATCGTGTACGCGACGAGCTCCTCTGGAATGTACATTTTGCGACCCTGCGGTGCCAGAATCGTGTGT
TGCTGCAGTTTCTCCCTGGCCGCTTTGGTGGTGTGGGACATAGGCTTGAGCACATTCATAAGTCGATCAATCATCTGGCC
GGTGGAGCGGTCGATGttggccatctcgagcCGCATCTGCAACGAGCTTTGCGAGTGATCAACAAAGAAAGGCAGGAACG
CGCCGCTACCATGATCCGTCTCCTGGTAGTCGGCAACATTGGTCTTGGACGAGTGCTTCAggatgtcgatgttgatCTTG
CGGATCCAGTCTTGCAATGATGATTCGTCCGGCACAACTGAGCCAAACGGCGCAAACATGCCTTCTGCAGAAGTTGTAGA
AGCGACGTCGGCCACCGGCAAGATCACATTGCCGAGACTCTTGCAGAGCGGGCAGATGAATTCGGAACGGTGCAAGTCCT
CTGGGTGGTTACGAGCGATCTGTTGCGTATGGCGTTGCTCAACGCTTCGACAGTAGGTCTCAAAGCAGTGCAGATGCATG
AGATGACCACAAGCCGAAGCAAAAAATCCAAGGCGGTGGTCCTCCTGCGGAAAGCTGCCGTACGCGGGTCCCTGCCTTGC
CTTTGCGTTCTGCGGTAGACCCGATCGACCCATAGGCGCTGTGCCTTGGATTCGCTTGCCAGTACTGCTGCCGCGGTCCA
TGGTGAGCGGCGCTTCTAGCGCCTGCTGCAAGCTGGGTGCATCTTGCTTGGGAGTCATGCGCATCATCCTGCTGGGCTGA
ATATGGGCGAGACTGCCAAACGCCTTGTCCGAGCCCAGATTCTCTTGGCACAGGATGCAGCTGCCCCATGTCCTCTTCGG
CGCTTTGCCTTCCGCACCGACAGACGAAGTAGCCGCGTCCACCTCGccttcgtcatcgtcatcgtcgtcgtcatcatcgg
cacCGAGCTGATCAAGTAAACTCTTTTGCTGCGCCGAAAATTTCTGCATTATAGCGGCCTGACGTGCCTTTGCGGcggct
cgtcgagcttcctCGGCGCTTTTCTTCTTCGGGGCACCACTTGCTGCCGAGCCTGATCCATCGGCCGAGATTGCACCGCG
CCCTGTGGCGGAAAAGTGGGGCCGCACGATGCTGCGCGCCTTTTCCGAATGCGACGCTAGCTTTTCGAGACACCACGTGA
TCTTGCCCTTGAATGGCTTGAACTTTTCCAGAAGCTCGACACGGCACAGCATCTCAACAAGGGTTGCCTCGGCagctggc
tttggctcggCTTCTGCGCCTGCATCGTCCGCAGCTTCCAGTTGTGAGATGAGCAGGCTCGCTGCTTTGTCTGCAAAGCT
GTCGGCGGCATCGACCAAGCCGATCATAACAATCTGCAGCGCCgcgtcgacgagcatgtCCGGGGCATATGCGAATAAGG
AGCGAGTCTGATCCAATGCCTTGAAAAGCAGCGAGACGAGTATATCGTTCGAGAGAACATCAGGCAAGCGGCCAAATAGT
GTGCCGCGAAGCTGGTGCAGTGATGCACTTGGGACCCAAGGCGGAagctcttcgtccttgatGGCAGAAACCGTGCGTCC
GCTGCTGTGAGCCAGCCGTTTCTTTTGACGTTCTCGAAgcacctcctccacctTCTCGCGCTGATTACGCGTGTAGTGGA
AGAAGAAAGGTTGAATTTCGGCGTAGCActcgtccttgagctcgaagaTACCGAAATCGTGCGTACCATCGGGGGCGCGG
AAGGTCGACACCTGCGACAAGATTCGCTCAAAAGCCGCATGGTCGGTGAACTTTTCGGGGATGTTCTTGGTTACGTCGGT
GAATGTTCCTTGGCCCAGCGCGAGGAAATGGATGACCTCGCGTCGAATCTGTGCTTCGATAGGCCAGGCGCATACCGACG
ACATCTCGGACAAGCACGTCGTGATAAGGAAAAGGAGCTCTTCTGCCAGGAAGACGCCTTGCACTGTATCGTAGGGCTTG
TCTGCCGGCGAATCCGTCTGGTTGAACCAGTTGAGAAGATGAAAGCGATCGAGCAGGGTAAGCAGGTAGCGGTCCGTGTC
AATCATAGCAAAGCCAGCCTGGACAAGCAGCAGATCCTGGTCGTACATGATGGCACGCATGGAATTGTCGCGATAGTGAT
GCGCTTGAGAGCGGATGACGAAACCGTTGCGTACCCACATGTTGCAGCGGATCTGCGCAAGCTTGACACAGACGCGCAGC
GGAGAGTCGATGGCGACCAGCAAGTTGTCTTCGTCCACTCTGGTGCGCAGCAACGCGTCGAGACGTTCGGAGCCGGACCA
TGTCTGCAATGCGTCATGCCCAACGACGGAGATTTGCCTGATCAGCTCGGCGAGAAGCCAATGCAGCGGGTGGTGAAAGC
TGATAGGTTGCGACTCGACCGCAAATGAAATGACGGACATGGTTTTTGTTCCAGCACTAGTGCCAATGGTGTAGCTGGCA
TCGTGAAAGGTGGTCTGAGGCCACGAATCCGGGTCTTCGATTGCCAGCTTGCAAGAGCTCCAATAAATGGCGTAGATGGT
GACCACGATGGCCGCGACAAGCTTTTCGGGCTGGGCATGGGCAAACGCCTCGCCAAACATCTTGGCGGCCTTACCGAGAT
GCGAGCTGATGTGAAAGACGGGGATCCACATTTCGCTCTCGAATTCGACGTGAGCTGAAACAGCTCGCTTGGACGGATGG
ATCGCCTGGAAAAGAGACAGGCAGGCGAGGAAATAGTCGAGATGCTCACGCTCTGCCTTTGCGATGAGCTTCTGTACGCC
TTCGGACGCAAGCAGGTAGCGGATGTCGTAAAAGATGTGGTAGCTGCGCGATTGACGCAAAAAGATGAGGTGAACGTTGG
CCTGGCTTTGAATACGCGTCGGTGGTGGGAGGATGAGGTCCATCTTTtcgttgacgagcgagccgGCAAAGATGGACTGA
AGAAGCAGGAGGAGCTTGGACAAGAAGCCCACCTTGTCGACCAGCATGGTTGCGATCGAGGGCACGCTGAAGAGCTGGAC
GGTTAAGAAGCAAATGGAATATTCTTGCTCGCGATCCTTGATCATGAAGGTCTCGACGAGTTTGGGATAGATCTTGGCAA
AGCGCAGCGCTAcctccttcttgatctCTCGGCGGGCGATGAGGGACATGAGGAGCGCCTTGATGTCGATGCGAGCCGAC
TTCCACAGCTTGCAATCCATCAGTAGGAGGCCCTCGTAGTGAGTAAGGTCGCGAGGGTCGAAGAATTCCGGGCTCATTGA
GCCTGCCTCGATCGGCTTGAGAGGATGAAAGGGGGTGAAAAAACTGCGGGCGACAATGTGCTTGaacgcagcagcgtcgg
GCTTGAGAGGTTGACCTAGCCAAGAACTGAGCGgaatcgacgacgacaatgTGGTAGCACCGTGCGATGAGGGAAGATAG
AGATTGCAGTTGGACAAATCCATCAGGAAGTTGAGCACGATTTGAATGACTTCCTCGGCAAAGACGTCGAAAGCGGGTCG
AATAGTGAcagcgagatcgatggAATGCAAGACACGCGCGATCTGATGAAGACGGCGCAGGTCCGAACCAACCTCGATGA
TTTCCCGGCCGTGCTTGTCAACGCGCTCCGCGACACCTTTTGCGTCATGCTCAGAGCGGCCTGTTGCATCGGTGACAATG
TCGATCACCTGGCTGAAACTGTGCTTTTCGTCGTTCCACAGTAGCACCGCATATTGGCGATTGGTGCTGTTAGAGTCGCC
GGTGACTTGCGCCTTTGCGCCATCCAAGCCGAATTTTCTCCATGGCTCAGAGGCGGAGAGCATCTCGCTAGCTGCCATGA
CATTGTCGGAAGTGAGGTCTGGTTGTGTGTCGAGGGAGTGGGGGGCCGACCGCCAGCTACTGCCTTCGGCCATGTATTTG
CTGCCTGGGCTCGAGCGGCTAGCTCTAGGCGCGCGTGAACCCCAGGCGCGGTGCGAgttgatctcgtcgtcttgttcgtc
ctcgtcgatgctaTCGCCTACCAGATTGTCTACCTCGACTGCACTCATGTCCTCATCGCTATCGCGCGGTCCCGTGGTGC
TGCTTTTGCGCTTGGATGGGGTGCTACTGGATTgctgcgagacgagacCGTCCTGGAGGCTGGGCAGCTGGGATACCACG
TCTGGAGTATGCAGGGAAGAGACAACCTCAAACTCGGGAGCATGGTCAAAGACAGTGACGATGAGCATGACCAGCTCGGA
GATTACGTCCAGCAGAGGGTCACGGAGCTGCGAGGGGAGTGCGGCTAGAGCCGCGTCAATCTGATCGAGACCATCGGCCT
CTTCGGATGTGACTGAGGGTGCTTCAGGCTGAGTGGCACTGGAAATGACGTGGTGAGGCGGTTGGGATTCACTTTCGAGC
TCCATGTCGGCGTTGGCAGTGATGGAGTTGGAGAAGGATTGTGAGTGGTAGCGACAGCAGACGTCCTGCTTCCAAGCCTC
GGGGTCTCCGCAGTCACAGCAGCCTCCGTTCGAGGATGAGACACTGAAGACAACGTCGTGGTTATGCTTGGCGTGGATGG
AAGCTTGAAAGCAGGGAGCACATTGAACACAAGTGTCATCGAGGCTGCATTCTCGGCATCGGTAAACGGCCTCGCCCTTT
TGGAAAAGGTGACCGCACGGCATGCCTCTGCGGGATTCCGAGTATTCGGGACCAAGGAGATCGGGATCTTCGACATCATC
GTaggcgctcgaggtggACCAGGGCGAttgcgctcgctgcgcCTGTTTTCCCTTTTTGCGCGCTAGCGCAACTTGGCGAG
TCTCTTCAATCTGAGCGCGTGACAAGTTCCAGCCATAGGAtgcgagaagcgcaagcgccTGAGAGACGCTGGTGGTGGGG
TCGCATGGTATGAAAACGGCGGGGCTGGGAACGCTTTCGAGGAGATGACGAAAGAGGTTTTTGTGAAGCGTTGATGTGAT
CTCTGGGGTGATGATGTAGGTGGAAGGAGCGGATTGATCGGGCAAAGGCACCAAGCGGGAAAGGAGATCGCAAAcggcga
tcttggccgaCCTCGCGCTGCGCGAAGCAGAACCTCGGCGCATAGTGTTTAGCAAGCCGTGGCAGAGGCGGAAAGCGCAG
TGACGGTGTGCTGGAAGATGGTTGCGGGTGAATGTTTGCTACGCCCGAGACTGTCGTGTTTGAAATGCTTGGCAGCAAAC
GATGAGAAGAGCGAGGGCGCAACTGATCCAACTTGGATGCTGTACGCTTCGTTTACGTTGGAGCAACGGTTGAACGATGC
CAGAAAACCTGAttgatgacgaggaaaAAGGATGGTGGCGAGACAAGGAAGAGGTGGAGAGCAACTCAGTTGACTGAGTG
AAAGCAGTaagcaacactcacgacaTACGGCCACAGAGCcgtggattcacgattcgcaaaGAGGCGAGCTGAGTTGCCTT
TGTGCGTCGGTGCTTATTctcactcgtcactcacgacttgtgactctcgtgtctctgTGCACTCAAAAactcattcgtga
ttgactgACTGTGAAATTTCACGTTTGATAGCCGCTCGAGCCTCACGCCTTTTTCTCTATAAGTTATACAGtaactcaca
ctcacgactcgtgactataTATAACTTATATATATTTTCCCCCCGATattcgagattcacgattgcacATTTAAGCGCTC
TCCACGCACGGCTGTCTGGCGGTTGGGGGGATGCACACAGGCATGgaaaaatcgtgaatcacgcaGTCAGGAGTCTGTGA
GTCTGcaggcaatcacgaatcgtgaatcttgaatcaccGTCATCgacaagtcacgagttggtcGTTCAGCACGCACCGTG
GCAGCTTGCGGCATCTGTCAGACTGTGAGAGCCTGCATACCGCACAGCCGACCTGCAATTTCACGTTTCGTGTTTCCACA
CGTTCACGTTTCACAGCTACGATACGGTCACACCGCACAAACGCGAATCACGGAACGGCCAAAATATGATCTTTACTAAC
GTCACCATCTATCCTCGTCTTTTTTCGACAggccaacagcagcagcagaagaagaagaagaagaagaagaagaagaagaa
gaagaagaagaagaagaagaagaagcaggagGGATTCTTGACCACTCACCATCGCATGTATTGATGCTTTCGACGCCTGA
GGTACAATATACAATACACACATGAGAAAGAGGTGATAGAGATGCAATGTTGACAGTGTTTTGGGTGTCGGGTATCAAAT
GCAAACAACGGAGCAATGCTTTGGCAAAAGTTGAGCGTTCACCGTCTAGAGGAATGGCGGCCTCGCGTCTGGCACATCAG
ACGTCAAACAAAGGAGAGGGGTTCTGCTGCATAGTGGAGAGACTGCTGCAATGTCACCACGACATACTATCCAGGCAGAA
TGATGCGTAGCCCGCCATAGTCACACAGTGGATATTGTGACCCGACCAGCGCGCCACGGCCGCTTGGGCACGAGATGAAA
GATCGTGAAATCGGAACGCCCAGCCGATCAGTAATGGCACCAACCACCTGCGGCGTAAAAGGCGCTTCCACGAACACCAG
ATCCACCGTGACGGTAGGAAAGATTTCATCAACCAGTTGAAAagtctcgtcgagctgctctggGATGGCATCGATAGACT
TGTAGCAGTGTACCAGCTTACACTTGGACGTCGGCTCGTTCTGCTCGATGTAGTACAATGCGTTAGCAAGCACCGAAATG
TCGTCCGATTTGGTAAAGTAAATGACTGGATGGCTGCGTTCGCTCCGGATCCAGCCGATGAGCTGTTTTTCGAGTTTGGA
CGAAACGAGCCCAAACGACGAAAAACGCtgatgctcgacgagccagaGTGCGACTCGGGCCAAATCCACCCTCCGAGCTA
GCGCAATGAGCATCACCGCCATGGCCACAAAGTAGACCAATGTCTGTACAATGATGACAGGCGAGAGCGCGAAATTACCC
GCCATGGCCGTAATGCCAATGCCGATCCCTAGCAGCACAGTTGTCAGGCTGGCGATAGGCGACCGTGGCAACAAAGGTCT
AGCATACTTGAGCAAAACGAGCGAAACTCCAAACAGCGTCATAACGCACAGAAAAGAGACGCTAAACACCGAAGATAGCG
TCGTCAAACTAAAGTTGCAAGTGGCGCTCATCACCACGGTAAGCATAAGAAACAGCGCAATCGATGGGTACGTGGCGGCC
GTCTTGGGCAGCCTGCGTTGCAGCACCCGAGGCACGACCCTGTCGTCGCACAACGTATCGATCAGACCGCAAAATGCAAC
AATGCCAGTGATGATACCTCCGCAGAGAACCAAGCAGGCGTCGATCACGACAAAGATCTTGAGCCAAGCACCTCTTCCAG
CCACCTGTCCGAGCAATGCGAGCACATTGGCGCCACTGAGAATGGAATCCATGGgaacaagcgcaagcacaagcagcatG
AGCGGCGCTTCGGTaagcaagacgatgatgtGCAAATTTCGCAGCGCCTTGGGAAACTCGCCCGGCTTGACCTGGTTGAT
GTAGGATGGACTGCACTCGAACCCCGTCAGTCCCACAAACGCGACGCAGACGCCGTCGAACACGGCGCGTGCCACTCCTT
TGCCAGTGGATGGCGCACGAAGCGCAGCCATACCAATCGCCCAGTTCTCATGCAGAAGCGAATTGCCCGAGCGGATCCAG
GCTACGATTCCAGCAATGATCAGCATGGACATGGTGACAACGTGCAGCAAAAACATGCCGAGAGCcacgctgctcgagtc
ACGCATGCCGAGCAAGCATAGCGCAGCGAGgccgacaagaagaaggatcGAGATGACGCGACCATCGACATGAGCGTGAC
CGGTGAGCGTCTCGCCTTGGATGTAGGCACTTGCTGTACCAGCGCTAACCGCGCCAGTCGCCACAGCATCGAGAAGGGTG
ATGGCCGCAGCGAGCACAGCTACCAGTTTGGTTGAGATGTTGGTCAAGTACGAGTAATTGCCCGCGTTGCTTGCCGAAAG
AGCCGAGGCGAGCTCACAGATGATAGGACGAAAGGGATACAGCAGAAGACAGGCAATCAGGATCGAAATCGGCGATAGGA
CCGACGACACCGCCACCACAGCTGGCAGTGCGTAGAAGACTGAGCCAGTGACGGCATTTCCGGCGATCGCCGAAGCCTTC
CACTGGCCTAGTTGAAGACGTGGTGGTGCGGCCGCAGCGGCGGTACTCGCTGTGGCTGGCTCCAAGGCGGATGGAggaag
ctcgagaagcgaTATCGAGCCCCAGCCAGCGAATTCCCACCCTCGATGGATGGTCATGAGCGGATCTTGGCGGTCCGAGG
TAAGTGTGGTTTTAGGCGCGTCTGGATACAGAGATGCAGTGGCTTTGAGCTCCCCTCGGCGGAGCGCATGGCTCCAGCCA
GATTCGGCTACGAAAGCCTCATTCGCTTTGAAAGAATCACTAGTGGCATTCTGCTTGGAGGTTGTTGCATCTGGAGTAGT
GGATGcctcgaggtcgagaaCAGAAGCGATACCGTCCAGTTGGAAATTGCTGGTGGGCGAGACGACTCTTCTTTTTCTCT
GTCGACGAATGATAGTAGCAAACTGGGACTCGGCGAAAGAGGGCGGTCCAAGCAGGTGCagatcgtcatcgtcgtccgcc
TTTGCGCCGTTGAGCGCAGGGATTTTGCCCTTGACAGTGCGTTGACGAAGCGGCGAGCAAGTGGAAAGAGCCTCTCTATT
GTTGCAACCAAGTGGAGACGAAGAAGTAGCCTCAGAAGAAGAGGGAGCTGTCCAAGTTGGAGGCGATACTGGCTTAGACG
AAGAAGGGGATGGGGTTTCTTGGGAGCGTGCTAGTTGAtctgcttggccttgacgTACTTGCAGCGTTGACCATGAAGGC
GAAGATGCAGCAGTTGAGAGTTCGGCGCCAGTGTGGCTCTGCTGGCTTGCAGCGCGAGCTGAACGAGAGTTTCCAAGCGG
CGCCACCGAAGACGGCGCGGACATGCTGGATATCACCGTGCCTGCTCTTGTCAGATGAACGTAGTAAGGCGTTAAAGCAA
GGACAGCAAGTCGatctcaatcacgaatgcaaatcacgaatcggtgTCAAAAATCTTGTacacaactcacgactcacatA
AATTATAGAATAAATATATGACTTAATCGGGAACCACAAACCTCGAACCCAACCCAACCCACGCCACGCCACGTGCACGC
TGAAGCTGCTCTTTGGGATATCGGCGATGGGCGTTGCGCCCGATCCGCCATAGTCGCTTGATCCACTCTAACCGTAGCCT
CAAGCCGGTAAACGAATCTGCCCGCAGCCGGTTCAGGTGTAACAGCGTCCAACGTCAAAACTTCTCGACCACCAACCACC
CATCCTCACGCAGTTACAAACAGCCTCTCAAGGTGAAAGGAGACTTTGACTATACACCGCCCGCTGAGATTATCGATTGC
CATCACCAACCGTTACTAATCAGAAGTTAACCTCTAACCAAATCTCGTTAACCGTCACAGAGGGCTGTCACGTGTGCTTG
TCGCGCGATTTCCAAGTATGAGGTGATTGGTAATTCACTCGACAAACACCCTGATCAGCTTGCTTTTCTTCTATCACCGG
CTTGTTTCTCTCGATTTACTCGTTGACCTTGCCCTTCGCTACGTCTATCATGCCTGCCGAAAGTGACGATACCAAAGCcg
acacgcacgacgacgGTCAACCGGCAAAGCGCAAACGGCTGCGGATTCCCAAATCGTGCCTCCCATGTCTCAAGGGCAAG
CGTGCTTGTGATCGTGGTCGACCTGCCTGCGGCCGATGCGTCCGGTCGGGTCAATCCAACGACTGCAGCTATGATTCTCG
TCTTCCTCAGCCGCCTGCATCGCGTCTATCTAGGCAGACGGGCGCATTCGACtactcggacgacgacgacgacgatgatg
ataAGTCGTTCCAAGATTTGCGTCCGCTGGATGCACTGCAGAaacagctcgaagaggcCCGCAACGAGTGTCGTCGTCTC
CAGCGACTTCTTGGCATGCAGCAGTCTACCTCGGCATCCTCTTCCCGCTACCAGCAGCCTTCTCAGCATCGCCCTTCCAT
AGCAACCGATGATCATTACTCTCACATCAGCCCCAACGACATGAATGCGGCTCGTGGTTTGCAGatgcttgtcgagatcg
ctGGGCCTCAACATCAGGATGCCCACTCAAACGCTGCCAAGTCCCGCATTCTTCACTGGTCGACTCCTGCTTCACACgcg
tcctcttcctctcaGGCTTTGCTTCCTCATTCATCTCACTCTACTTCCAATGAAACGACACGACCCAGCGGCATCGTACC
CAGCAGTTCCACCTCGTCTCCAGCGGATCGCTTTACAAACACCACCTCCTCATCTCCCGTGTACAAAGCCCAGTTCGAGC
GCCGCACATCTCACCTCAGTGccaacgagctcgactcgcctAAAAACATCAACGGCACACACATGTACTACGGTGACACC
TCTTCCGGAGACAAGGTCCTCCACAAGGTAGCCGCTGGCACTGCTGGCTCGTCACGTACGCATGCCGGCAAGATTAGCTC
CAACATTCATGAGACCTTGGCACGTAGAGATATGCAGTCCGCCTTCAACAGTGTTCTTGACCCATCTCGCGACACATTCC
CGTTTGCCACCATCTGGAGTTCAGGAACAGCATTCATCGACGAGGTTCTGCCATTCTTTCCCCGGCCGGACGAGTTTGAC
AATATCTGCGCCTCGTTTGTTTGTCACTTTTCCGCCATGTGCCCCGCCCTCACCATACCCACCGCCATCGATCACGCAAA
AGCCTTCTCGAGAATGTCGCGTAAGCAACAGGCGCAGGTCTCGCTGCCCTGGTTCGCTGTCTTTCTGATGATCTGTGCTC
ATGGCAAGAATTGCGACCTCGAGAGCACATCCGTCGGTCTTGACCATAAGGTGCACATGTTGGACGCTTTTATCATTGGC
GAAGCAtctcagcagcacagccGTCATGCCAGCAGAGCCGCCTCACCGCTTGCACACGCTGAAACCTTGTCAAACAACCA
GCCAGACAAAACTGATGCATCTCAGCCAGTGACTGCCAACGTGAGATCGTTTGCTATGGTCTCGGATCTCTTTCTCTCCG
CTGCATACCAATCGCTGCGTCTATGCTCGTTCCTCTCCGCACCTACCCTGCAGACAATCCATTCTCAGCTCCTCATTGGA
GCCTACTTGCTCAACACGGAGCGCGCTGCCTCCTTCTGGCCGCTTCTCGGCTCGGTCGCCCGCCAAGCGCAGTCGATCGG
ACTCCACGTCGATCCGTACAAGATCAAGCCTGACTGGGATCCGGTGGAGGTCGACATCCGACGTCGGCTCTGGTGGGCTG
TCGTCCACCAGGATGTCATCCTCTCTAGTATCTTTGGTCGTCCACTAGGCATCACACGCTTCAGCTGCCGCTTTCCTGGC
AACaggagcagcggcgacCCGTCCGCCTCTATCACTTATGCGGTTCTGCAGTGCGAGTTTAGCCAATTGGCCCGAATCTA
CCTCGACGAGAACCAGGATCGTAGCTGGAGTCAGGCCAAGGTGATCGACTTTACCGAAAAGGTTCTGGAGTGGTACATGA
AAGTTCCCGACCGTTACCGGCCTGATATAGGGCGCATCGACCTGCTCGGCTCGGACATGGGTACGGATAGAGATGCTCTA
CACAACTACCGCACTGCAGGCGTCGATATCAAGACCAAGGGACTCATGGAGGTGCATCAGAGCGGTAACCTTGCGGTCGA
GGTTTTTTACATGATTCTCTCGCTACATCGATCGAATCTGTTTCCCAACGCTGATGTAGATGCCGACGCTCTAAGTAGCA
AGGCGGATGGCAGCAGTACGTCGGACAACGCAGCCAAAGTGGGGGCAGGTCAACTCAATCAAGTGTCGCTCCACATCTGT
GCTCAAGCACTTCGGCGTATAACGAGGGCGCAGACGACCATGATCGATCTCTTGGGCCGAGCACGCGCGACTATGTTCTG
GAAGATCGCCTACTACACCTATCAAGCTGCGATCGCTGGAGCGTACATCGTCTTTGTTCATCCGCAGAGTAAGCATGCCG
AATCGGCTTTGGAGGATTTGGCGATCCTGACCGAGTTTTTCGACAGGATGCCAGAAAAGTGGACGGGTCTCAAGATGGCC
AAACCGGGACTGAGAGTGTTGCGCAAGTTGGCAGTAGCAGCGAGAGAGACTCCGGAAGCTGCGAGTATGGCGGTCAGAAG
TTCGCAGTTacagcagccagcagcaatTGGAATTTCGGATCTTGGCACTTCACCGATGGCTCACGCTAACGGTTTCGGCA
ATGTCAGTGGACATGCGCAGGATGGAGAAGTGACAGGTTCGGACaacaacgctgctgctgtatcggagcttgctgctgag
gcgACTATGGCTGcgacgccatcgtcgaACCTCATACATACGCCTGCGGTTGGCAATGTCGACACATCGCAGATGGCGTT
CAACTCGCAATCTGCCTTCCTACCGCCACTGTTCAACTTGTCGTTCATGTCACCCACCACGGGCACGCAGTCGATGATGA
ACACTACGCCGATTGGCGGTACAAGCACGATTTCGAATGACTTGGCTGCACCGTTTAGCGAGCCTCCTAGTGCGTTTGCT
GGTGCACCGGCGGCTTCGTCTGGATCACCACTGACGCGCTCGCTTGCCAGCGTTCCTCTGGTGACACTGTTCAACAACAC
GTACGATCATCAGGACAATTCGGCGGTGGGTGCACCCAAACAATCGTTCTGCTACGATCCGTTCATTCCAGATCCATCTT
GTTCGTTCAGTCACGAGGCGAGCAGTAGCAACAGTGCGCCTCGCCCAAGTGCTTCCGCTTCACCTCGAGCGTCTGAGCGA
GCTACTGGCATGTTGAACTCGACTGCCACTGGTCTCGTACAGAATAGTGCACTGCAGAATGAGACTGGTGTACCAAGCGT
TCCAGGTGCACCAATCACCGACAAGGACAGATACAGAGCCGCCGAAGCAACCTCTGCGTCAGCACCACAGCACGATGCCA
ACACGAAAGACATGAATCACAAAGATCTCGCCAATTACTGGTCCGAGTACTTCAGCTTGCAGTTGGACTGGGATCGTTTA
ACCGGCTTGGCGTAACTTGGTCACAGCTACGCGACCGTCAAGACTCGTGCAGAGGATACCGGCTCTGGGTTTTGGCGAAT
CTCACGCACTGCACTCTGGATTCGCATGTGATTTCAACAGCATCATGCATTGCTAGCGCAAGTACCGTTATACAACTTGA
CAGGGTATCACGGATCTGATTGATCTAAGCCTTTGCAGCGGCAGCTCCCAAGTCGCCTACTCCACCCACACCAACGTCGT
CCTCTTTTGAAATGGTGATTTCTAGGCCCCAGAGTACGAGTGTGAGACCTACGGTTAGAAAGCGCCAGTAAATCTGGTTG
GCTTGATCGAGTAGCAGCAGGTGGCTGTAGACAGCGATCAGGATTAGGCGCGAGTAGGAGAccaggatcgagatgatACT
CGTGAACGTCTCAGCTTGTGCAGGTGGATGGAATGGTGACGAGCAAGTGGACGTTGTGGCGATCGAGGGTGGACTCGACG
GAGGTCTCGGTCTTTTGTGTCGTCGTGATTCCGAGGGTTGCCGTGAGAGATTAGGTCTTTTACGAGCCGTGGTCGACGTT
GAGCTCTCAGCTGTTATCCAAGGTACGGAATCAGCAGTGGCGTCACCGTCGGCTTTTGAGGCATGTTTTTGGTCACTGGC
ATGTCCATGTCCTGCTTTCTTCCTGCTCGAATTCTCGCGCCTTTGTTGTCCACGCTTTCCTCTCGACCCTCCACGCAAGC
TTTTCCTCGGCGGTGGACTCTTCAAGGTATCCGCCAAACTCATCGGCTCCTTTAATTCATCCGCCAACGACGTTTCCTCT
ATGTACGCTATCCCACTATCATCCTCGGAATACTTGTCGCCACTGCTACCGCCAGTGCTGCTACTGTCCTCTTCCAGGTC
GCCATCCAACGGGGTCTTTCTTCTCCTGCGTCTCCTCAATCGTCGCCTTTGCAAAATCCAGCGTCCTTCATCTTCGTCCC
ACACTTCTTCTTCCAATTCCTCGACTTCGGTGCCTACGAAAGACGACGCTGAGGATTCactgctggtggtggtagtACCA
TCGGATTCATCACCGTAGCTGTTGGCGCGTGCACGACCCCAAcgagctgtgctgtgcATGCCATCCTCGGTGTGCGGAGG
CGCAACACTCCCCTTCAACATGGGCAAGATCCGACTGGCAGCATACAAGACCATTAAGCGGTAGATCAAGCTGACGATGA
CTGACTTTGGTAACGCCGCGCCTGCAGCATGGAGAAAGTCTACCGAATGACCTAGCCAATGCGCAATCACTTGGAGCAGG
CCACTTGCCGCACGAAGGATCTTGCTGGTCAAGGGTGCTTGTAATGAGCGTGGTAGCTTGTCGACAAACGCCTGTCCGTG
AGTATTCACTTTGAAGCTCcggatgagcgagatggGGTCTGGGGTGAAGGAAAGACTTGGGCCGAGTTGATAAATGTTGA
AGACGACGTAGGCAAACATGAGTGAGGTTTCGATGACGTTGCCCTTACGGATGGCAAAGGCGATCGCGGTGAGCCAAAGA
GTAGATGTGACCGAAGTGGCGATAGCGGCTGCGGTGCCGGGGCGCTCCTTGGTGGCACCGTCAAAGGAGACGTAGAGCGC
AAAGGCGGCGGTGACATAGATGGTCGCGGATACTAGCAGGAAGAAGATCTGCCAGACTTCACTCGCGCCAAATCCGATGG
ATGCGAGCGATCGCATGATAAAGGTGTTGGACATCCATGCGGCGCCTCTTGCTGAAGGGGTTGCAGTCGAGGACGTGTGC
TGGTATCGAGGCGAAGGATTGGCCAGTGAAGACGCGATGATCCATCGTGATGTGGAAGCCAGTGACTGGATGACGAGAAG
AGACGCAACACCTTCGAGCAGGCTGAACAGGGGGCTTGAAATGCGGAGCAGCGTGTGCCAGCAGCCCGGTACGCGTCGAG
CCAGCCAAAAGAAAAATGCGACTGAAGCAGAGACGATTCGATCGAGTGAATTGAATCCGGTGAGCGACTGCAAGAGTTGC
GAATCAAGCGAAtcgagcgatgctgtgGCGTGACTGCGCGAGAACAAACTGCTGATGGCTTCGCTCGGCGTCTTGTCCTG
GCTGTCGGGTCGACGTGGTGGGAAGATGGTTGCCGAAGGCGGAGAGTAGACATTGAAGCATACCAAAAGGCAGGCAGGAA
TGACGATGAACTGGAAGACGGCGAGCGTCTGACCGATCCAGGCAAGCCTCGTTGCTCGCGTCAATAGACGTACGGTGGAT
AGGAAGAGATAGTACGAGGCTAGAGATGCAGAGAGTGCCAGAAACGCATCCTGACCAGCAATGTCGAGAGCGAGCGGAAG
GTAGAAGAGGACCTGAATGAAGGTGGCAACCCTGCCAAAGTTGATGGCCAGTGCGCGTACGAACGACATGTCGTCCAGAA
GCACGAGGACAGGGAGATGCCAGACTATACGTGGGCCCCCAGGTAAGATCAGGTCGAAAGGACAGAGACGAGCGTGGCTT
GCAGATCTTAGGACCGAGCGAACGACATGGTGCTATCCAGCGGGTGTTGAGACGCGCTTGTGGACGTGATGGGACGATGG
AAGGAGGGAAAGCAAAGTCGAAAGAGTCAGAGCGAGAATAGAAGCACAGCACAACGTAGCACAGCGCAGCGCATCAGCAC
ACCACCTCCAAGTTAGGATGTCACGTCAGCGCGAGGATATTTAtatcagtcacgagtgattcgtgattcacgatttcaaC
ATTTTGAGCCACCAGGCGTGACGGATGTTCCTTATGCATATGAGCAGTCAGGCCAGTTCACTTTTCTCTCTTGTCTCGTA
TTGGGGTCCTTCTTTTATTTTATTATTTTTTGTGATTGATTCCGTCAGGCTGTCCGTTGTGGGTCCCAAAGGCGGCGTTC
CAGTAGCAGGTCACGTGGAattagtcacgagtaacaCCCAAGCACCGAAGGTGACAGACATTCCGTggtcacgattcacg
attcgtgattatttTACGATTTGCGAtacacgattcgtgattcgtgattcagactcacgactcgtgactggggGCGTGGG
TTTCGATTGAATCTGGATGATACAGATCTAACAATGAAGCGGCTTGCCCTTTCCGCTTGGCTcgtaagtcgtgagttagc
tcgtgatcgtgaatctacGAATCATGAAATTTGTTACTTGACGCTTTGGATTTTTGTTGTTTCGGGGTCTCTCATCACAA
ATATGCTTGCTGCACGAGGGTTGCATTCCCTACCGACGGTTATTTGCAAAGCAACCAAGTAGTCCGACCAAAACTACAAC
CTTCCACCTTGACTCGACTCACCTACGATTGCTGGTAGGATTCTCCTCCGCATTCACAATGTCGACCACAGGAGGTGCAG
CAGAAACCGGTGCGAACGGCTCGGTAGCTTCGGCGCAGGCGGCCGTGTTTGTCCAATCGCAACCGCTGCCTGCCGACACA
CCTCAGGTGGTGGGACCGGATTTCGAGCATCAAGATCCAAATGATCTGCTCAGATTGCTCGAAAGCATGTCCAAAGTGGG
ATTTCAggcaagcagcgtctcgaaaGCCATCGAGATTGTCCAAGAGATGCGACAATGGCGTCTCTCGAACGATGCTGCCT
ACCTCGCTTCTGAGGACGCGGACAAGCCGAGCCTGAGCGATGCACAAAACACACAATGTCGCATCTTTCTCGGCTTTACG
TCCAATCTGGTTTCGTCGGGACTGAGAGAGGTGATCAAGTTTCTCGTCAAGAACAAGATGGTGTCGGCACTGGTCACAAC
AGCAGGAGGCATCGAAGAGGATCTGATCAAGTGTCTCGGCCCTACATACCTCGGCGACTTTGCGCTCGATGGCGCCACAC
TACGTAAGCAGGGCCTTAACCGTATCGGCAACTTGCTGGTTCCCAACGACAACTACTGCAAGTTTGAAGACTGGGTCATG
CCGATTCTAGATGCCATgcgagcagagcaaggCGACAATGTCTCCCATGCATGGTCACCCAGCCGCGTCATCGAACGACT
GGGCAAGGAAATCAacgacgagagcagcaTCCTCTACTGGGCGGCCAAGAACCAAATTCCCGTCTTCTGCCCTGCTCTCA
CCGACGGCAGCCTGGGTGATATGATCTACTTTCACTCGTACAAGAACCCGGGCCTTACCATTGATCTCGTCAAGGACATT
CGCAGGTTGAACGACCTTTCCGTCAAAGCACCCAAGGCAGGCATGATCATCTTGGGAGGAGGCGTATGTAAGCATCAGAT
CGCCAATGCCATGCTCTTCCGAAACGGAGCCGACTTTAGTGTTTACATCAATACCGGCCAGGAGTTTGACGGCTCCGACT
CGGGCGCTAGGCCCGACGAGGCGGTGAGCTGGGGCAAGATCAAGTCGGCGGCCAACGGTGGTAAGAGTGTCAAGGTGTAC
TGCGAcgccaccatcatctttcCCATGATTGTTGCAGCGACGTTTGCTAAGGCCTACTGGGCCGAGCGCGAGTTGGCCAA
CTAGCACTCTGTGACTATCCAAACGTGACAGCTTTCTTCGTCTCTTCCACTCTTGACTCACATAGCATTTTTGTACTTTT
ATCCGCATTCTAGACATGTATCAGTCAACAAAGCTGTATCGGCGATGAAATATGTACGATGTGAGGTCGGATCGGCGATT
TTCAACCTTGGAGTCGGCAAAGATTTCTGTGATGgattcaatcacgaattcgttAGGGAAAATTCTTTGCTGCAAGTCAC
GGTCGGAGCGCGTCGTTTACCTTGTCGATCCTGTGGAATGGCGAATTGTGGGACACGTGCAGtaaacacacacacacaca
cacacacacacacactctctctctctctctctctctctctctcgccttcgtgctttgctGACAGCCACACCTGGCGTCAC
ACGCCGGGGCCAACGTGACGTGCAAACAAAACCAATTTTGAACATGAATTGACAGacttgccgagctgaaaTGCAAGCAC
CTGCACTCCGGGGTTGGCTGGCCAGTGCCGTTATCCTCCAGTCTAGTAACTTGCACAGCCCTGACGCTGGAAAAGCTTTT
CTGTCAAACTCTTCTGCAGCCGAGCATTCTGACTGTCTTGTCGCCTTGTGGCTCGGACCTTGActgccagcagcacctgc
aGAGACcctgtactgtactgtaccCACTGCTATATTGTAATTCACATCGCATTCCGCAAAGCACGCGAGTCTGAGTtagt
gagtcgtgagtgttgttTTCGCAAATCAGCTTTCCTCTCCTCGCAACGGGTGCGTCTGGAGCAAGCTTTACAAAGTCGAG
ACTTGGTCCATCTCCTCCCACCATCTTCCCACTCGCTTTGGTTCACAGTCCTTACTTAACTGACGCTGACAACCCAACAT
GGTCAAGGTAGTTACTTTCCACGCTGCGGCGGCGCTCGCGCTTGCCGGCACCGCCATTGCCGGCCGCACCTCGAGGCTGC
ACCACCGTCAAAGCTCTGCTTCGATCATGCAGTCCGACTACCAGAACGGTGCCCCCGCTCCTGGCGCTCGTCCAGGTGAC
GCTGCCGGCCAGaccgtcgtcatcgacaaCGACGGAGGTCACGATGACAACTCGCAGCGTGCCGGTTGCCCGACCATCTT
CATCGGCTCGGCTGCCGTCGGAGGATCTTTCTCAACAGGTTGGACCGACATGCCCCAAgtgctcggcttcgacaCGATGC
GTGACCTGTCGGTCGGCAACAACGTCGTTCAACCCTACATTATCGAACGCGGCAAGAATGCGGCTCAGATCAAGCgcgtc
atcatcacccAACCTGGTTTGCCCCGCGACTACTGGAAGTATGCCAACCTGGTGCGCAACTCGCTGCTCTGTGCCTCGGT
CAACTCGACCATGGGCATCAACAGAGATGAGATCCTGATCGCTGCACCCACCTGGTTTAGCACCAACGATGCTTCTGCCG
GTTCGGCTCAGTCGAACGATCTAGTGTTTACCGGAGGAAGCTGGGCCACCGGTATCAACTCGGCCGGTCCCAACGGCGAA
GCCATCTCTTCTttcgaagcgctcgacgatctcatCGACAAGTTCTTTGACAAGTCGACCTACCCGAACCTGCAGCACAT
CGTCGTTGCGGGCCATTCGCTCGGAGGTTCCTTCACCCAGCACTATGCCATGCTTCGAAAAGCTAACTCGGCCCAGGATT
CCAAGATCAGCTACTTTGTTGGTAACCCTGGCGCGTACGTCTGGCCCACCTCGGACCGACCTGTCCAAAATCCCGGTGGC
AACTGTGCCTCTACTGCCGATGAGTGGGGATACGGTCTGCAAAACCTCCCTCCGTACGGTAACGGGCAAGGCAGCGCtag
cagcatcgcctcgcGCTACTACGGTAGAAACGTCATGTACGCTCTCGGCACCGACGACAACGAGGGAGGTGACAGCCACT
GCGAAGCCCAGTACCAGGGCACATCGCATCTCAGCCGAGGCCAAAACTTCCAGCGCGAATTGGAATCCGCCAACGGCGGT
ACCGTCCCCTCGAGCCAGCAGTTCAACTACGTCTCTGGAGTGGCTCACGAAGACTATCTCATCTTTAGCGATCCCAACAG
CCAGCACTTTTTGTTTGTTCAGGGTACCGACTTTGGCGCAGCTAACCCCACTGGCTCCAGttcgtcatcgtcggccGCGG
GGGCTTCGGCGACGCGTAGCAGAGCATCCTCTTCGCCTTCTGGGTCGGCAACTAGGTCTGGCACGGCCGCTTCGGCTTCC
GGTTCGGGCTCGCAGTCGGGTTCATCCACGAGCGGTGGTGCTTCCAACTTGATCTCGCCTGCAACGGCAGTctcggcgct
gctcgcctcgtcggcggcgcttctggctctggctcttTGAGCGACATTGCACGTGGTATCAGCCAAAATCTCTTTGATAC
TACAACTGGACCTTTTCTGTCTCCCATCGTCTCTGCTACATCGTAAATGCTTCAAGGGTGCGTGCCTCTGATCGTTGCAG
TTTGCTTGCGAGTCGTGCTATGACAGATGTGAATGTGTgcaacagtcgtgaataTGTTGGGGTGTTACGCGCTTTGATAT
GATTTAAAGCCAAGAACAGGaagaattcgtgattcacaattgtaAAGCCACGCACGGTAACGTGTAAGCGCTGAGCGTGT
TGACATACACGATACACAAcccgattcgtgattggattTTGACAGATTTCATAAGTTAACTTTGacaatcgtggatcgcg
GATAGGCGTCACGCGCATGGATGAGTGAGAATAACACTTTGTTGGCaattggtgattcgtgattatcgTGTATGCTCTGC
ACCTCACCTCCATCCGGTCATCGACGGTGTCTCTTCGCATGGCTGTCTCTGTTGTCGTCTCGATGGATGCTGCGCCTTGA
CCATGAGTGATCCCGGCACTTCTGCACCGTCGATCGGCAACGATCCGATCTACGACGACAGGCTCTGGTCGTTTTCGGCG
TTTTTCCCACCGCCGTACCGCGTGCTTTTGCTCGCGTCGCTCGGCCTGTTGCTCTTCGCCATGAACGTCTTGGTGCTTGA
ATCCAAAGGAATCGATCTGTTTGCGCTCTTCAGAGCGGATGCCGCCGAAAAGAGACGTCCAATACCTTCAAGCTCGAACG
GATTCCATCGTAGCACCACAGGCGCAAGCACTCAGTATGGGTCGTATCACAACGTCGCTTCCTCAAGCACCGCTTTGTCG
TCCAGCGAGAACCGAGACGCGGCTATCTTGCCGATGCCAAATAGGTCGTCGGAAgcatcggcatcagcagcagtacTGAC
AGCAAGGCCGCTGTTGGCGTTTGGCGCGTTGCAGCTCTTCTGGTCGTTGCTTGGCTGGGCATCGTATCGGTTTTACGTCG
ACAGTCTTATCGGCGATCCAAAGGGTCGACACGCACAAGCGTTGCAAGCGATCACAGTGACGGGCGCGTTTGCAGCGCTT
CTGTGGCCGGGCAACCTTTTCTTCAAACCGATGCGCAAAGCCTTTGGTCGATCAATATGCATCATCTTCTCGCCTTCTTT
GACGCAACCGATCACGTTTAGCGATGTGATACTCGCTGATATCCTCACTTCGTTTGCCAAAGTGCTCGGAGACGTCTGGC
TGACAGCGTGCTTCCTGGTGCCGCGCAAAGAGCACCATACCTGGTGGAATGGCAAAGGATCCATCGCAGTACCTGTGCTC
ATCTCGCTACCTTACGCGATTCGATTCCGACAGTGTCTCTCGGAGTACGTAGTGTCTCGTACGATCGACAATGCAAGCAA
GAACAAGCGTGCGCTGTGGAATGCAGCCAAGTATGCATCCGCTCTTCCTGTGATTTGGCTGAGCGCATGGTACGAAGCCG
ACAAAAACCCACGAGGTCACCAAGGAGAATGGGTGACACGCTACATGCTCTGGTTCTTGGCGGTATGTGTGAATTCGATC
TTCAGCTTTTGGTGGGACGTTACCAACGATTGGGGATTATCTCTGTTGCAACCTTCTAACATGCGCTCGATGGCTCAAGT
AGTCCAGCATGCAGCGCACATTCATCGAAGACGAACGAGCTATATGCCGCTACCTCTGGGTGAGCAGGCCGAGACTCTGC
CCATGTCGAATTTCCGCGCCGACGAGAAGCCCGATTTGACGTCGAATCTGCATGCATCCTCGCTTGCCGTTCCACCGATC
AACACCTCCAGTGGACCCGCGTCAAGTCATGGTCGAACACTCTCGGCGATGGAACGTCTGCTCCGGCCGTCTCCATCCCT
GCTCTTTCCAGGCTGGATGTATCAGTGTGCGatcctgctcgatctgctgctcagGTTCTTTTGGTCTTTGAAGCTGTCTT
CGCACTTGCACCATCTGGTAGAGTGGCAGGGTGGCATGTTCAGTATGGAGTTGCTCGAAATTCTGCGTAGGTGGATCTGG
GTGTTTTTCAGGGTGGAATGGGAGGTTGTTCGACGCAGGGAGAGCGCAAGGTCCAGAGCGCACGTGGCGATGGATTGATA
CACATGCTCGTTGCTTCTACACCGGACACAGAACTCATGACAAAGACCCAAGGCGTATGTGGTAAAGAGCATGCATGTGC
TTGTGGCAAGAAACGGCTTGAGTTGATGATTGGTGTAAGTTTACAAGGCACGAATCGTGGCTTACtcttgcttgtcgaga
AAGCCAAGACCCTGAGCGCGAAGTTTGCGTTCCAACTGTTCCAACCACTTTTGGAGGAGTGGTACCGTCTGTGGAGCTGA
ATCGGGGGCGAATGAGCTAAGGTAAGCGAAAGCGTTGTGTGCGATCTTGGGGGCGATACTTAGTGCTGTAGCCTCGAGGG
CGGAGCAAGTTGATGTTGGTTGTGTGAGAGCGAATGTGGTAGCTCGAGTGGGGTGAAGCGTAGCCAGTTgttcgtcgacg
agcgcgtcgggctcgatgctgatccCCAATGTCGCTGTAGCGTCTGTAGTGGCAAGCGAGGCGGGACGTGTCACTTTGAA
TATCGCGCTCGGTTTCGTGTTGCGCACCGCCCCGAGCAGCTTCCACGCGCCCGCGGTTGAAGTAGGATTCGTCTCACTTG
TCGGCGCGGCACAAGGCCACAGCAGGTGCACAGTAGCAGAGTATCCGGCGGGAAAAGCTTGGACCCCAGTCATGAACACC
ACCACGTGCGAGATTGTCGAGACGTTATCGAGTGCGAACACGCAATGCGTTTCGTCCACCTGCTGCGCGTTTGTCAACGG
TAGACGACCTGGAAGCACTACCGAAAACATGGCGAGCAGCTAGCGAGCAGCTAGTGAGCAGCTCTTGCACAGCGTCAAAA
ACGCACCTGAATGTTGTTTGCCAAGGTGCAAtgtgcaacgtgcaaagTAGGGCAACGCTCGAGCCAAACTTCGACTTGGC
TCGCTCCCTCGTCCGCTTTCGGTATTTGTTCGTCGTGGTTAACGCGAGAGAGACCACCCGAAACCAACCTGTGACTGAAG
GCTTGGAGAAAGATCCGTGTACGAACACGAAAGCTTTCCTGAGCTCCACATGAGAATCCAGAATCGGGCGAAAGAGTCGA
GTTAGGTTCGGATCAACGTCCGACTTCCGACTTGCGGAATTCTTTCCCGAAATTTCGTCTTTGGATGACGCTCGAGACTA
AGGAAATTTTCAGCGCAGCAACGACCCACATCATATCTAGACTCGTGAACTCTTTCTCAATAGCACCACATCTCCGATAA
GACAGACTGGCTTTCAGCAGCTTTCAGCAGCTTCCACTACATCTACTTGCACTACAACGTAACTTACGCTGCTACACTCT
ATCTACGATGGCGAATCCACGACAGCGTCGCAAGGCGCGTTCCGGTAGCACGCTGAAACCGTCGCTGAACGCGAAAAAGC
AGATGAAGAAAAAGCTTGCACGAGCCCCCACCATCCACGGGGCTGACGTTCTGAAAGACAACTACGATCCCAAGCTCACA
CTGCGTCAGAACTACGCTCGATTGGGACTGGTGCCTTCGTTAGACGTTCGGCCTAATACGGGCGGAACTGAACGCGCACC
ATCGAGTAtctctgcatcgtcgagcaaggaGGGTCAAGCAGCGGTACGGAAGGGGATGGCGAGGGTGATTCGAGATGATG
CTGGTAATATTGTGGATATCATCGAGGCTGACGAGCACGATCAAGATGAAACCGCCTGGGGTAAACCGTTAccaagcagc
atcgccgatCGATCCGATGTACCGACTTTCATGCCCGTCTCGCAACCTGCATCGAATCCCGatgcgctgcagcagctaGA
ACAAATCgcgagccaagcagcgccagTAGAACGTCACACCAGCCAGAAGGAATCGCAATGGCTCGTGGAATTGGTGAAAA
AGCACGACGACGATACCCAAGCCATGGCCAAAGATCGCCACTTGAACCTATGGCAGAAAACCGAGGGCGAGATCAAGAGG
GCCATCAGAAAAGCCGGTGGTTTCCAGGCATTGCGTACTTCCGCCTAAGACAGGGTTTTCGGCATCTACTTTTCTGTACT
TTTACACCATCGTATCACTTGCAAGCACACTATTTCTGTCACACACATACACACACACGGACCACTGTCAGCGTGATTCC
AGCGATAAACTGTATCATTCCACGAACTGCTACTTCTGCTCGATGGCCTAGGACAGCTCAAACGCTACGCTCCCAATCGC
CGCTCTTACCACCACGTTTGCTGATCACCATGATCTCACCGATCCTCATTGTCTTGCCCGCAACCGCCTTTACCATATCC
CACACGGTCAAGCAGGCCAGCGTGCAACCCGTGAGtgcttccatctcgacccCAGTCTGACCCTCGGTCCTTGCCGTACA
CTCAACCGTGATCCAGCTGATCTCGTCTGCCTGCTCGGTGGAAGCGTTGATATCGAGCTTTACCTCGACGTGCGTAAGCG
GCAATGGGTGGCACAATGGGATCAACTCGGCGGTACGCTTTGCTGCCATGATGCCTGCTAGTTGTGCAGTGTGTAGCACA
GGGCCTTTTCCAGAGATGCCTTGTTGCGTCTCGGTGGCGCGCAGCAAAATGGCGGCAGAGTGAGGCATGTAGACTCGACC
TACAGCCGTAGCCGAACGCGACGTGGAGAGCTTGGCAGATACGTCCACCATCGAGGCCGATCCGGTGGCCGGGTCGATGT
GCGACAATCGGTGAGAGTTTTGTTCGTCCGCAGCGGGTCGAGTGGGCACAGGTGCGTCGTTGAACAGCTGAGTTACTGCG
GCTGcacctgctcgagcgaactcggcttcttctAGAGATCCGGTCTGATATGTTTGCAGTTCGAGCTGTTGGCGCAGCAA
ATCGTCGTTGGCAGCGAATGCTTCTTTCGAATTGATCTTCAGTTGCTGCGAGCTGGAATGCTCGTGATACTGCTGCCGCG
GgacttgatcttgctgGTTGTAGTGCTGTGCGCTTAGCTGCATGACATCCTGCTGATGTTGCAGCGGCAAAGGCACTGCA
AATTGCGCCGACGAGTCGGGATTGTCCACAAACGCATCCAGTGATGACCAAGGCGAgtcatcgtcctcgctACTGTTTTG
CATGTATTCGGACCACTTGGCACTTGTTCTTGGAGCTGCTTGCAAACCAAAGGCAtcatcgcttccaccgtAATTTGCTG
GCAATCCGACGCGCGATGGCACCGAAGGTGGTGCATCTGAAAATCTTACACCTGACACTGCACCCATGTCTGCAATGTGT
GATCGTCGAGACATGGTTTTGACAGCCGCAGCACCTGCTTGAGCAAAGATGGCCTCTTCCATCTCAGAGATTGGATGCTT
GGCTGCGCTTGACTTGGCCTGTGACGGTTCCGGAAGTTCTGCAGTGGCATCGACAGACGGATGCTTGTGGTAGACTTGCT
TGTATAGAGATTTATCTGCGAGGTTCTCGAAGGCCTTGTCAAGATCGCCCCAAGggttgtcgtcgtcctcattATTTCGA
TCGTACTGATGCTCTCGTTGCCTGCCTGCTGAGGAGTGGAACGCCCTTTTGATGGCCAAAACTCTGCTGTGAAAGCCTGT
CGCTTCAGGCAGGCTGCTGCGTCTCATGAACACGCCAGGTCTCGTACTGCTCGGCTTGTTTGATCCTGAATTTTCGAAGG
GTAGAAAGAGGAGCGAGGAGGTGAGCAAGGCCTGCGCTTCAAGCTGTACTGAATGCAGATCGCGGCGTGAAAGAGTCCGA
CTCTGCTTACGTGGACCCACGTTTAGCCGCCAATGGTGATCATGGGCCTGTTGAGCGACTTGGCCAACTCGGTGGGATCA
CGCATCCCAGCATGTTTAGCATGCTTGCGACCCACGGCAGCTCCAATCAGTTGCAACAGCTGATCGTCCGTCGCGGGTGC
GCCATTTGAGCCTGTGCTGAGAGAAGCGATGGGGCCAAAGCCGGTTCGCATCGCATCACGAAGGCTAACTTCGGCGTTGC
CAAAGAGGCAGACCTGCGGAAAAGCAAGAATAGTGGTGACAGATAGAGACGATCAGAGATCAGCGTTGTGCCTGAAATAT
CAACGTGGGACCGATCGAAGAGGATCAACACTTACCTTGAGATTGCCGTCCGCAGTAACGCGGAGTCTGTTGCACGTACC
ACAAAAATTATCCGTCATACTAATGGGCAGAAGCGTCATGGTCAAAACATTGGTTGAATAGTCAGCGGGTCGaacgaaga
agaagaagaaacgATGCCGCAAGAATCGGAACGAGAGACATACCTGGTGATGAAGCCGACGGTGCCTTGATGACCGGGCA
CATGCCAGTGTTTGGAGGTATCGTTGGGATCGTCGCGGCTTGTGACACGCTCGAAATCAGGGAACTCTGTTTGGATTGTC
CTGACGAGATCACGGTAGGGCACGAGCTTTTGGACCTGCCACTTGTTTCCGTCAAAGGGCATGTACTGCAAGGGAACCGC
CATCAAAGAGTCGATGTAAGTACGGGCTACAAACGGTGAATGCAAAAGGGCGGCAAAGAACATACCTCGATGAAGCGGAT
GGTGATAGGCTTGTCTTTGGTATAGCGCACAAAGTCAGCGACATCCTTTGTGTCGTTGAGACCTTTGATGACGACCACAT
TGATTTTGACGCTGGAGACACCTAGTGCGAGGGCCCTCTCGATGCAATCCATGACAGCTTGGtggcctcttcttctcgtc
atGAACTCGAATTTGAACGGGTCGAGAGTGTCCAACGAGACATTGAGATGAGTGAGACCGTTGTTAACGAGTGTATCGAG
CTTGCGCCTGCCAAGTGCGATGccgttggtggtgatgccGATCTGCTCAAGCCCGTGCTGCTTGAGTGTATTGAGTGAGG
TGACGATCTGGGGCAGATCTGAGCGAATGGTGGGCTCTCCACCTGTCAATCGAATCTTGTTGACACCTTGCGAGACGAAG
AGCGTCGCAAGGCGTTGGACCTCGGACGTGGAAAGAAGATTTGCATGTGGCGTGAGAGGTACGCCATCTTCGGGCATGCA
GTAGAGGCATCGTAAGTTGCACTTTTCCGTCAACGAGATGCGAAGGTAGGTGTGCTGTCGAGAATGACGGTCGCGGAGAA
AGTGAGAGGGGGATGGTGGTTCGAGCTGCGCGTCGATGTCCGAGATtctttgacgagctcgttgGTGCGACGCCAGATTG
GAGGTTAAAGCGGCGCTCTCTGCCATGTACGGCTGAAGTGTGCCCGGCGATACCTCTGTTGGCGCTGTCAATGGTTTGGC
GGACAAAGTTGAGCGCGACAAGAGCCGCAGCTGTCTGGGTAATCGTATGCTTGATGGAGTTGTTCTGCTAGCAGAGCGGG
CTGCTCTTGTGATCAGCCGGCTTGGCCCAGCTATCGGCATCATCTTGGAGGCTGTGTTTGTAGCAGCTGCAAGGGTGCCT
AgcaagtcacagagtggTTGTAGGAAGAGATGCGGATACGAGATCACGGATAGAGCATGCTTCAAGATTAGATTTTGCCA
CGCTTCTGATTTGTgatctgtgattcgtgatttacgatttgAATCGAATCGATTTTTGCTTAGAATCATAATCCAAGTCG
GTTCAAACAACCTAACATTTCACAAATTTGTTCGGGGTCGTGCGATGTGCggttattcacgattcacgattcacgattca
cgattcacgattttcagCGTTTCCTGTTTTGGTTTTTACTTGGGCCCTGTTTCGGCCAAGTccgagtggtgagtggggtg
gagtgtgagtgtgaggGTGGAAGTGGCACAGCTGAAACAATCATCAATTTGTTGCGAGCATGCACGGATCTTATCTATCA
AACCAACTGCAAGTTTGATGCGTACACAAGCACAGCTTCTGATTGGTCTCGCACTCGCCTGTTTAGCCGCAATCTCGGGC
GAACTGCACAACGGCTTCCTCATGATTGGCCGCTTCTGGAAAGGtaatcgtgattcttgcactcgtgactagtCAACAGC
TCTATCTATACTCACAAGCAACAAGTCACAGTTACAAcggcactcgtgactcaccTCTTAAACTTGATGATGCTTTCAAC
GCCACCCCGCGTGTTGTCTCGTCCCTGCaagaatcgcgaatcgtgaatcgtgaaatcggTTGATAAGTTGATTTACCAGC
AAAGGCATGCAAGCGAGTTTAcatgcattcacgattcgtaattcgaCATTTGGTCCACATGCTTTCCCCACGcagacaat
cacgattcgtgaataGCAGGTTTGAGCAGGTTTGACGAGTTGACTGATAAGTGGCGTCGGCTTGTGCGGCTAACCATACC
GGCCGTCGGGGCGAGTTTGAAACTGTacgactctgtgactcacAAACACGTATCTTGGTCGACAGCTGACTCTGTCCGCG
CTGACAAAGTGCAGCTACACCCGATTCAGGTCGTGTTCCTCGGTTCCTAATCTAGTAGGAGAGGAGTGAACCTGCCACAA
ACTTGCCACCTTTCTTATCTTGTTCGCTCCTATATCATCGCGCCCCATCGAGCTGCCAGTTGACATATCCCGCCCCTACT
TGATCTGCCGACGCGGTTGCAAGCTTACGTGCAACCCAACAACGTCAGTACGTTTGGCACTTTAATTGCCGACTTCAAGC
CTTCAGAGATCCACCCTTTCCCTCCTGGTCATCTGACCACCAACCCATCCCTCATCTCGTTGCCCGCATGACTTCGACAG
ACGACGACAAAGTCTACGGCACCATGTCTTCCAAGCAAGCCACCGTTACTACCCAACCCTTCGCTCACCCTGAGCCGCAA
CATATTAGCACTTCGCATGAGCTCAGCAACGACGGCGCTACTCCTACCACCTCATGGACGCGCAGCCCAGGCCTCCACGC
TCGCCACGTAGCTCGCAAGCTTACGACACGCCATGCATGGCTTGGCGACTATCAGTTTGGCGCTCTCTGCCTGCCGCGCC
TCTTGCCTTGGAAGCCCGACTCGAAGCTCAACGGTGGTGCGGCTGAATCTCCTTTCTACGGCGTCCATGACGAGCTTCCG
ATCGCAGTAGCAGCGATCTGCGGCCTTCAACATGCGCTTGCCATGCTCGGAGGCCTCATCACCCCTCCAATGATTATCGC
GTCCTCGCTCAGCTTGTCTGCCGAAACGTCGGCCTACCTCATCTCTGCCAGTCTCATCACCTCAGGATTGATTTCTGCCG
TTCAGCAATCTGCTATTCCTCTTCCTTTCATGGGTGGACGACAGCTCGGTACTGGCTTGCTTAGCGTAGTCGGCACGAGC
TTTACCACGCTCTCCGTCACAAGTAGTGTCTTCACCAACCTATACGCTGAGGGCGTATGTCCTCTTAACCCAGATGGCAG
TCGAGCCGCTTGTCCGGATGCGTACGGCTACCTGCTTGGAACCGCAGCAGTGTGTGCTTTGCTCGAGATTGCACTTTCCT
TCCTCCCCGTCAAGGTGCTCAAACGAATGTGGCCTCCGCTGATCACGGGAACCCTTgtcttcttcgtcggcATTAAATTG
ATTGGTGAATCCGCCATCCCCTCGTTTGGTGGTGGCTCCTCATGCCACGGAACCACCAAACTCTGCTCCGGCACTGATCA
CCGAGCTTACCTCTGGGGTGATGCGCACTAcctcggtctcggtctCCTCGCTTTCTTGACGGTCGTGGTCACAGAAATTT
TTGGCAGTCCTGCGATGCGTAACGCTTCAATAGCCATCGGACTTTTGTTCCCGCTCGTGGTAGCAGGCCCACTAGGATAC
ATGTCTTCGGCACCCATCGAATCGGCACGTCCCATCACGTTTCTCTGGGTGGAAACGTTTCAACTTCGAGTCTATGGTCC
CGCCGTTTTACCGCTCCTGGCGGTCTACATCTCGCTCATGATGGAATGCATTGGTGATGTCACGGCAACGTCAGAAGTGA
GTCgcgtcgaggtggatggagTTGCCTACGATCGACGTATCAGCGGTGGTGTACTGGTCGACGGTCTTGCTGGCATCTTC
AGTGCGCTGTTCACCGTGCCACCTCTCTCGGTTTTTGCGCAGAACAACGGTGTCATCGCTATCACCAAATGCGCCAATAT
TCAAGCTGGTCGATGGTGCAGTTTCTGGCTCATCCTGTTTGGCATCATCGGTAAACTAGCTGGTTGCGTACGAGCCATCC
CACAACCCGTCCTCGGCGGCGTGCTGCTGATTCTCTTTGGCTCGATCGCTGTATCAGGCATCAAGATTTTGCAATGTGTC
ACCTTTACGCGAAGGAACCGTTTCATCCTGGCGCTCAGCTTTGGATTTGGCTTCGGTACCTTGTTGGTACACGACCTATT
TAGCAATCTCTTCACTTACAAGGGTGGTAACAAGGCGCTCTCGGGTTTCTTGGACAGCATCATCATTGTCATTTCGACGC
CATTCTTGATCAGTGCCGTCGTGGGCATGATTGCCAACGGGATCCTGCcgatggacgaggaggacaggcagctgcagcgt
gcaCGAGAATCGCCGCAGCTGGCACCCAATTCCGCCTCTGACGAGAAGCTTCCTGCCTGAAAGAACGCGCTGTACATGAA
TTTATTCTTTCTCTCCAGCTCTTTGAATCGTGGCTTTGTCTACGAAAGTGTATGAGCGCGAATGAgccgcattcgtgatt
cgatGCCGGCGAGAAACGTCGAATATGTGCGGAAGTGTTTGCGATCGACATGATCTGCGATACACAGTCCGCCGGCCGCC
GATGTCGGAGTCGTCGACATGGTATCCGTAGAGCTACAAGTGAATTTCCACACTTTCTCATCGGAGCTGTACAGTAGGGC
AAACGCATGAGCACACCCGGTAAGGTTTGGTCTCGACAGGTGCAAGGCTGGCGAGattcgtcattcacgattcgtcgtTA
TCGCCGACAAGGACAGTCACACGCTGCGCGCCGTGGGTCGTGGGTCGTGGATGAGTTTGGGCATTGTTAGATTTCTGGCC
CAGCCGGTCCGTCGGTTTATGAAAACCGAGCACGCCTGATTTCACGCCGAGAACGCATCAGCTTGTGCCAGCTAAGAATC
CACACCTGACAGACGACACAGTTGCTCGCATCTCAACTGTGTTCTGCACACACGCTGGAACGTTGTCATCTGAGACCAAG
GCTTCCTCCGCTGACTGTTGTAGGTAACGGCACTTTGACGTGGTGCAAACATGGCAGCTCCGCTCTCGGCATCGCAAACG
ACGCCTTCGCACAGTGCTGTGCATGGGACGATGAAAGAGCTGCGTGGATTCCTGGCGGACGGACGAGTGCCTTTGAGCGC
TCGCGTCGCTGCGCGAGCGTTTGCCCTGGGCTATACGGCCAATGTTGTTCTCGATGGGATTCTTCCGTTGGCGCTACGCA
AGAAGTCGGCACGCCAAGCACTCGGCGCTCTGGTCTCGATCAAGTCGCTGCAATCCGGATCGGTGCTTGCGCTCTTCTCG
GCACTGTATCGAGCGCTGCTctcgcgactcacgacGCTGCGgctctcgctgctgtccAGAGCGCGCAAggttgacgagct
cgacttgagcaTCACGCGCGATCGCATCCGAGCATCGCTTCTGCGCGTGCTCAACTCGGCAGGCTTGGTGCCGTTTACAG
CATGTCTGGTGGCATCCTCGGTactctcgctcttcccGATCACGAGTGTACGTCGATCTCTTGCGCTTTGGTTCTCAACG
AAAGCTGTGGAGTCCGTGTATGTGCACCTTCGCGCTGTAAATTCGCGGCTGGTCAGTTGGGTGCCAGACTTTATCGGCGG
TGGATTCTTTTACGCACTTGCGAATGGTCAGCTATTATGGACATTCCTGTTCGAGCCTTCGTGCTTCCCAGACTCTTACG
GCAGAGTGATCCTGGCTCGAAGCACGAGCTATATTCCACCACGACCAGCGACGTTGCCGACGTCCATCGCTTGGCCTGCA
TCCAGGGATATCGCAGATACGATCGCGGCACTTTCCACGCCGTCAGCTACGGCTGCTGCGTATCCGGCATTCAAGGCGCC
GGTGCTATCGGCATTGACACCGCCCAAGTATCCTACATCAAAGTATACGCTCATCAACCCGGTGCTGGATTATGCACCCG
CGCATCCAGCGCACTCGAGGTTGCTGTGTGCCGTCCTACATCCAACGCAGCCGAGTTGTCTCAAGAACTTGTTGAGTTTC
TTTGCCACTGAATGGCAGGCTTCTGCAAAGTTGGTCGCCCTCTTCACGGCTATCAGCCAGCTGCTCTCGTACAAAAAGCT
TCTCAACGACCCAGAAACGGCATTGTTCAAGTTTGCACTAGCTGTGGTCCAGGGGGCAACGGTGATTTCCGGTTCAATCG
GCACAGCATGGGGTCTAACATGTTTCTTCCAACAGTACCTGCCGCGTACCTTGTTCCCCAGAGCGAGGTATTTCCTCAAC
GGCTTTCTTAGCAGCGTTTTCATCCTCGCTGTGCCCCAAGCCAGGAGGGCTCAGCTGGGCAGCTACACCACCAGGCAGAG
TTTGAATGCACTCTGGGGTGTAGCTGAGAAACGAGGTTGGTGCAAAAGCGTCACGCACGCCGATACATTCCTCTTGAGTC
TAGGCCTCGCTACCTTGGTCGCCATGTATGAAACCATCCCCACCAGTGTAGACAAGATCATCGCCAGGACTATGTCGTCG
TTGGTCGGTTCTCCCGCTGCCCTCGATCCCGAAAAGCAGATGCACCTGAAATGGTCCCCTCCCACCTCCCAAGCGCAGCA
CAAGCCCAAGTCCCTTTGATACACCTCAACATCCCTTCACAGCCCTCGAACCCAAATTCCGAATCCGCTACGACCTCATC
AGCTCCGACAAGCAGTCAACCATGTCCTGCATCCCCCTTCGACGCCACGCAAAAACATGCATTCGCATCACCTCGCCTTG
GTGCCGGTACACACGGTCATATTCGGTAGTGCCAAATCACTCTGACAAATCAACACACAGTCTCTCGCTGTCCATGATCA
TCTCGATGGCCCTTTTGGCACTCACACGCAATTCGTCACCGTAGATGGCCAATCTATACTAACTATTACTACGCTGCTTG
CACCCCTCTACAAATCCCTTtcgagctcgctcagcaTGTTATACAACTCGCCATCTCGAATACTAGCATAGATGACCGAG
ACGTAACCGCCCGTCGTGTTCCATTGCTCAAATTCGCCCTTGAATTCGTTGAGGTTCTCCTTACCATGCATGGGCACACC
CAGCGTCTTCCTGACAAACTCGTAGGCGCGCTTGGTCTTGCCCAACAGGTGGCTGGCATGGCAAGCGTATGGGTTGTCAA
GAAATTCGATCGTTACCTGCCTGTAAATCTTTTCCGTGTCAGCTACACCGGTGGCGCGCCACTTGACAATGTTCCTCAGC
GGATccgcaccaccaccgctaGGCAGCTCGGAAAAGTACCTCACAAGCACAGACGACGCGTCTTGGTACGTCTCGACCAG
TCGATCGCGAAGGTCCTTGGACGAGGTTtcgtcgagacgcttgcTCATGCTCTTGAGCACCTGTGCTGCAatctcttgct
gcttggtctCATCCATCCACTCGCCAAAGTGACTGTGCAGCGATGCCAAGATGAGCGTGggcagctgctcagcaacCTTA
TACTGCAAAGCGCGAATATCGAGTGCTTGGCACAAGAGGTAGAGCGACCAAGCCTGAATCATCGAGAGGCACTCGATCGC
CTGCAGCGTCTGGCGGCCGCTGATGAGCGCCAGCGAGTTGATGGCCTGGTTGGCCATCTCTGCACTTTGTACATGCGTTG
AAACGGGGTTGCCGAGGAACATGAGTTCCGAAGTGACACTGGCAAGCGCAATATCGATTCCCTTGGCGTGGAAGTTGAGC
GACAGATCAGGCGTGGAAGCCAAGTTGGCGGGCAATCCTCGGTTCATTGCCGGGTTGACGAGCTCTGTCATCTGCTGGAA
CGTCATTTTGCCCATAGCACACAAGGCGAGGCGGATCTTCTCGACGGCATTCGTCATGGCCATGGCCTGGAAGTTGCCTC
CGTGGTGGATGCGACCGTCGCCGTCGTACGGGTCGATCATGGGGTTATCTGTGGTGCTGTTAATCTCAATGTCGACGGAT
CGCTTTGCGTTTTCGATGTCCTCGAGACCCGGGCCGACCCACTGGGAGGCGGTTCGCAGCGTGTAACGGTCCTGACGCAG
CGTTCCGTTGTCTTCGGAGAAGAGGACGTGCTTTTCGTTTTCGAGATGCTCTGCTAGCCTAGAGCCGGAAAGAAGCGCGC
GGATAAACttggcgctcttgatctGACCAGGATGCGGGCGGGCGATTTCGTGAATGAAAGGAGCAAAGCTGGCATCGGTA
CCCTTGAGGGCTTCGACGGCCATAGCGGTGGTGAGCTGCGTCAGAGAGGCTAGATTTTCGGCCTCGTAGGTAGCGAGACC
CGCAACAGAGGCTGAAAAAGCGGTGCCGTTGAGCAGACCAAGCGCCTCCTTGGGCTCATACTGGACGGGGGTGATCTTGT
GCATGCGACAAGCCTCATCCGCAGTCACCTTGACACGCTGACCACGGCCGTCGGTGACAAAGCAGTAGATGCCACGCTGA
CCGGCAAGCGCACCGGCTACGTAGCTAAGTGGGCTAAGATCACCACTGGCCGAGATACTCGACCTGACTGGTACGACTGG
AGTGACGTTGTTCTGGAGGAAAAGCTTCTgcatcttgtcgagcaccTCCCAACGCACACCCGAATGACCGCGCATCAGAG
AGCTGAGCCTAACCACGATGGCACCCCTTACCCATGCCTCCGGCATGATCAGTGAAGACTCTGTGTCCGTCAAAGGGAGT
GCAAAGGGTGCCGAGCTGGGTTCGCCCGTGGGGAATGTGGATGGCACGGGGAGCACGCCACACTGCTGCATCTGGAGCAA
GGCCAGCTGAAGCGCACGTGTGTTGGCGGTCCTCGAGTCGGCGGACCCACCGAACCCCGTGTTGATGCCGTAGATTGACT
CGCCacggtcgagcttggcgattAAGGACTGGACCGAGTCATCAATACGCTTTCGCGTCTCAGCGGAGGGGTCGAGGACG
GGAACGTGACCGTATCGAGCGGAAGCGACGAGACCCTGGATCTTGAGATTGTAGCCGTCGATAACGACCTGCTCGGTTCG
GAAGGACGATGCTTTGCGAAGTTTGGTATCCGAAGgctggacgagcaagcCTGGACGCGTGGATGCCTCGACGGGAGGGA
GCACGTCTGCGGTTGGAGCCATGATGCCAGATGCGGTGGGAAGAGGAACGGTAGTGACGCGAGAGGACAGCTGTTATGGT
CGTGTAGAGACGATCGAAGAGGCACGGCACGCAGATATGGGCGGATAGGAGGTGAGAAAGTCGGCAAGGATTGCTGTCTT
ATACTATGGTCACCTTCAGGCTCCAAGTCTCTGGCTATCTGGCAATCAGGAGGCGGCACCGCGACACGGAACGGGCGAGC
CGATCGTCAGAgcaacaatcgtgaatcatgagGCAGCGATTCTGACTTCATTCCGCGCAATGCGTTGTCCATCTCCTGAC
ACGGAACGGTCCCACTCAGCCGCGTCCACTCCCTCTGCAAACCACACCAAAAAAACAGAGTTGTCGCGGAATAGCCGATG
ATAGCCAGACAGGGAATGTGCGCGTTGtttaatcacgaatgtgaacGCTCAGAGTGATGAACAGATTAACCTGCATGCTA
CTGTAGTTGCGCGCATTTGTGGGGAGCAGCCGACGGTTTTGACCCTGATTTTCAGGATTGGGATGCACAATTTCGGTCGT
CTCGCGTTTATCGGCCGTTGTCACGCGTCACAAGGGCCATCCTAAGCTGTCTGTCTGGCatggcattcgtgattgcttgt
TCCGCGTCTGTTGGAGCTCCCTTTTAGAACGCACGCCCGCTTCAGCAAAGAAAGCTCAGCATTCGTCCTCTTAGGCTGGA
CGTCGTACTGTCATACACGAATCGAATCTCGATCAATTCACACGCCCGAAGTGGGTACTTCTCGCCACCGCGTTGGATGA
ACCGAAACTAGGATCGCCATCTTTAGCCTCTTCACAGCCGTTTTGGCAATTAAGCTTGTCGAGTCTCGTCATTTGGTTCA
GCGCACCCACTCAAGACTTGTTCTTCCATATGCATCCTGCGATTGAATCAATCCCGATTGTTGATTAAATTTGGCACGTC
TCTGACTTGTTCTGTGAAGCCAAGAACTCCTGGAACTCGCGGATGTTGTGTTCGAATCCACCTTGATCCACCTTGAACCC
GATCGCTAAAGCAAACTCGTTATCAAACTTGGCTGGAAAAGTGCCCACCAGCCTCTCGCAAACTTGGTCCTTCTCAAATT
GAATCAAAGCCACCGCTTCGTCACCGGCCACCTTGCGCAACGCCTCCACCTGCTCTTTGACGCTGACTGTGAACCCAGGC
AGGTTGACAGCTCGGGAGTACTTGGGAAACTTGTTGGCGGGGATGTCTTTGGCGATCACCAGGTTTTCCAGCACTGTGCT
GGGAGATGAGATCCACAGCTTTGTCGATTCGAGCACTGGATCGTTGGCGCTCTTGCCGATCGGGCAGGTGGCATTGAGGC
CTTGAAGAGGTTCTCGGATGATGCCCGAAACAAACGCCGTAGTAGCCGCTGCAGGTGCACCGGGTCGAACCGTGATGGTG
GGCAGCCTGACCGCACGCCCGTCGATGAACCCTTTGCGCGAGTACTCTGTGACCAGATACTCGCACATCACTTTCGCTGT
TCCGTAATTCGATTCGGGCCTAGGGTAGGTATCTGGCGTTACCACCTCTGGTAGCTTGCCGCCAAACACGCCCACAGACG
AAGCAAAAATGAACTTAACCCCCGCGACCAACTGTCTAGCCTTGTCGAGGAGTGATCGAGTGGATTCGAAATTCACTCGA
AATCCGAGGTCCCAGTTGTCCTCAGAGCCTTTCGACATGATTCCGTGCAAAGAGTAGATGACAGACGGCAGGCCCAGCTC
GGTTCGGAAGATCGAATCCACCCCAGCTTCACAGGTGAGGTCCGCGGCGAGACGGACGTTTTTGACGCCGGCACTCTTGG
GTGCAGACGGCTGGTGTACATCGACCAGGATAAACTGGAATGTGTGTTGAGGTTGAAGGCGAGTCAAGGTGTCTGCGAGC
AGCGAACCGAGGAACCCCCCTGCACCTGTGATGAGCACCGTCGTTGACATTGTTTGTAAACGCTGCAGTCGATTCCAGAA
AGCGGGTTACCAGATCGGATAGAGCATGAGGTTGATCGAGAAAGCTATTTGAGGGTACAATGTTGGTCTGACGGACTTCT
GATCGCCTCGAGAGCGGGAAGAAGAGGTCCCAGTTAACAGGCTGGTCTGTGTGTTGTGTGTTTTCCTACTCTCGGTTTCG
TTTCTTGGCTCGTCTACAGTCACGTCGACGTGGGGGAATGCGGACGagtcaagcacgaagcactTGTCAACCCCGCATCA
GTcgaaacgtgaatcgtgaatgcaaaCACCGTGCCCTGGGCCATTTCCACGCGATCGAATTCATCCAAGCTTCGCAGCGT
CGCATTCGCACGGTCGCAGATCAAGACGGTCAGCTCCAATCGGTCTGACGAAGCATAACAGCAGTGAAAAggagacgaga
cgagcagacTTGAGAAAATGTTACGGCAAAATCACTCATGACAGTCAGGGCGCGTCCGAACCGCCCCCACGTTTTGGACG
TTGCTTACTTTCTCTAAACCGCCGCAGAATTGGCCGAACGTCATCAACACTATCTCGGTTCCAGGACTCacaccactcgt
gacttgcgTACGGCCTCACTTGTCATCACACTGGCTTTGTATGGCAACGAAGCTAGGTACAACGGCTCGAACCATTTCAT
GCGCCAAGCTGCAACGAGCTCCATTCAGCAATGCTTCCCTTGGTCCTTGTCGCGTGATGCGCTTCCTTCCTGATGACACC
GTGCGTGCTACGAGGATCGACGTTATCCCCGCTCTTTACCATCACGCCGCTGGGCGTGCTGGGATCGTTTAGCAGTGGCG
CCATCCTACCTGATGCGTTACGTTCGTTGATCGGGGCCTTGTTCCTCGCTTCGTTCTCCGCACCTTGGTGTTCTTTCGTT
TCCTCCATCTCACTGTCAACCTTCTGCGTTTTAGTATAGCTTGAGGGTTTGCTGCcccatccaccaccaccaggCGTTTG
TATCACGATCCTATCGCCTCTTCCCATCGGTGTGGTGTTCTTGCCACTCAAGTTGATGACCCGGGGCGGCGCCTTgccct
cttcctcgcccTCCCGCAGATCTCCATCCTCGTGCCTCCGCTGCTTGATCCACAGGTTGATCCCCTTCTTCGCACCCTCG
CCCCCTTCCAGCCCAAATGGCTGAAACACCCTCCTCtcgctcaagatcgacacCTGGATACCCGGACTGAGAAACTCGAT
ATCTCTGACCACACCGTCTCCGCCCCTAAATTCTCCCTCGCCACCCGACGCATCTCTCAACGAAAACTCGCGCAGCACAA
CAGGATACCTTCTCTCCATGATTTCTGGATCGGTGATGCGCGTGTTGGTCATGTGAGTGTGGACGCCCGAGGTACCATGC
CAGTACGGTCCGGCACCAGAACCACCAGCGATGGTCTCGTAGTATCCGAAGCCTTCAACGTGGTTTCCGTCTTTGTCCTT
GCCTCCAAGACCGAAAGTGAGATTGTTGGTATCTCCCTGACTCGCCGCTGCAGCGTTGAAAGCTTTGAGCACTACGTCGG
TGATTCGTTGACTGGTGAGCACGTTACCTCCCACCACAGCTGCGGTCTCGCTCGGGTCTAGCAGAGAGCCGTTGGGGATG
CGAATGTCGATCGGCGTCAAACAACCCTGATTCAGAGGGATCTCGCTAGTAACCATCGATCGAAGACAGTAGATGATGGC
ACTTGAAACGACGGATCGAGGACAATTAAAGTTGGCGGCCACCTCGGGACCTGTTCCTTGAAAGTCGAAAATCGCCGATC
CGTTTTGTGTGTCAATATCAACGCTCAGTTCGATAGGCGTTCCATCATCCATGTAATCAATGGCATGAAGCTTTGTGCCT
TGTCGGCTTGCCACATTCCGCAGCAACGAGCGAACTGCCTTTTCCGCGTTGCTACGAATATACTCCATATACTGCTGCAC
TTTCTCCAGTCCCCACTCTGCCACCAACGCGTGGATGAGGTTGATGCCCTTCTGGTTGGCGGCGATCTGTGCCCGTAAAT
CGCTTTCGACATCACGGAAACACCTTGTTCCTGAGCAGCCTGGGTACTGTGCCGGTTCTTCCAACATATACTTTTCCAGT
CCTTTTCGATCAAACTTGCCTTGGCTGACGATTTTGAACGATTTGATCCTAGCACCTTCCTCGAACAGTGTCTTGGACAT
TGGTGGCATCGAACCAGCCGTGATACCACCGATGTCAGCATGGTGGCCTCGGCTCGCACAGAAAAAGATGATCTCGTCCG
AATCTTGTGCATGGCAAGGTGTGATACAGGTGATATCCGGTAGATGCGATCCACCCGCCATAGGCATATTGGCCATGATG
ACATCGCCGCGCTTCATCTTCTCTCCAATCGAGGCGAGATAGTCGACTTGGAACTTGACAGCGAAGGACATGGATCCGAG
ATGAACAGGAAGATGCGGTGCATTAGCTACTAGCGAACCATCAGGGCTGAAAAGCGCGCAGGAAAAGTCGAGTCGCTCCT
TGATGTTAGTTGATATCGAGGTCTGCTGTAGCGATTTGCCCATAGACTCGGCGACCGACATGAACCGGTTCgcgaagagc
gagagcaagatTGGATCAGGTCCCGCCTCTTGCTTGTTGTCGTTTGCCATTATGATGACGTAGATCGTAGTGCAATGAAA
GTGTCGAATAAACAGGGACAACACAGTTGCACGTCGGTGTGCATGTCACGAATCGGCGTTGAGAGTCGCATGgagcgatg
cagctcgaccacAACTGTGAGGTAAGTGCACTTGGACTCCACCCTCTCGGTCTCTGGCACGGTCTTCTCTCGGCTAATTT
TTCTTACTCGTTCAGGCAGCACAAGTAAAATCGGCGGTTTGTTCAATCAGATAGCCTAACATCGGGATCAAAAACGTGCC
GATCGGCACACCTCACCATTCGAAACTCACATCACTCAGCTGCAAAAACCACATGCTGCTCAGAGAGATGCTCCCACACA
GCCGCGTCGATGGAATCAAGGGTATGAGGTGAAACAGCGACCCGAACCATGTACAGATATCAAAGGACAGGCCCGAAAGA
CGTGTGGGATGCTAGCGTTTCAGACTGGCCTAATGCTGGATCAAATGTATGCGGCCAGTAACGGATCAAATGAATGTGGA
AAGCCTCTTAAGGAAGAATGCTATGCTGAAAGAGAATCAAGTGAGAGAAAGAAGTGTCCAAGTGGGTTGCTTGCTGAGAG
ATTGAGCTCGGCCATAGCATTGGGTGATTTGCTTTGTTGCACATCAAGCTCAGAGCAGGATGGTGAGACCAACaacagaa
gcagcagccagactGAAAGCGGCAGCGCtggagctcgagcacgagagTGCACCGTTAGGACGGCCCGAGGTGGTAGGAGA
AGCGGTGCTTCCCGTGCTAGTGTTGCTTGTAGAGGCGCTGGTTCgcgaggcggaagcgcCAGAGCTGGTTGGAGCTACAC
TTGCCGAAGATCGAGTCGTTGTTCCCGCGGCAGGCGTACCGGTAGACGAAGATGCAGTGGTAGAGCTAGTGCCACCTACA
GTCGATCCGCTGACAATCGAGAACGGCGCATTGTCGGAAGTGGTGCTGTTGTGGGTGATATAAATCTTGTCGGTGAAAGA
CTGCAGGTTTTCGTCCTGTGTCGACATGGCGCGCAACGCCGTGTAGTTTCCGGCGTTCCACGAGCTCGGAACGGTAAAAA
CGAAACCGCCGCATTGTCTACCGTCAGGACCAGGTTGACCGTAACCGGCACCCGCGTCGCAAGTACTGGAGGTGGGCGGA
GCAACGCCAACGGTGTAAGCGACCTGGGAATTGTTGTTGGTCATGAGATCGATCTGGACGTTACCCTGAGAAGGAGGATT
ATACCAATTGACAGCCACCTGCTGGCCTGGCGACCAGTAGATGGTGCACTGGTAGAAATCACACGATGGTtcgtcgatga
cgagcgtCGAGTTGGGATCCTGGTACTGTCGAATCTCGAGCTTCGgagccgcagcagccaatGCTGGAGCGGTAAGAATA
GCCGCAGCGGTGACTAACTTTGCGAGAGGAGCCATCTTGACAAAGGCTTGAAGAGGGTGTGTGTGTCGGTAGAGATGTTC
AAGTAACCAAAAGAGCGTTGACGTTGGATACAGGAGAGGAGGTAGGGAAGAACGACGTTGGTGAGGGAGAGAAGCCTAGG
TCAGAGAGAAAAAGACAGACGCACCCAAGATCGAGACCGAGTCTTGGTTTGGAAGAGCTGGTTAGAGAGTGGCTGGAACG
AGCGCGGATTTGCCATTGATCCGGCTTGTCTCTTTCTCGATGGCATTTCCAAGATTCACTTCCATGgttcgcgattcgtg
atttggtgATTTGCGAGAGGTGAGTCTAGAGCTTTGACTTGTGGAGCAGAATCGACATTGGTGATTACGAATCCTATTTT
TAAACGAGGCCCGGATGGCAAGCCCGAGTTGCCTCCTTCATGCGGCCGCACTGGAGGAAACAAGAAAGCAACACACAATC
CCTCCGGCAGCTTAGCTGCGTCGAAATTCACAAttcttcacgcttcttgTTCGCATTTTTGTTTTACATTTTTGGAAGCG
CATCTCGCAGATCGGCGACGCTATGCAGCATGACCGAACACGATTTCCACCGCAGCTTTGCAGTCACGAATTGCGCGTGC
ATGTTCTATGGCGTCGGAGTGACCCTGTCGATCCTCCCTGTTTTCGATTGTGCTAACTTAAGTTAGCTTAAAGCCAGCAA
AGATGCACGCGTGTGTGCTCGAAACAAACATAAAACTCGAAATAAGTTAAATACACAAACGCACTTCAGgtcaatcaaga
atcaagaatgcTTTTATTTTGCAGACAGCAAGGTGAAGCAGGTGAACAGGCAGCAAGTCGCAAGTCGTCATGTGACTGGA
CAGGAGTAAAGCATGTGCATACTTCTGACTTTGAGCACGTACCTAGTCACCGCATTTGGCGTTGCGTTGCAAGAGTCAAC
GCACAGACTGTTTCGTGCCAACAAAAGAGAGAAGCCATAGACAGCCAGCTTGGTGTCGAGCACACAGTCATGATTCCGAT
GAAAGCTCCAATcgagcgagcagcttgctgtTGAGTCAGTCGTGGATGCCAGTGAACAAAGCCGCAAGGCAAGCTAGCCT
GCCCGCGTCTGTGCTGCCCAAACTACACGTCGGGCTGTGCTGCTGACCTAGGGACTCCGACCCTGTATCTCGGGATTTTA
CACCCTAGTGGCCCTTTGCAGCATGCAGACAAACCCAAGCAAAGGCTGTGGCCAGATATTTTAGCGAGAGGTGAGGAAAA
TGaacagaatcacgaaggaTCTCACAAATCGGGTGTAGATCGTCAAAATCGAACAGTTTCACCGGTCGTCCGTGGTCGAT
TTaacgaggcagcagcagcacgccTGGAAATTGCGAGAAGCTTCGTGTGCAAAGCCCTAGAATTTTAGACTTGCCGCAAG
TCTATTTCGAGCCAACCATCGcgttgattcgtgataaTTCGATAGGCGTCCAAAAATACAGAAAAGGGTTTTCAGCACGC
ATGAGAGTGAGTTCGAGCGCTTTCTATGTGCATCTCTGAGCATCCATGGCAATCCACAGCGATCTCTGACAATCTTTTGA
AGACGTTATCCTTCCTTTTGTGTCGCCAAAATCAGGGTCCAATGCGTGGCAATTCACTGACGCCTTCGGAGTTTACCCTG
GACCTGTCAAACAGTCGTGACTCGTAACTGTTCAAACCGCAGCATTCCCCACCCGCCGCCCGCCCGTCGCACGACTCAGC
TGCTTGTGGAGCGCGTCGTCATAGACGGTGTACAATGATTGTGTCTTGCTACAACTGGTCTCGCATGAGCTCATACCTAT
AAAGACATTCCCCGTGTCCGTGCCTAATCATCCCATCTTTTCATCAGACTCACTCAACACTGCCCTCTTACTTAGCAACA
CTCCCCAGCTCCCCATCACTAGCTCGCACCTTGCCTGCCTCTTTTGTCACAAGCACTCTGCGAACCAACCCAGCATACAC
GATGGAGTTCTTCTTCCCCGCCGACGTCTTTACCGCTTACCCTCGACAGGGTCCTTCGGCCCGCACCACCTCATTTGGTG
CAGGGCCCTCCACCAACCCCTTCAACGGATGTGGTTTCGACAGCCACCCTCTCTTTGCTGACGCCTTCGTCGATGCAATA
CAACACCAACGCgctgctcgcgctcgtGTCGAGGCTCAACGCGCCGCCCGCGCAGAAGCCGCTCGCCGAGCCAgagctgc
cgctgccgctgccgccgctcgCCGCGAAGCTGAAGAGCGCCAGGCACAGGCCTACCTGCAGCACATTCTCGaagtgcagc
agcgtgagGCTCAGCGCAGACTCCATCTCGAACAGCTCCACCGCCAGCGACAGGAAGCACAGCGCCGACAGCAGTACGCA
GAATATCAGCGCCGCAAGGCCTACGCTATCGAGAAGGAACGCCAGCGCATCGCTGCGGCCAGAGTCGCAGAGGATCAGTC
CAAGCAactcttgctcgctctcgaGGATCTGATCTTTGGTGGTCTCAACTCGTTCTACCGTGCCTGCCAGCAGGATGACG
GcgacaatgacgatgacaatgtcgaACTCGCACACAAGAACGACActgagcagcaggctgTTGCTCCAATGTCTACTACT
CAGGCTCCCGCTGCCGATGTCAagggcaagggcaaggctCAGGAAAGCGATGACAACAAGCCAGACATGGAActtgacga
tgacgagcacaCACCTGACACAACCAccacagctgctgcacccATCATGACCGATGAGGATCCCGAAGAGGTTGGTCCTG
TCCCCACTTCTCCCACTACCGAGGCTACTTCTGCGCCAGCTCCCGTCCCTGCATCCAAGACAGAACAGGTCGTCTTCTCG
CATGCTTTCCCCAGCGACGCCAATTTCAACAAGTCAACTATTCGCGCTGATCAAATCAACGTCTCAGTCGACGAAGCTCA
GCGCAAGGTGACGGTCTCTGGTCTCTGGAACGACCAGTCCGCCTCCTCTTCAGCCGACGCTTCTCCTGCACGTGCCGCCA
GCCCTACCCCCAGCGACACTTCTTCTCGCCGTGGCCGTTCGCGCTCACCCAAGCGAGCCCGGGTTTCAGATGTGGACGAG
AACGGCGATGAGATTGTAGCCCCTGACACCGACGCAAACGAAGACGACTTTGTCGAGGTCAGCTTCACTCGAGCTCCTCC
AGCCCAGGAAAAGATCCAGAAGAGTTTCGACCTTCCCGCTGGTGCCAACGTCGAAGATCTCCGCGCTGAGCTCACCGACG
AGGGTCTCAAGCTCTTCACCACTGTCTCGGCCTGATTTTGATTCTGATGTTGTTTCCGATTTTCGGTTCGTGTTCCCACA
TATCTTCCGTGACCAATAGCAATCAATACGTTTTGTAGATCAAATCTCCCACAAATagcgagtcacgagtgcgaACCAAA
GAAAGTTAGTACAGAAGCATCGTTAAAACATCGCCTGTGTCATCAGCATAATACATTCCGATGTGAAAGCGACCGTCGGC
TCTTAGTTTGCGATATCCATCCACCCGCTTTCCCCGCCGGCTGTTGGCTGCACCGCGGTTAGTTATCGCCGCTCGAACCG
TCTGTTTCGTCAAGAGATTGAAACGTTGTGTGAAAAACGAGATCGCACGGACACCGAGACACTCATGTCCTCTATAGTTT
GTCagtgaatcatgaatgtcAGCCTAAATTGTCTGCATACAGCTTAGTTGTGACTCAGGTGCTGCATTCCCAGTCAGAGA
GCTCATTTATCATGCTGCGTCACTCTCAGTGCCGAGTGTGGTACCCTGAAACGTGCTCAACtctagtcgtgagttggtcA
ACCCCAGTGAAGTTGGCGCGAAAAGTGCCTCGGGCGGTCAGAGCTTTTTCTTATCTCTTAAGCGAGGTTCGTTTGTGGTG
TTAGTGAGCTAGTAAGTTGTGGACGCGCAGTGACATGACAGTTCAACAGTGAGTATGACGCGTCCCAGTTTTCTTCGCCT
CTTGACTCTTGACATAGGCTTTGACGCAGTTATCAGCGTGGATCGCCGTCGTCATGCTGTCACTCCTTTGCTTGCATTTG
GGTTTTCCTCCTGACGCTCCTCGTAGGTTCCTCAACCGCAAAATTCTCCTTCTTTTTGTACTAGAACGGCGCTGAACGAA
TCCCCGAGATAAGAAAGAAGTAGACTAACTTAGCCGAAAGATTCGATCTAGTCGTgcagcagtcgtgagtgtggaTACGC
TAGCACCGAATTGCGGAGTACATCTAACAACCTTCTTATCAGCGCCAGTCAAAGGCGCGCAGTACAAGGTGGATCCCCTC
GAACACATCTTCATCCAGGATCACGTGGTGTTTGTGAGCATCACATCGTTCGTTTGCACACAACTTGTGTACAGGCGGAG
CACATGCATGCATGCCCTCGTCGACTCTCGCAGCTGTCCACGATGATATAAGCAGACAACTTTTCAGGCAGGTCGTTGCA
AAACCACCCTCGCCCCCAGAGCCCATTCTTTGTCCCTAACATCCGTCACAAGAAGAGAAACGCTCTGAAAAGTATTGAAG
AGCAGTCGACTGTACTTGTCCGCCAACATGTCGCAAATGATCACGTTGGAACAGGCGACGTGGGCCTGGATCGAGGCAGG
TCCACGAAAACACCACATGGCCGTGGGCAAGCGTTTCGTCAAGGGTATTATGGCAGGTTTCTGTAAGTTTACATCGACAG
GACCTTGAGATTGCATGCTCGTGGTTCTCTCCATTGGAAATTGCCGTTGACCTTCTTTGAAGCTGGAATCGCGTGCCTTG
CGACATCCCTGATAGTGCTCTCAACCGGTGGAATGCTTGTCCAAATCATGTCAGCCAACCCATGGTTCGCCACCAATGCT
CCTGGTCTTCTCAAAATCATGCAAGGTGCTGTGTTTCCCGTCGGTCTGTGCATGATCGTCCTCCTGCAAGCCGACCTCGT
CACTGGTGAAATGGCTGTCTTCATCATGGCCACCGTCAAGCGAAAGGTTCCTTACTGGGGGTTCCTCTATGGATGGACGA
TTACGTTCATCGGTAACCTCATCGGTGCGCTCCTGTACGCTGCCTTTCTGGTTCACTTTTCCGAGATCTACACTCCCGCT
ATGGGTAAAGGTGCCGCCGCCGGTGCAGACGCCAAGGTTTCCGCTATCAACTTCCGCGAACTCTGGCTCCGAGCGATCGG
GTGTAACGTGCTCGTCTGCGTCTCTGTCTTTCAAGCCTCGCTTGCCAAGGATGTCGTTTCCAAAGTCGTTGCCAGTTGGT
TCCCCATCTTCGTCTTTGTTGCAGCTGGCTTCGAACATGTAGTGGCAAATATGTTTTTGATCAATGCTGCGCTCATGACA
AGGCAAACTAACTTCAGCGTCGGCGAGTACATCTGGAAGAGCATCATCGCCAGCTTCCTCGGCAATATCATCGGTGCTGC
CTTGCTGGCGTTGCCTCTTGTCTATCTGCACGGTGGTGATGAGTTCGACCCCAGTggaggcgctcgagctggtgcgATGA
GCTCTGGTGTTTCCGTCAACGATGTCACTCTGCCAGGAAGCGGGCATGCGACCGCGATGGAGCAAGACAAGTGGGCCAAG
GATATTGAATCGCAGGTCAATCAGGCCAGCTGAATGGCATACATGGTTTGACTCTTGGCTCTTTGTAATCTttggcaatc
acgaatgtcgaaGCATCGTTTATTTGTTGATGATGACAGCATATTGATGTGTGTGCTCGCTTTCTGTTCGCATCTGGTTC
GTCCCAGCTTTGCGTGAGTTCGCTCGAGTCATTTCAACGATCTAGGTACTCTCTTGAACTTATGATGGCATATCTTGTGT
TCTTAGAAACACAGCAACGACATATTGATCGACGAGCGGCTCAAATCAAACGTCGGCTGAAATTAACCAAAAATAGGGCA
CAACAAATCACGAGTATTATTATATAATTTGTGGCGGTAAGTTAAAGAAGAAGTTGTGGTCGGCTTTGCatttttgtttt
gttttttcTCCGGAATCCAAATCAACGTGCAACGGTTCCACGTTCGCCACAacgtgaaccgtgaatccCACGTCAGTGAa
cacgaattgtgaatcaaaTGTTGCCTTTTCAACAAGCGTTCGACCCTTTCCTCTCGCTGACCAGAACCACGTTAACCGAA
GAGCTGTCATTACGCTGCTGTGATACGATCAGAGCATCACTATGAACGGCGCGAACACCTCTGCGCGTCCTGCATGGGGT
GCCAAGAAGAGCGGCGCCTCTGCTCCACCGACAGAATCATCTTCGCGCGAACCCacgccatcatcatcatcgtcgtcgtc
ggcattTCCACCTCTATCATCACCACTATCACGGCGTGGCTCAGCTCGTCCCAGTCCTTCGCCATTAAGCAGCGACTcgt
cgctcatctcgagctcctccttCAATCCGTATCCGACTCGTAGACAGGAGCTCGCCCTCCGTGCCGCCAGCCATGGCACA
CGCAAACGCTCGCATATCACCCGCACCGATCCGTCCACCTCGCGCATTCACTCCTTGATCGAAAACTCAtatgacgaaga
cgatgctATCATGCATAACTACACtgaagacgacgacaatgaTGGTCAAGTGTCGTCGCGTGGCGCAACCATGTCGTCAA
TCGTCTTCCGCGATTTGTCCACCTCTACTTCGACAGGTGCATCCAGCTTGCCTTGGCAACAAGGTAGCTTGAGTCCAGGC
TTGGCCATGTTTGCAACGACAACGTTTGGCGGAGAGCCACTGAGAGTGCTAGCCAACGTAGACGAAGAGTTGGGCGCAGC
ACATATGGGGCCGAGGATCTACAAGCGGCACAATCAGAAACATGTGCGTAACAAggtcaaggccaagattGATGCGAGTC
ACACGGTTGGTATGCGAAATGCTCCGGAACTACCGATGCAAACGAGCGCTGAGCGCATCCGCCCAATGCCGGGGGATTCT
CCATCGCAAGCAAGGGCGGGCATGACGACGGGGGAGCAAGAATATTTGAGACGAGTCGACTTGCCGAAATTGGTCGACGA
GTGTAGGCGGTGTCACAACATAACGGCCATTCAGCGGAGAGCTGCTGATGATAAGGCATCCTCGTCTAGCGACCAAGAGA
TGGCACCGTTCTTGACATTGCTGGCAGCGATCAAGCTTAGACTTGCCGACCCTGGGACGTGGGTTTCTTCGAGCCGGCAT
GCTATCATTTCGGACGATCTTCTGCCCATCGGGCTCCAAGGACACTCTCCTATCGACTTTTCCTTTCTGCCTCCTCACAT
GCTCGTTGGATTGCGCCAATCTGTATTGCAAGGCCTTAGCCATCTTCTGGATGCATTACTGGAATCGATGCGACACGAAC
TCGTTGAAACGCTCTCTCGACTTCTTCGCATGCGCTCATTGCGTCCTACGAGCACCGAAAATGCGGATTTGAAATCTACA
CTTCAGCAAACGTTTCTGCGAATTCTCGAAATATTTGACCGTCTGCCCGTTGGATCAAGCATGACACCTGTTGAGCTGCT
TTCCGACGTCTTGAAGCTCATTAATGCAGAAACAGGTTCAGACGCGCTCGTTGACCTAGTCGGCGAACTTGTCGGGCTTT
GCGGTCAACAGATGTCTTCCGATCCGTCGATACTCACCGAGACGCAGGATCGAACGCTCGTCACCGCTGCATCGTTCCTC
TCGTTGTGCTTCACACTCAACTCCTCTCGACCGGCCCGTACGCGCTTGCCGGCGCATGCGTTTTACTGCACAGTCCTCGA
CTTGGCTCCCTTTGTCGAGCATTTCATCCACCATGTTGCTTCGCTCGTCCATTCCGGCGCGACTCCCACAGCAGGATTGG
CTAGGTTCAACATTTGCGCTTGGCCGTTCCTGCTCTCACTCGGCGCCAAGGTCCGAATCCTGCAGTTCGAGAATGAAGTT
CGCCTCAGTCGCACACGCGTTCGTGAGTCTTGTCAAGCTCAGCGCTTTACTCTTGGCTCGTCCAAGGAGGACGAGAAAGC
AGAGCTAGTGGTGATGCCGAACAGTCTCAACCTTCGAATCGATAGGCATGCAGCATGGCGCCAAAGCAgaacgctgctgc
tacagCTTCTCGAATCAGGTGCGCACGTGCGTGGGCTCAGAGTGGAATTTGCCGGCGAGCAAGCGGCGGATGGAGGTGGA
CCGGCTCGCGAGTGGTTTGCTACCGTCGCTTCCAACTGTTCGTTTCGGGATGTACTAGGTCCACACGGCTGGTTCATCGC
TACTTGCCCGGTTCAGGAAAAGGAGAGCCAAGACGCGGCTGCATTTCTCGGCATGCTGCTCGCGCTTGCAGCGTTACACA
CGACCAAACTCGCGCTTCCTTTCTCGCTGCCATCTGTAGCATTCAAGATCGCCAACGCGCCCAAGCTCGAACAAGTGCAG
CTAACACCGGTCGATCTGGAGTTTGCCGACCCAGCACTGGCAAAGAGTTTGCAATCTGTGCTGGATTGGACCCTGACAGA
TCAGGGTAGAGAACAAGACGCGGACAAACTGTTTGACAGCACCTTCTCGCTCAGTTGGAGTACCAACATCTGGACAGCGC
AAGACGGGGTCAAAACGGTAGATTTGATTCCCGGCGGAAGGCATCGCGCTGTCAAGGTGCGCGAGAGGCGCGAGTTTGTT
TCCAAGCTGATCTCGCGCGTTCTCATAGGCTCGGTGAGTGAACAGGTGATGGCTTTCCGAGATGGCTGGCAGAGCATCAT
GGCTTCTCACTGGCTCAGCGGAGCACCCGCAGCTGGCGTCAAGTCTGCATCAGACGTTCTGAGCAGAGGCGGTGCagctc
tctcgctcttcaGTCCGGAAGAGATCAACCAGGCAATCGTATCGgtcgcctcgtcgtccaccGCTGACCTTGCAACCGCG
TTAGACGTAGCCGATATCAAAGTTTCTACCGAACTCATCCTTGCCACTTCTGCTGACAGAGACCGAGGAGCGCGAGTGGC
AGAATGGTTCTGGACCACGTGGTCCACCTTGGCtcctcatcgtcagcgtcgATTGCTAGCCTTTATCACGGGCGCGCAAG
ACGTACCTGCAAGCGGAGCTAGAGGAATCGGACTGCGTATACACCTCGTCAATCCTAGTGTCGATGACGCAACAGATGGC
GACGCACGATCGTGGCCATTGCCTTGGTCTTCCACGTGTACATCTACGCTCTTCCTACCCGTGTATCCGGCCAAGCAGGT
TTTGGAGGACAAGCTGAACGTCGCTATCGAGCATTATCAAGGTTTTGGGCTGCGCTGATTCTCGACTCTCGCAATGCCAT
CACCTGTTTGGTCTATGCCTATGTATCATCTATGTATGTTGTTGTCGATGCTCTACTGTAACAGCACGGTGGAGGGGCGT
GGGTGTGTCTACTTACGCGCCTGCGCAACGAGCCAATCCCCGATCTCAGTCAGAACGACTCTTGTCTTTTCCGTATCCTC
CTCGGACATGCCCTGGACGTTTTTCATCATAACGTGTTCGTAGCCTGGCCAAATTTTGATCGACTTGTGCTCGTTTGGCG
TGCCCACCTTGTCGAAGAAGTGCTTGCTTCCGTTCGGATCAGTGACTCGATCGTTTGCTCCGTGGTGGATTGTCAGTGGG
CACGTGATGAGGTGCGCTTTTGCAGCAAGATCATCAATGCCATCTAGTATGGCTAGACCGGTCGAGATTCTCACTTTGCC
TTTGTAGGTTAAGGGATCGGTATTGAATTCGTCTTCGACGCGCGGGTCGTCCGAGACGTTTCCCTTGATGGCGGAAGCGA
GCGGTAAGCGACCGGCGAAGAAGCGGAGGATGTGGGCGATGTACTCGATGGCTTTGCTGGGTCGGGATtgcgccgagatg
gtgatCATGGGTGCAGCGACGGCTACGCCCGAGAGGCTGGGCCTGTAGGGGGTGGGTTTGGTGCCAATGATGGcgctcga
gtcgaagcTGGATCCGTTGCTGCGTTCCGGTCGATGGTGTGCGAGAGGCGTGCGTTCGTGTGCGTTGAGAGCTtcttcga
cgagctcttcgtcggtgatcgtcttggcttgctcgctaGGCACCTGCTTGAGGCTCAGATCGGGTCCACCAtcctttgct
gctgtcaaaGGCGGATACAACGCTGCGTAGTACAAGACCGTAAAAGCCCCCATGGAATGACCCTCTGCGAACAACTTTCT
CTCCCTCGCCGCTTTTTGCAACAGTCCGCTTTCCTCATCCCACGTCCTCACATCCATCACCACCGCATGCATCGCTCTGG
CATTGATCTTCATGCTCGGCAGATAGCCATGCAACCCTGTACTTCGACCGAACGAAGGTAAATCGATGGCGATGACTCGA
AAGCCACGTTTCATGAAATGAAGCGCGTGAGGTGCCAGCTTGCCTGCATAATCGTTGATTCCGTGCGCCATGACAATGTC
GCTGTGGAGCTGTTCGGATtcgagcgcagcaggaCACGTCCAGATGTAATAGGTGACCCACGACCATTTCTCCTTGTCCC
ACGAGCCTGATTCGAGCAGCGAATGTGCGGGGATGAGAACGCGGCGTCGGATGGCCGACACTTGGGGATTCGAGTAGATG
AGACGAtgctcagcagccgagTAGGGGATGTCGGAGCGGCCGTACGTCGGATCACCGCCTCCTGGAGTGAGCAGGTTAAG
GTGGCATAGGAGAGGTTCGGTGATGACTTGGTGTGCGATTCGTAGCAACTCCATCATGAACCAAGTCGATCTATCGGAGA
GAGTCTACCGGTGAGACGTTATGGGAAGGaaacaagcaagcaaacaGCAAAGACGCcacaagatcaaggcggAGCGAAAA
CCTCACACCTCGAagagagtcgtgaatgggaTTCGCGGGCCGAGACATACACGATGTAGCGTAAACACAAAGCTAAGCAG
GGTTCCACATTCGGATCTCAGCGACAGGAATAACTGAATGCCAACCACAGTACAGCGTGCATCGGCAGAAAATGAATCGG
CACGCAGCTCATCGTCACATCGTCACGTTCTGCATATCACCCTCCACCTGGGCACGTAGTACGTAGCACGGTAACGTGTA
GCGTGAAATCATACCAATGTTAGGCCGCTAGAATGCACAGTGGTGCATTTTCGCGGTGCGCGACTCAGACTGGgctgttc
gtggttcattcgtgattcgtgattcgtgattcgtgattcgtgattcgtgattcgtgatttggatGTTTCGGGTTTGGGTT
ATGACAGATTCACATTTTTGCAGGACCAACCGTAAGTTgttgcattcacgattgacgtACTTCGAGTTGTGAATCTGCTC
AGTGTTTCCtgaccaccatctcgcatcGACTTGAACGGACAAGCTCACTCAGCAAGATGGTAGCAACTTCCGCACAGCGT
GCCGCTGTAAGGATGCTTAGAGGTTGGCGCACCTCGGTGGTTCGAACGAGCACAAGCGTGACTTCGACTAGCATACTGCC
ATTGAGCACTCGTTTGCGATGCTCAGACCTGCCGCATCAGCCGTTGATGGCCGTCCAGCGTCGCTTGAAATCCAAGCGCT
CCTCAGCACAATACATCGATCCGAATGCAGCTGACGCTGACGACGTGCCCGTGATCAAGACCAAAGGCAAAGCGTCCAAA
AATAACCGTGCGGCGCAACCCACGTCGCGCGGAGCTCGTACTAAACGTGGCGACGCAGAACAATCCTCGGATGTTGAATA
TAAGACTTCGACCCGCAACCAGCACCTCCCAGACGAAGCATTCGACTTTGACGCTATCTCGTCGCACATGTCTCGCGCAG
TTGAGCGGTTTCGTtcgacagcgtcgacgttggtcGGTTCGTTCGGTCGTGCCGACccgagcttgctcgactcgatcaaA
GTCGAGTACCCGGCAGGATCTAGCTCAAAAGCGCTTCACCCGTTGCGAGATTTTGCCACGGTCGGTGTCAGGGACGGCGC
ACTCATCGTAACCGCCTTCGACGCGGATATGGTAAAACACATCGAACGCGCCATCTATGCGAGCAACCTCAACCTCACAC
CACAAACCCAAGCTGGGGGCGAAGAAAACGTACTTCGCGTAGCCGTACCACAACCCACAACCGAGTCGAGACAAGCCTTG
GTCAAAGATCTCACAAAGATCTGCGAAAATGCAAGGGTCAGCATCAGAGACGCTCGCCACAAGGCGCAGAAACAGATCAA
GTCGGACATCGACAGGAAAGTGGTCGGCAAGAGCGAAGGCGACAGGGAGTCCAAAAAGGTAGAAGCCGAGACGAAAAAGT
GGTCGACCCAGGTAGATCACTTGTtcgaaaagatcaaggcAACATTGTTGTTGGTATGATTTTGGTACGCTATCTTGGTA
CGCCAATATCGCAAAACGCAATCACATTCTTCtagacaatcacgaatgtttGGTCTGATCGTGGCTTCCTGAGATTGCTA
ATGCCTGTGTACAGTCTGTCGTCGAAAAGAGGATGAGCTCACTTCTACTGCAACATCTCTTTACTCTAGTGCAACTAGTG
CAACTTAAACTTGAACAGTCGATACTATTACAAACTGTTCCAGTCTGCTTCACTGCGCCTTTCCACCTTTCTTGGCACCA
GCCTCCCTCCAAAactcttcgtcgtccttgcCCGTTATGCCCACCTGCACCTTCTGCTCTCCGATGAGCAccttgcttgg
cttggcaTCGTCCGGTTTCACGGTAAATCTCTTCTGGATCGCGCGGATCATGGCTCGGAACCAGAAAAAGTTGAGACTGT
TTAAAGTCAAGTTGCCGACCAGGTAGAATGTTTTCAAGTGCAACGGGATCGGTGGGTGGTGAGGCTTGGCCGGGGCAACG
ACAAATTTGAAGaagctgatgctgttgtACACACCAAATGTGAGCCTTGCACCTACATAGGCCGAGAGCAGGAAGACGGC
ATTGATGAGCTGCCATTTGGAGCCTgtcttgccgagcttgtctAGGAACCAGTGGATGTTGAGGAAAGGCGTGGAGATTT
CCCATAGCAAGAAGCCGATACCATCGTACATAAAGATGGGGTGGTAGACGAGCGTGAAGGCGATCAAAGCGACGAGACCG
TGTGCGATGAAGCCGGGTCCTTCGTGAAGCACCGAGATGACCGAGTCCCAGACAAAGTAGCCTTGAGCGATCGCGTAGAC
CGAAGCTGCTTCGTGGTCGTATCCGTACAAACGATCGATCGCGAGCGGATGCGTTCGCAGACCGAGTGCATTCGTCTCTC
GGGCCTTGAGCCAAATGCGTGCTGCGAGCGGCGTGATTACCGCAGCGTGCACAAACGAGACGACGTGAATGTCCCAGCTG
ATACGCGTCTTGCGGTTGAACTTGGCGAACGTCTTGGGGAAAAGTCTAGGTGAGACCTGAGATGATAGCGTTTGGATGGC
AAACCAGAGCAACGCAGAACGAATGAGAGTAGGTACGTGTGTTGGCAGGTGGTGCATACCGTACTTGTCGGCATACGGCT
GCAGCCATGCAACGATGGGATCGGCGACTGCCATTTTCGACCGTCGACGAGTCTGTCAAGACGATGCTTGGTGGTGAAAG
CAGAGAGTAAGCAAGGTACCAACACGATGCAAAATCGTCAACTCGTggtgcttcacgcttttATTTCGCTTGTTTGAGtt
gattcttgattcacaattcgtgatttgatAAACGGCGTGTGCGTGCTTGTCCAAAAGGCATTCACGACGTTCTTCGCGGG
CATTTTCTGATTTCTCccaacaatcacgaatcacgcgaatcgcgaatcgtgaattgtgaaggcgcgctgctcgtcgctcg
caGTGTTGCGCTGTGTGAAAGAAACACGTTCGTGGTCTGCTGACCTCTCTTCCccgcaaatcacgaatcacgaatcctga
gtcacgagttacgACCAACCGCCATGGTTTGATGCAATCGAGCATGACGATCTGACATTGTTTTGGAGgtccagtcacga
gcctCGTGCCTGGGTTCCCAGTCCGTGTTCCGTGATCCGTGTTCTGGTTGCACGTCGCACACATGACGTATATACCAAAC
GTAAAAGTGGAGAAAACCGACGCTGCGCTTAGGCTATCAAGTCACAGCGTGTGCAGTTCTGGAAGATGCTCTTTCCAAAG
TAAGCGCGTCTTCGAGTCGAGAGATTTGCGGTCTGTCCGTTGATCGTTCTTTTCCACTTCCCCTTCGCCATCCACCCGTC
GCACTACCATGGTGTAGCTCACACGATCAGCTTACATCTTGCATCCTCGCACTTGTCACGCAAACCTCGGCGATCATGTC
GTCGGCGGACGAAATTCAAGCAGCGCTCAGCGAGCTTTTCTGTCCCCCCCTGGACACCACTCTGGTAGCAGCCATAGCGT
TCGAGCCAGGACAGACGCTGCAGAGCGCAAAAGAGGTTTGCGAGACGCTggccgccgctgccatACCTGATCTAGAGCAG
TACCCTGTCCAGCCTTCGCATGCTACCACTCTGTCTCCAAATGAGGTCGGTAGCCAAACacgctcgaccagctcagGTGC
CTCGACAAGGAAGAAAGCTTTCGGTGGCAAGCTCACCACTGTCAACGAGGATACGAATACAGCTGCATCCACTCTGCACA
ACAGTAATAACACTACACCTACTTGCACTTCGACCAATTCGCCCACGTtaacagcagcagaaacTGCAACCGTCCAACGC
CTCTTGGACGAATGGTCGCTCGTAGACAATTCGTCTCAAGATCCGCACAACTTACACCTCACCGACGAAGAATCCAGCAC
CTCGGATTTGGAGCGCAACAATGACGAACCACGGCATACTCTGCCAGGGCATACTCTCCTGTTCAGCGATGCTGCAAGCC
GCCTCGTAGATGCCGAGATGTGCGAAGCGGAGAAAATAGCCAAATTATCCGGTTCACCTAAGGTGGATCCACAGGCCCTC
GCTTCAGGCAACGCAGATATAAATGGCGCCAAAGAGGCAAAGATCAACAAAGACAGCTTTGACCCCGTCGTGTTTCTCCA
GCATGCTTTCCCTTCGCGTACAGCAGAGTTTCTGAGGGACACGCTGAAAGACTCGCATGGAGACGTACAGACTACCGTGG
ACACTATCATGACGATCGATTTGATTGAAGTAGAGGATGCGCGCAGTGCTACTGCTGCCCAGATGGATACGTCGGATTCC
TGTGCCAGCACACCACGTAAAGGTGGCGGTCTCGATTACGAGGCACTTGCCAAGGGCGTTGGTCTTGATACAAATGGCTG
GCAAGATTCTCATctcaagcgcaagaagcgtcgCGCTGCACGTAGGGAGCTGCAACAGGAACAACAATCAGCTGCTATTG
GTCTTCCGTCGTCTGGCAAAACCAAGCAGAAGGGCAAGGTGACCGTCAACCTCACCGACCTGCGCCACGGAGGCGCCTCC
TCAAATCTCTTAAAAaaagtgcagcagcaaaaccCACAAATGCCGTCTAATGCGTCCTACTTGCCGCAACTGACAGACGA
GCAACTGGCAGCAAAACTCGCcgccgaagaggaagatgcAGCCAAGGACCCCGACGCCAACCAACCTGTATCGGACAACC
AGTGGTTGCTCACCTCGTCTGTCCTTTCGCAGCTGTCGACattgctcgacgtcgaaccTAGCCAGGTCACGTCCGTGTAC
AATGAGTCTTCGTTCAAGCTCGCGgtctgctttgctcgcttgctcgagtTAGAGTCAGACAAGTGCTCTTCTTTAGCGAG
CTTGGACGAAGCAGCGGATGCTTCGGCTGGTACGGCAGAACGGATCGCTGAGAGCATTGCCGCGATCAGCGATACCTCTA
AAGCTACTGCAAGCAAAGCTCTGCGGGCAACAAAGGGCAAGCAGGATGCCGCTTTGGATTTGATACAGTTGCAGCTCCTC
GTGCAGCGCCAGGTTGGCGAGGCTGATGCACTCGATCCAATGGGCAGATTGAAGCAGCTCGGTGCAGCCGAAGTACCCAA
AAGCGTCGAAGCCTCTGGTGTACGCGGCTACGCTATCAATGCAAGAGCGAACGAAGGGAAATTTGCGCGCACGTTCCCGA
CTCCGTcccaagctgctgcttccaagtCGACTTCTAGCGACGCATCTGGCGTTGTTTACTCCAACGTTGTTGGTCGCAAC
ACCCCAGGACCGGTCTCTGGCGCAGTAGCAGCGTTGAGATCTGGCTCTGCCGCATCCGTCTTTCCCGCCAGCTCGGCCTT
TGTTGGCGCTTctgccatcgacgatctGTTGGATGGCCCCAtcgctgtcgagcgaggGCTGGCGTCGCACACCACTCACT
ACGATCCCGTTCGTCGCATGACCGAGTATCGTCTCATCGCAGAAGAGTATCGCATGCGCCGCGATGAAGCTCTGCGCAAA
GCAGCTTCAGCCTGGCGGTCGCGGCGTAGTGGCGTACGATCGGGTGACAGAGCCGGAGGCGGCGGAAGTAGCGGAATCGC
ATGGCACTATGCGGACGAAGCGCGTCGTCTTGATGCAAAGTCGCGTGCCTGGTCTCTGCGTGCCTCTCAAGCTTTGGTGG
AAGATCGACGTCGCGCCGCCATTGGCGTGGAGCGCCCAGACGTGcaaccaacagcagcgaaCATTGCTGTTAGCAATACA
ATCGATTTGCACGGCGTGACGGTGCACGAAGCTCTGTCCATCGTGCGAGAGCAGGTGACGCGGTGGTATGCAAGGCCGGG
TCCGGGTATGAACCCACCTCCGTTTAAGATTGTGACGGGTGTCGGCAGACATTCGCCGCATCAGATTGCGGTTCTGCGAC
CAGCAATCGCAAAAATGCTGGACAGAGAAGGGTGGAGATACGATGTTGATCACCAGCGCGGTTTCATCATCGTGCGCGGC
ACCAAATAGATAGACAGCCGGAACTTGTTCTGACAAAGAGTCGCGCCTCTGAAATCCGAGACGTGTTAGAGTTGCGTGAG
CTCTGCTCACGTAGTCAGAGCATCAAACCATTCCAGAATGGCCTTGTCGAGTGCGTCCAAAGCCCGGCTGGAACGATAGA
AGTGGTCGGCGCCTTGTACAAGCACATGATGGAATGACGATCCACCCTTCGGTCTCGGCGGAAAGGGAGCTAAGGAGCTG
CATTCTTTGGTCCAAGTATCGTAGGTTGCAATTCCGGTGAATTGATCCTGATCACCGTAGACAGCTAGTATATGGCTTGC
CACGGGCTGCGAAGCTCCATGGACAGTGGGTGTTGACTCGGCCGCTCTCACTGCAGCCTTGGCCTCGCCTTCGTCGTCTG
CAGTAGCGGTGCTTGCGCCAGGCagagtgctgctggtgagcagcttcttgaggGTATCGGTATAGGCCTTGGTAGTGAAG
AAGCTCAACGCCCAAGTGACACCCGCTGGGAAGCTCAGCAAAATGTATCTCGGCTGCTTAGCGGCTCGGAACTGTTTCAG
GTCATATACTTCGGAAGGTACTTTGACTGTGCTTGCGTACAGCGCGCCGGCTGAATACCCGCCAATGACTAGCTGAGCGG
CGAGGCTATCTGGAAAATCGACACAGAAATTGTCGATGCACTTGGCAACGATCTCCTGAAAGTCGCTGCATTCGGATTTA
CCTGtccagctcgccgagcCATCGGATTTGCCAACACCGCGAGAGTTGAAGCGGACGACACGCAGATGCGCAtgcgtcag
cagcatcgaagCGAGATAGGTGATGACAGGATCATCGAGTGACCCTCCAAGTCGGCCAAGTGGATGAGCAAGGACAGCGA
GTCCACGGCAGGATGTCGAtgaggaagcgagcgaaGGGGGATCCTGAACAACGGTCTGCAGGTAGATCTTGCCGCTGTCG
AGCGCGACAGGCAGCATGGTCGGCTCTGAATATCGTGGCATGTCGTGCAAGAATGGATGTATATCGTAAAGGAGCTAGTG
ATAGACTGAATGCAAGTGACGATGCGGTAGTTAGTTGGACATTGTGAGACGATCGCGATGCCGATGTACGTAGGGAAGAC
TGTCGTGAGTGTGGTGGGAGAAGGTGCGTGCTTGCTTAGCAACCACAAACCCAATGCTCGCTTATTGCACGTCCCATCGG
CCAAAATAAAgcctcgtgactgtgagtGCCGCGTTTCGCGACGCCCAAGTCGATGGAATTCCGGCTCCTTGTCGCTTCAT
CGTTGCTCCAGTTCGCAGTGGTGCTTCGGGccatgaatcgtgaatgtcatTTCATGTCGATGGCTGGAGTCCATCGTGTC
ATGCGACCTCGATGAGTTGTAAACCATCGAAGGTGTTACAGGCCGCGCTTCACCAGTCGAAGCTGCCAGGAATCGTGGTG
GTCTTAGGCATTGGGTTTGCTCCGCCACTCTTGGCTTGATTAGCTGATGAGGATTTCTCTTGTGCCCCAGCGCCCCACCT
TTCACGCCAGCACTCGAGCTCCTCTTTCCACAGTGTCTTGACACAAGGGTCGCAGCTACTTCCACAGCACTCGTCTGGCT
TGGGCGGAGGGGGTGGATCGTCATAATTGCGCGAGGCAGCCTTGATGAGCTGCTTTTTGCGAATGTTGGTGATCCTTCGC
TGCGCCAAAATCTTGGGCAAGCTCTCGACATCTGCAAAGACTGGCTCGGGGGCCGTGTTCACTTCCCATAGCATCCTGGC
TTTATGGTCTGCAAGGAGTTGTACGATGAAAAGGAAGCATCGGTCGAGGTTTAGCAGGTTGGACACCTAGTCAGGCACTC
AAGTCGGAAGCAAGTTCAGCCGGGATTCACCGAACTCGGACTCGTAACTGAGACAAATCCCGGATAAATTCGAGGGATGG
CAATCAACTTGGGCGATCTCACATTTTCAATCGAAGCCCAAGGCcaagaaatcacgaatcacgaatgccacGCGACAACC
GTGTGCAACGGAGACTTTTTTGGACaccgacactcacgactctggTGCGCTCGTCTTACCAACACCGAACCTCGCGACCC
TGTGAAACAACACACAGCCCGCATTGCGTTTGCATATGCACCGCATACACACGTCTCAGCCCCCTTCTTCTCACCCACCA
CTTCATCTCATGACCGCGGCGTGATCATAGCGATCAAAGATCAATCGGCATGATCACAGACCATAGGGTCCAAGTTCCGC
CAAcagagcaacagcaccgaTATCCTCCcgccgcttcctcgtcgccGGCACGCCAATCAATGCCATTCAATACAGATGCA
ACACCATCAGCAAGTGATAATGATCTCATTAGCTACATAGTACATACGGATACGAATGGCGTCAGCGATCTACGATTGCA
AGTCAGTCAAGAAGCATCGTCTAGCAAACAACCTCTGCACCCAGTATACTTTCGCGAACGGGCTCTGACAGAGCGTCATG
AGATTGTCGACAGCATCATAGATGCAAATACGGGCGCCACGTCATGGACGATCCATCGGCCAACGAGAGGGTGGTATCTG
TATCTACGCTCTCCTGCTATGCCGCCCGGGACCGCAATCTCGTTTCGCTCGGACTCTGGCGACAATTATGATCCAACCGC
GACTCCACTTTCCTTCTCACTGAATACGAGAGTCAGGATGCACGCACTCGAATtttgtcgagctcgcatCAGCACCTCCT
CTGATAGCTTACGACATCAAGGTGATGACATTGCGGCAGCGACTACAAGTAGAGAATCCAATGGCACATGCCACGGAGTT
ACTGTGCGCCTTGAAGAAGACGTGGGTGCCCAACGAAACGAAGTACAAGATGTAGCAGTAGCTGTGACAGGGCGACAAGA
TCGTAAGTCATCATCAGGTGGACAtacaagaagaagaagcggcGCTACTGGCTCAGCCACCAATTTGCTCGACTCTCGGC
AGCCAAGTAAGCGTGCCAGCTCAACCATCGCGAAAAGTCCCAGGATTCCAGAGACGGATGACGAGCCTGCTACGCCTGCC
TCCCAGCCACGCAACCACCTGCCGCCATCACGTCTTGCAATTCCGGCCGCATCCACACCATCTGCATCCTTACCGCAATC
ACCAAGTGGAGACCGGCCCTACTCGCCCTCGTTGGCTTCGACGCCCAGCCTGCCAGCCTCGCCTTTGGCACCTCACGTGT
CGACTTTCCTGTTGACCGACGGGCAGGGCCCAAACTCGAAAGCCACTACACAAAGCTGGGTACGCTGGGCGTGCTCGATA
CTTCCGGCTGAGATTCGACCGTCCCTGTCGCTGGATGCCGATAAATCTTTCAGTCTCCACTGGCTCAATCCGCCCGCCAC
TACACAACAAGCCACAACAGCCAAAAGCGTTGAGGTGGTCCGGTTTCAAGATCAAAGCGGACGATGGATGTGGAACTCTC
ATACTCGCGGCAGGCTGACACTACAGACTAGCGCTATGCAAGCCGTAGGTCTACCGAAAGAATTTTGGATTTCTGCTGCC
TTGGCTTATATTCAGTTCCTtgaggacaaggacgcATATGAAGCTGCTAGAGACGCATGACCCTCAAACTCGACACGCCT
TCGAAATATTCGCATCTTTGCAGACACATAGCATTCTTGAATCTGACTATTTTCCTGCATTGGCATCGTAGCGTCGTGTT
GATGCAACGTACGTGTGCGTCAAAAGCTTGTGCATCTCTAGTGAAACTTGCCGGGAACGACCGGCAAGCTCGCCTGCAAG
CCACCATCTACTGGCAGCGCGACACCGTTGACATACGTTGCTTCATCCGAAGCCAGGAATGTGACAGCGTTAGCGATCTC
GGCGGCGACACCGTACCTTGCGGTTGGGTTGAGCTGACCGATCTTACCTGCCGTACCTCTTTCCCTTGCCATTTCAAACG
TGGGCATGGTCATTCCTGTTTCGATCAGACCTGGGCAGACCGCATTCACCCTGATATTGGTtctctgcagctgccaggAT
GTCGTCTGTGCCAAGCTGATAACAGCGGCTTTACTGGCCGAGTAATCGACGCTTCCGGCACCGGATCGGATCCCGGCTAC
CGAGGCGGTCATGATGATGGAACCGCTGGGTTCGGGTTTATGCTTAGGGTGAGTTTTGAGCATTGCTTGCGAGGCGTATT
TGCAAGCGAGGAAGCAAGAGGTGACGTTGATGTGGTGCGTGGTTTCGAGGTCTTCCACGTCGGTTGCGGTGATAGGTGCG
CCGGTGGCACGAGCGGCGTTGGCAAAGAAAATGTCCAAGTGACCATTGTCAGCCACGGCTTGGTCGATAATGCTGGTAAC
AGAAGCTTCTTCGGCGGCATCAGAGGCGATGGCGGTGCATTTGACATCAGGATATCGTTTGGCAATGGTTTCTTTGAGCA
AAGGAAGATTCTCATCGTCGATATCGCATACGTAAATGTGCTTGACGCCTTCGTGTGCAAACTGAAGCGCTGTAGCTCGC
CTATCCATCACAAACGCAAATGAGTCGTCAGCCTACAGAAAGCAGGAGGAAAAAATTGAGAACATAAGAGGTTCAAGCAC
TCACCCAATACCCGAGAGACTGCCGCAGCCGGTGATGATGGCCACTTTGCCCGCAAGACGACCCGAACGAGGACGAGTAT
CAAGGTGGttgcggatgcgctcgagtcgctgcaGCGTAGCAGCATATGCGTGCTTTTGTTGATCTTCCTTTGTCTGTGCC
ATCTTGATCAAGGTGCTGTCTGTGATGGAATGCGGAGCGCAACGGGTGCTCGTCTGAAAGCCAGAAATcacaatcaagaa
tcacgaatgtgagGAGTACGAAGGGCGGTTCACCGGATCAATTTCGTCGGGTCAACAGAAAGCCGGAGCTCAGCGTgagt
ctcgtgtctcgtgCCTCAAGCCTCGTGCCTTTTCAGGTTCACTGTTAGGGTCTCTCATGAATATCTTTGAAGATCCAAAA
ATGGAGgattcgtggttcgagattcgtgattcagttGCAGGATACAatccaaatcacgaatccgatTGGTTGTCTAAACA
CCCTTTTGGTATAGCGGTTAAGCTTCAAGAgattcattcgtgattcacgtgTTCTCGACCTCAACTAACGAAAAGCTGGC
CCGCGCACATGCAGTGGTTTAACGCCAACACATCCCCACATCCCGATAAAACATCCATCTGACAACCCATGACAGTGAGT
TGCACCTGCAAAACAGGCTGGCAGCGCAACGGAAGCAGTCGTGGAACCGTTCTCGAATGAACGCAACGGCAAATCGTGGA
GCACGAATGAAAATCTTACGGCCATGTGCGAGCCAGAGATAAAGAGCTGGCTGGCCAGGGTCCAACGAGTAATGGTTTTA
CATGTGTGTTCCGAGGATccgaagcagcaacgaATCTCCACATCAACACTCACgcctcacgactcacgactgacgCCTCT
GCTGCCCTTATCATCCTCGTGTTGCAGTCATTTGATCCCTAAAACCCTGCCTCCCCTTCCACAACCGCGCCACTTTTGAC
CATCATCTCTGCAGCCGATCTCCGCTTCGACTTACTAGTTAtcgacctcgtcgctggTTAAAGACATACTTGTGTATCAC
ACAAGCCGAAGTGCCCTCCTTACTCTCATCTTCACCAGCAAGCAGCTAGTCCTTAAAGCTTCGCTCTTCCGTCACCATGT
CACAATCGAGTATCCACGTCGTCTCGCATCCTCTGATCTCACATCATTTGGCGAATCTGCGCCTTGCGGATACCTCGCCC
AAGGGTGAGTCAACTTTCATCTCTACCCTCCAGGCTCTTCTGTTGCTGAACGTCTCTTTCTCCCATACCTTTCTGCAGAG
TTCCGCTCACTTGTGAGGAATATCTCGTCGGTCCTCTGTATCGAAGCttcgcgctcgcttccCGTTAAGCAAGTTCAAGG
CCAAGGGCCGTTGGCCACCTTTCAGGGCGAACAGCTCTCAGAACGCATTGGTCTCGTCCCCATTCTCCGGGCTGGTCTTG
GAATGACTGAAGCGTGTCTGGAACTGCTCCCCGAAAACACATCGGTGCTTCATATTGGTCTTTTCAGAGAAAAAGTATCG
CTTCAGCCCGTCGAATACTACAACAAGCTGCCCGTCTCTCCCACTGTCGACCAGGTGATCATCCTCGATCCACTGATCGC
AACTGGTGGCACAGCTGTGGTGAGTACTCTCGCATCCTTCTCACCGACTTTGCACTTATCCTTTCTCGATTAGCCGATCC
TCGATAGCTGAACTTTCGATTGTTGTGTTTCAATTGCAGGCGTGTATCCAAATGATTCTGGATTGGGGCATTCCAGTGGA
GAAAATCAAGTTCCTCTGCGTTCTCGCGTCTCAGAAGGGTCTCGAGAATGTGGTCAAATCAGTGCCAGGGCTCGAGGTTT
GGGTCGGCCACGTTGATCCTCAGCTCAGCGAAAAGGGTCTCATCCTGCCAGGCTTGGGCGATACTGGAGACCGCTTGTTC
GACACTCAGACCTAGTTCTTCCACTTCAACCGTCTTTCGCGACATCACTCTAGCCCGTCGCACATTACCATCATTTTCTA
TAAGCTGACGAGGCTTGGAATCAGAGCATGTGCATTATGTATCGGAGCAGCGCTAGCATGACCTCTTCACAGCATGAGGA
GGGTCGGCTGATGTTGACTCGCTCATTTGACTGTGCTGGAGTCTGTATTCAAGACTGTGAAAGGGTCGAGAGCCAATGCC
AGGGCAAAACGAGATCAGTGAAAGAGCTCCTCGCTTACACTGACTCACGAGTGAAGTGAGAAGACCACAAGAGGGAGCAC
TTTGTCACCAACGCGAAACCCCAACCGCCCCGCAAACCGAACAGAAGAGTGGCAGCAAGATGCATTCCCATCACGACTCA
TTTAGCGAATAGGAACCTAATCTAGCACTGCTTGCCATTTGATTCTCTTACGGGCTTGTGGCGCAGATCCGCCTTGTAGC
TTTACCGTTCACTCATATCGCTGTGGTCACAGGGTCGAACCTTTCCACTCGAACGTGTGTTCAGaagtgattcacgaatg
tgcaAAAGATTGCAGTCACAACTTTGAATGAATTGGTCATTGCTTGTaaagctgcagcttgaaGGGAACGATCAAGCCTG
GAGAGCAGCCAGAATCTGCCTTCcgaccgcagcagcactaGCCGGGTTCTGACCAGAGATCAACACTCTGCCGCCGGTCT
TATCCACAATGACTTTTTCGGCCCACGGCTCGGCCTTTTCAAACGTGGCACCGCGTTCGATCAGCCTGCTTTCGACCAGC
CAAGGGATAGCCTTGGTCAGACCCGCCTGTTCCTCTTCTTGGTTGGTAAAGCAGGTAATCTTCTTACCGTTGACCAGGTA
GCTACCATCGCTGAGCTTGACGTCCGCGAAAACAGCAGGAGCATGGCACACGGCAGAGGTGGGTTTACCTGCTTCGTAGA
AGGTTTTGATCAGCTCCTGCGAGGTGGTGTCGACGGGTAGGTCGAAGCATGGTCCGTGCCCACCGGGATAAAAGATGGCG
TCAAATTCAGAGacggaagaagcagagaaCTCCGAGAGACGTTTGGTGTTGTTCACCCAGTCCTGAGCTTCGGTGTCGTT
GAGGAACTTGACACTGTCAGCGTCGTCTTTGAAGGCATCGACGGACGACTGATCGAGAGGCGCTTTGCCTCCTTTGGGTG
AAGCCGAGACGAGAGTGTAGCCGGCATCCTTGAGGATGTAGTACGGGTGGGCGATCTCGGGGAGGTAGTAACCTGTCGGA
TGGTCCGACCCAATGAGCTTGGTGTGCGAGGTGAATACAACCAGAATCTTCTTCGACATGTTGACGATGTCAGTGCAATG
TGATTTGTACGTTTTAACGGAAGGAGCGCTCATTCAGGCTTCTTGGACTTtataatcacgaatataaCATAGCCGTGCCG
AAAGCTGTTGTGTCGTCATGACTTTCACCAACCTTGGCATTCgccacattcgtgattcgtgattcgtgattgtagcgaaa
atcgtgaatttcgTCGTGCGTCATTTCAAGAGTCCCCATCAAGTAACTGCCAATCAAATATTATATTACATCTAGCGATC
GGGCAAGCGAACTGCAGAGAAGAACAGGGAAAGGGAatggaatcacgaatcgtgaatgttcTTCTGTTGCGCGATTAACG
CTGTcgcttcgtgattggcgGCAGTTGAGCAGGTCTTGCCATCTATCGCGTAGACAGTTCCTTTCGCCTTTTACGAATGG
AAGACTAGCGATTCAACCGtgggcgagatggcgagTCTTTGCGATTGAATGCCAAGTTCGTGGGTGCTCAGTCTAACATC
ATCCAAGGTTGTACCACACGTGGTACACGGTGCAAGGTGCAGTGTGCACGTTTGTCTCAGGCTTAGCGACTCGATCAATG
CTCCCCGCGTTGCCAGAGCTCAATGAAAGGTCATTCGTAACAAAAGTGATCTAGGCTATTGCCTCCATCAACAAGAAAGC
TTAATGGATCGAGGAAGGTGGGTGTGCTGCACGAATTCCGTTGAGCAACGTACAATTCACTTGGGCTGATACTTCTCAGC
AGCGCTCTGAAACTGCTCCCTGAAGGCGTTGTCCCATTTGTTGACGAGTGCAATACCTGACCCAGCGCTGATCACGTCCT
GGTCTGCCTTGAGCCCCTTGACCAAGTCGTCCATGAATTCTTGCACTGTCAACGAATTGATAGCTCCCAGATGCTTCTTG
TTGTCGTCCGGATTCTCCCTTTCCCTATGCAGATCAGTACCTACACTTGGCGGTACAATCTCCACCACCCTCACATTGGT
ATGCTTGAGCTGTATCCTCTGCGCCTCACTCCAGAAGTGGATATAGGCCTTGGTGCCGTTGTAATTTGGGTTGATGATGC
TGTATGGTACGAAACCCAATACGGAGCTGACGTTCATGATCACGCCAAGCTTCTTGCTTTTGAGGTGATCCAGAAAGGCA
GTTGCGAGATGCACTGGTCCGCGAatgttgatgttgatcTCGTTGTCTACTTTGTCCAGCGCGAGATTCTGTACTTCGAG
CGGTCGCTGAACTCCAGCGTTGTTAATCAGGCAGTCCACCTCGGGATGCTCGCACAGCAGCTTTTGCGTGAACGCTGGGA
ATTCGTGCACATTCCCAGTGTCGAGCACGTAATAAGGAGCATTTGAGAGCTTCTTTGATGCTTGCACTAGCTTGGACTCG
GTACgaccgacgaggatgaccTTTTTATTTTGCGAGAGAAAGTACTCGGCCATTGCATAGCCGAGTCCTCCTGCACCGCC
GGTGATAACGGCGCATTCAAAGTCGAGGATCTTTCCGACCATTTTGCCAGCGTCGAGAGGATGTGCAGAATGCCGGAACG
GTAGTGTTCTTTCTCTCAATGTGAATGGCGGTTCCTACGCTGATGCTCTTCTTAGAAGAAGGCGCGAGCTGGTTTGCTTa
cgcactcacgactgaatTGTTCAAACTGTTCAGGGAAACGGCTTCACGAGCTTTTTGTTTTCGAGTCAAAGGCAAAACCT
CCACTTATGGCCTGTGGCATCGGGCTCAGATCGTTAAAAGGATCGAGATTCATTGGACATGCTAGCaactttttttttgt
ttttgtttttgtttttgttttgtttttttcCTTTTAGGGTGCCTCAGTTTttgatccacgattcggAGGTGAGGCGCGCA
CTGTcagacagtcacgattcttAACTTGACTGGCGTGCATCTTCCTCAATACAAGTCAAGATTCGTCAATGCGCACCAGT
GAAGCTATTTCGGTTTCGTGATGACCAGGCTTCTCCGACAGTTATTCTCGAACATGTAAGTTTTCAGGCACACAATGTGT
CCCAGAGAGGTGGCAATGGATCAATCAGTGAAGCCttctgcattcgtgattcgtgatttgcgtACTCGTCCACCGTCGCA
CTAAAAAGAGAAGATTTACGATTGTCGAGTCGCTGAAGAAAATACGTTGGACCAAGTTGACGCGTTTGTGGTTGCTGCAA
AGCTAAGCATGTACGATGTACGTTGCAAAAAAAAGCTTGAAAATACAGTGAcgtgagcagcagctggttGGTTTCCACCC
ACGTTTCCCCACCAACCCCGCCGCCGCATGTGGTCTGCGTAACTGGAGAGGTCCTCCTTTTccaacaatcgtgaattcgt
tTTTTTTTCTGGACCCACAGCTGCATTTagaattgtgaatgtcTTGGATATTGTGCAGCTCGTTCGAATGGACCAACTGT
CTGTTCTGTCTATTTACGCTCGTCGCCGCCTGAACAGCAGCGGTTTCTGACCGAGGACGCACCGTCTAAATACGCTGCGG
TGCGAAAAGATCTACACAACAGTCACATGAGTACAGATCGATAGCGTTCAAAGACTGACAGTATCAAGGTCGTCGAAGGC
TCAAAAGTATGATGCGTTATaacgaatcgcgaatgtcCATTGCATCAGCGCTCGTTTTAAGCGACGTAGTTCGGGCTTTC
TCGACCATCGCAGCGGTTAACCAACGGCAATCTTGACTGAGACTGGGACCAGCACGGGAACCCGATAGATTCTAGAAAGG
CAAGGTATCCGTGTATGGCAAGATGCTAGCCGTACTATAGTTTCATGCAGGCATACAGAAACTCACAACTGCAAGGGTCG
TCAAACCAGAAAACTTTCCACCAGCTTTCTTccccatcctcctccttgaTTTACGTGACTCTCTTCGCCATACACATGGT
TCACGCTCTACATCTCAACactcgtgcctcgtgcctcgtaCCTCGAGCCTCCCTTCCGCATCTTCTTCCGTGCTGTTTTC
ATTGATTTGGCCTCCGTCTGCATCCCCGAACCTGCCGAAGTGACCACCGCGGCCCGCAGCATTTGCCATCGGCTCCTTTC
TCACTTGGCCGACGGCGTATTGCCATTGCTCCCTGTTCAGCCGGCCATTCGCAAGGTTTCAAGCTATAGCATTCAACCTG
CcgttgctgcagccgagtGTTACCTTGCCAGTCTGCCGTGCTCTGCACTTCACCCTCGtctcacgattcaagaaCGACTC
GCTAAACAAAACTCATTCATCGTTCCTGAATCCCTCTGCCCTCCACGAGCCTCGCCTTGCCTCTACGTGCTTGTATTCAA
ACTCAGATTCGTCCTCTTTGTTTCTTATCGCCACACTTTTTTCTCTTTCCTTTCTGCCATCCCTTTACCTAGAGAGATAT
AAGCACTCAGCCGTCTTGACAACGACCTCTACCCTCCCCCTTCCACACCCACTCTGTTCGGCCCTTTCCCTGTTACTTTT
TCATCATGGCTGACGAAATTCAGTGCACTGGTCCCGTCGACAACGGCAGTGGATCGATCGGTCTGCGTATCGGTGCCATC
TTTATCATTTGGGCATCGTCCACGGCCTTGACCCTTTTCCCTATCGTTACACGTCGTATTCCGCGACTCTCCATCAACCG
CGAAGCTTTCGATTTTGCCAAATACTTCGGTTCTGGTGTCATTATCGCCACTGCTTTCATCCATCTCTTAGCACCTGCCG
CGAGTGATGAGGAGCTCGGATCGCCATGTCTTAGCAGCGATTTCCAGAACTATCCCTTCGCTTTTGCATTTGCCATGATC
GCCATGTTCGCTGTTTTTGTCGTCGAGGTGCTCGCCTTCCGGGTTGGAAGCCAATACGCCAATAAGCTCGCCTACGACTC
CCATGCTGGTGGTCACCATCACGCCATGGAGCATGGCGGCAACCCCAACCTCGCTCAAGAAGAACAGCACAACCACAACG
CAATCAAGTCAGTCTCTTCGGACGACGTTGaaaacgctgctgctgttcctgGTGCCGACTCAGCCGCCGAGGCCAAAATG
GTCGCTGACTCGAGTTCAACCGCTTCTACCAAACTTGATCTCACTACCCAAGCATCTGAAATCCTCGGCGTCATGATCCT
AGAGTTTGGCGTCGTGTTCCATTCGATCATCATCGGTATCACCCTCGGCACCACCTCCGACTTTACCGTCCTCTTTATCG
TCATCATTTTCCACCAAATGTTCGAGGGTCTCGGTCTGGGTACCCGTCTCGCATTCCTTCCTCTCGGCATGAAGTCGTGG
ATTCCAACACTGGGAGCTATCCTCTACGGTCTCGTCACTCCCATCGGTATCGCTATTGGTCTCGGTGTACGTCACACTTA
CAACGGCGACTCGGCCACCGCCGCCTACGTCACCGGTATCTTTGACTCGGTCTCGGCGGGTATCCTCCTCTACACGGGTA
CTGTTGAACTGCTTGCACACGAGTTCATCTTCAACGACAAGATGCGCAACGCGCCTCTCAAGAAGGTTGTCATCAGCATT
CTCGAGATGCTCACCGGCGCTGGTCTCATGGCGCTGCTCGGACGATGGGCATGAGCGTTTTCTTTCTGTCTTTCTGCTTC
GCCCTCGCTTCGGACCTCGATTCTTTCCTCTCTACAGAGCATATTCCCGGACATCATTGTCTTAATTCTCACACAAAATT
GAGGGAGAAGCATTTATGATTATCTTGCACGcatcagtcgtgagtcttcACGCTGTAATTCCATCTTACTTTGGCATTCG
AGCTTAatgagctgctgcagccaaACGGAACAAGCGTGACATAAACAAGTGTGTGATTGTTTGAGTAACATTTGCGACGT
ACGGCGAACCTTGATCTTGGTATGTTTGCAGTATGCAAACAGAAGGCACTGTAACTTGCGCAACGTTCAGCACATTCGAA
TGTCGCAGTTATGCATGGAAGCTGCATCGCAACCTCTGCAATATGAACTTTTCCTCCACACTAattcatgaatcgtgacg
aatcacgaatgttgctCTCGGATTATTCCACACATGTCTTCATGCCAGTATGACGACTCTAATTCGAGCTAGATACAAAG
ATGTGACGAATGTTTACCTGGAGCAAGATGAAAGATACAGTAGTTTCGCCATGAACATCATGAATCTAGGATGCCCATGC
CGCCCTCGCCCTGTCTTTGCGCCACAGCACATGGGCACCTCGTCTCGGACCCATGAGGTAGcctttgtcgagctcgatct
gcaTCGAAGTAGCACCGGTCCCGCCGACTTGCACATTATCAAACACTCTCTTGAGTCTGCGGACCGCGCTCGGCCACGCA
AAGACGACGATCTGCTTCAGGCTCCTTCCGAGTCGCTCGTCACTCCGCGGCCACGTCCTCAAGAGATGCAGGGCCTCTAT
GAAATCGTGCATGTCGCTTTCCAGCTGGAACACATCGCCTTGTTCCGCTCCCCTCCTTATATCCGCTTCCGCAGTCCGCG
CCTCGGCCAACCCTTCGTCATCCTCATTCTCAAACGTCGGAAGCTGCGTAGGGCTCCATGTGTCCTGTCCATTTTGAAAC
GCCGGTCCACGCCGCCTCGTGACGAGTCGCAACTCTAACCTCTCTAGCAACGGCAACGTGGTCCGTAATTCCCTAGCTGT
TGCTGCATCCATTCCAAACACCAGTAACTCGAGCTCTTTCAAATCCTCAAACGTTGGCAAGCTCAGATAAGGGATCGTCG
TCAGCTCGGTACACAAGCGCACCGGCTGTGGTCCCTTCTCAAGTCTTGAGACTGTCCCCATATGTAATGCCCCCATACTG
AACAGGTCCAAACTTAGTTCTTCCAATCGAGGACTGGCTAAGAGCATCTGTTCGATGCCTACCGAGAGACGTCCATGATC
CGATAGAGCTGAAGGGCAATAACCGGAGGCGTCGAATTCGGATGATCCAATTTGAAGTTTGCGGACGTACTTGCCCAAAG
TCGGATTGAGCAAGGCAAGTGTGACGCGGAACGAGCGGAATGAGGCAGGTGTATGCAGTGAAACGCTGTGGTAGAGTTTC
GGGATGATGAGGTTGTAGTACCGTCTCGAGAGGAGAAGCACGTTCGTTGGACAGGATCGAGGTTCGTTTGGAGAGAGACT
GGGACAGGCAGCAAGGGTGAGGATGTATGAGACAATTTCCTCGGGAAATTGGTGTAGCACGCTGTTGGCTGTCATGGTGT
CGACTGTTGACAATGTCGGATACGAGGCTGCGGTTGAGTGTGCGTTTGAACAGTCCGTGTGTGATGAATAGAACGGTGAA
AAGTAGTAGCTGGCCTGCGGATTGTATAGAACGGGTGTATCATCTTGGAGTCCAGCTCTGCAGAGGATATCCGTGGCCCA
AAAAGCAATCCTTTTCAGCGCGTGACCGACTCGCGTATCTAACGCTTCACGAGTGATAACGGtgaccaagctcgagattT
CCGGATACACGGGCACCTCGATCCTTCTCTGCGGATCGGTCACGGCAATCCAGTCCCTTCTCTGTACCGAACCCAGCCGA
CTGGTGCCGCTGTCCGCTCTTGTACCTGTGGTAGAGTGACCCGTTGCAGAACCAAGGCCAGGTCGGGTTCTATTCCCAAA
CGCTCCAAGCCCACTGTTGCTGCTACCACCGATGTGGGTACCACTATCAGGAATATTTGTCCCACCTATCCCGCCTCCAT
TCCACAACGTTCTGGGAATGATCGGCGTGCCAGATGGCCAGGCTGTCGACCCCAACAACAGCATATTAGCGTGCGATGCT
GCAGTTCTCGATGCTAGTCTTGCCTGTAGTCGAACGCTGAACCAATCATAGAGTTGCTTGACAAAGTTTCGGACGCCCAA
GTAGATGAGTCGGGAGATGGTGAGGGCGGCTACcgcgtcgagaagcaggtAGGAGACCGACAGTGTGAGCACGGGAAACC
ACATACGTGCGCTAGGTCGGGGGACTTTCTTAAGCCAGTTGAGTCGGATGAGGGAAAGAAGTGACTCTTGAAttcggcga
gcagcgagggTGATGAAGATGTATCTAGAATGAGTGTGGGTAATGATATTGTTGGGGTCAATGCTGGCCATGCTAGGGTG
CGTCAGCTACGCTAGTAGTAGGTGGAGTTCTTGCCGTGTAGCTGTGTAGGCCACTTAGCCATGTGCGCTGTTTCACATAT
TACGGCGAGGATCAGAAGAAAACAACCGTGATGGAACGATGGGATCACGAAAGAAGTGATGCTGTGTGGGCGAGTAATAA
ATGACGGCAGAAGATGAGATGAGCACAAGAtaagattcacgattggccCACCAAATCTACCTGGAAGCCTCTCTGCTCTT
TGTGCCTCGTCCCAGCGACCCTGCATAAGACGGACACCGATGGTTGCCACCCTTTCACCCATGAACCCTTCAAGACAGCT
GCTGGACAGCGCCGCTTCAAGCTgacagtcatgagtcgcCGCCGTTCGCCCGCGAGCGTGCACCACTAACTGAATCCGAA
TCGAATCTTTGTCCCGACTTTATCCTAACTTATGCAGAAATCCGCAAAGCtccactcgtcactcacaCTCTCTTTCGTAC
GTAAGTGCTGAGGTGTGAGATCGTAAACTTTCACAGAGCTTGATTGCGAACGTGGGACACGGTACATGCGACACGGACGC
GAAAAATATCACGTATGGTGAATGCGTTCCTGGCTGTCGGTAAGTCCGATCCGTGCTGAACCCTGCTTTGTTTGCCTTCG
GCATctgtaatcgtgaatacatGAGGTTCCATGATTAAATTtacaagcgtgaaggtgCAGCGGAGTGCAAATGatctgct
ttgctcgccatcaagcTGTCCTTCGTATCTTCTTCCATCGCTTCCCGACTGTTTGGTGTCGTGTCTGACGGCCAACATAT
CGAGAATGTGGCGCGTATCATCACTAttgtcgaggatggcgattTCACCGACAACGCTGCTGGTCAGCAGCTTCATGCTG
ACATCGTTTCCCACAGCCTTAGCACACGGTCATCATTCACATGGCCCCGCAGACAACTCGATACCCATCGATAATATTCT
CTGGATTCACATCGGTGTCCAGACTTTTGCATGGTTCTTCCTTTTCCCTTTAGCCATGGTGCTTGGCATGGTGCGACATC
GACTGCATGTGCCTGTCGCTATCACCTCGCTCGCGCTCACTGTCGGAGGCTACTTTCTCGGTCATGGACACGGCGGTCGA
TCCTTCCCGCATACTGCTCATGGCACTATGgcatcgctgctcgtcttttACCTTGCTGTGCAGACATTTCTCGGCGTCTA
CCTCAAGCTGCATCTGCAATGGCGGCCCGAAAAGTGGATTCGACCCACGCTCGTCACCATCCACGGCATCCTCGGTAAGA
GCTTTCCTATCGTCGGCTGGGTGCAGATGGTGTTCGGTCTCTCCACTCTCCAATCCTGGTGCTTCGGTGGGCATCTTGGC
CAATGCCTTGCCCACTACATTATGGGCTCCGCCTTTCAAGCCTATGCAGCCATCCTGGTAATCATGATGAAAGCAGGCGG
TGACTGGCTGCAGCGACGCGGTCAGAGTCAAGAATGGTTTGATTCGTGGGTCATCATGCTATGGGGCATCGTCAACACAT
TCACCGAGCATCATGGTGGACCATGGACGCACAAGGACTTGCAACACACACTCATGGGCGTTCTGTGGTGGGCCGGCGGT
GCTGTAGGAATCTGGCTCAGCCGAGGGGGTAGACGAAATGTCTTCCcatccatcatcatcatcttaACCGGTTGGGCGAT
GAGTGCCCACTCGCAAGCGCTGATGATTTCAACCATGATCCACTCGCTTTTCGGATACACGCTTATGGGTGCGGGTATTG
CCAGGATGGTCGAGGTCTGCTTTGTCTTACAAGATCGTCCTACTGGAGCTACTGTCGAATCACCAAACGTGCCTACAGCG
AGCAACGAAGCGGTCAACGGAAGCTGGTACCCCATTCGAGCGTTCCAGTATCTTCCGCCTTATCTGCTAGTAGCGTCAGG
CGTTCTTTTCATGTCGGCGACGGACGAAGAGCTGCGATGGGCTGATTCACAAGGCGTCGATCATGCTACATGGGGACTGA
TTGATTTTAGCGCCTCCATGCTCATGTTCCTGTGGATCAACGTGCTTGTTGATCTATATGTGGGGTATGGAGGCCAGTAC
GGTGCTGCGAGGAAGAACGCGGCACAGGCAAGAGGTGAGGATAGCGAAGCACAGGCGAGCACGTCGCTGTATTCGCGCCT
CAGCCTGGGAAACGGTCATGGCAATGGTGGTGCAGGGCACAGCTCGTCACGCGCAACAGCGACAGAGCAACACGAGCTCG
GCGGCTTGACTTCAAAGCGAACACTGCTTAGCGGTGAGGATGATGAGGCGGAGGCAAGCCATGTATTGTTcgatgaagag
gatgaggatcCGTtcgaggagaaggagcgcGACGACTACGAGAGCACcggcagtggcagcagcagtgtcGTTCGCAGTCG
CATTCACATCTAAGCTCATTCACCTCCTCCGACCGGAACTTGTTGTTTTGTGCAAGAATTTTTTTTGCCATCTTGCTTAG
CTTTTTGCTTCTATAAGAACcagagattcgtgattcacgattggttaAACTCACGATTTGTTGTTGCTTGCGGGGCGAGG
AGTTGGAACATATCGGCGATGTATTAATATTTTAGCTTCAATCGGGAGATGCATTATCAAAACGTGCTCCCGTTTTTTCA
GCTTTCAAATTCAAACAAGCTACGAAGGTGAATCTCCAGAcgtgaaacacgaaagagtctgagtcgtgagtgacgCAAAC
TGCTGCCTGTAGGAAAAGAAAACGCACCGACCAAGCTACACACAAATTTAATTTTGGGCCGtgctttctctctctctctc
tctctctctctctcaaAAATCGAGCCAATGAACGCTGCTCACTCACGAACACACCACAGACACGCACGAGCTGGAGGAAT
ACGGAGTTCTTGGCTATCTTCAAGATCAtcgatttgtgattgcctCTCGTCACGTCTTACGTTCACTGCATCTTCTCTCG
CTGCGATCCAATTTAAGGCGAACACCGATTCAAGACTCCGTTGGCTTACTCACACCAGGCATTGTCCTCGCACGTTTCGA
TCAATTGAGTAGCTCGAATCGGATATCGAGCTAGATTGCAAGCCGCCTGCCTACCTTTCACCAATCTCGGGCCAAATCGC
ACGTTCTTTCAACGCCGTCCACGAGGTTTATATCAGAGGCGCGTAAAAGTAGCACATCTCCGTCCTGCTAATTTCAGCAG
ATACGCCTCTGCATACGCGGAAGAACCCTTAAGGCTTGTTTGAAAAGGCGAGGCCGTGTCGTAGCGCTTCCCACTGCAAA
CATGGCTGCACCGTCGTCTAGAACGGCCGAATCGGGtagtggcagcagcgtcgccaGCTCAACTGCGCCAGCTCCCACAG
CGAATGCGCCGGCAACAACATCGCCACAACACCcccatcaccatcaccaccatcatcaccatcatcaccatcacgcTCAC
CACATCACCGACCCAGCACGACGCAAAAAGAAGCATCTACCTGCCCAGCTAGCCCAACTCCAGCTCGAAaacgaagacga
cgaagctAACAATTTTatctcttcttctcgtgACGCTTCCGAAGAGGATAACGATGATCAGGAAGAGACcttcgacgacg
atgcatcGATTGCTTCGCTtcgtcatcaccatcaGGGACCCAGTTCGGCAACTGTACCCATATCTTCGTCGCTCTCATCC
ATCCCGCCCAACGATAGAGATCAGGCCCTGATCGACTCGGCAGCTCTGCATCAGCCTTCCAAGCTGCAATATCAACTTAA
GCCCACTGCTTTGGTTGACGACAAGACACCCGCTAGCTCTAGCCCGCCACGTGTTGCTGCAGCGCAAACGGTCGCACCTT
TAGCGAGCGCAAGACCTGGTCAGCCTGCGGTTCAGCATGGTTTTGTCTCTCCCTCCTCGGTGCAACAGCAATCCTCCACA
ACGGCGGAGCGCAGGAGGGAGGTCTCTTCGGACGATGATGAGAGGTACACCAGGCCTTCAGTTGGCACGACGCTTGCAAA
CGCCAGTGCCGCACTTTCCCGGAGCTCTTCTGCCGAGCTTTTGCCCAAAGTTGTCGCTGCGCAGAGACATGTAGGCACAG
CCGATAGTGCCGCAGGTCTCAACCTTGGCACTCTCCCGGCTCctgctgttggtggtgcCACCGCGACCTCACAGCCTTTG
ACCACCGTTAAGCCGCAAAAAAAGGCCACTGATCCGTTCTCGGCTGCCGCTTCCTCTGGCATCGTGGATGCTCTTCCGGC
TGCTGCTATGGCTGCTACCCCCAATGCACGACAGGCTAGCGATGGCACAGCTGCCCCCACTCTGGATCCTTCGGTGCTTG
GTCAGTCGGCTGTTGCTTCCAAGCGCAAGGCTTCAGGCTCTCATCACGCTTCGCACGCCGCGGCCCGCCGAGCCGAGCTC
AAAGACGGAgccgatgacgaagcgAGCAATAACACTGACGGAGGCACCCCTTACGATGGCGATGTCGAATATGCTGCCCG
TACGCCCGTCTCGAGCCAGGTTGCAATCGGTACACCCACTCCAGCATCCTCTCAGCGCGAGGGAGCAAACAAACCGACGA
CTGTACCGAACATCTCTGCCACCAAGAGCACCGCACCAGGCCCTGTCCGTTCGCGCAGCTACATCCAGACGATGAACAGC
CGCCACGCAGATTGCCATCCGGAGGGCGACGATCTTGAAGAAGGGGGCTTCCAACCCTCCTCGATCCCCTCTGCTGAAGA
GATCCAAGCCTGGGTACACCAAGCCATCTTCAACCCGGATCCTCAGCGCGACTATTCGATCAATCCGCCTCCCAAGCGAT
ACGATAGCGAAGGTCGAGAGCGGCCCATCCGTATCTACGCAGATGGCGTCTACGACCTCTTCCACTATGCGCATGCTCTG
CAACTGCGTCAAGCCAAACTGTCGTTCCCTTCTGTTCATCTCATCGTTGGAGTAGTCAGCAGCTTTTCGTGCGGAAAGCA
TAAGAACAAGCCCGTGTTGACGAGCCAGGAGCGCTACGAATGTGTGCGCAACTGCAGGTGGGTAGACGAGGTGCTAGAGG
ACGCGCCATGGGTCGTCGATCAGAATCTGATCGATACGCTCGAGATTGACTATATTGCACACGACGATTTACCGTACTCG
GGGATTGGTATGGAAGACATTTATGCCTTTGTCAAGAGGCAGGGTAGGTTCCTGCCTACAAGGCGGACGGACGGTGTGTC
AACCTCGGAGCTGCTGGGAAGGATCGTGGATGTGTACAGGGAAGGTAGCCTAGACGGAaagctcgtcaagatcgGGCTGG
AGGATCTGACTTCGACACATGCGATGCACCCTCACCACCAAGCCGATTGATCTGGCTGCGACCCGGGAGCTGCGAAGGCA
AGCACGTACATTCCTGTCTAATTGATTCTTACCATGTACACTGACCTTGTATCTTGGCGATTGTGTGATCATGTAGGTGT
GTCTGATCGTTTGTGCCTCTGAAGGGGGCTGATGAGGTCTAGATACAGTTACAGAGTCTGGTCCCGATTTTACGAAGGCG
GACAAGGCGGACAAGGCGGACAAGGCGGAGAATTTCGCGAAGCTGAGTGTGGAGTGGAGGTCGATTCATAAAACGCGGTA
CGATCGCTTCTTATCCTTCACGACCGACACATCCATACCGACCACTTACACAACTCGTGGCTCTATCCGCCAGTCTTGCG
ATGTACCACCCAACTCGCGGTGGCGCTCGTGGCGGAGCTGCCGAATTCAGCTGGGACAAAGTCAAACAATCCAAACATCG
CGAGTTCTACCTCGGCAATTCGGTCGCTGCCCCTACTGGACGCTGGCAAGACGGTCGTGACATCAACTGGTACAACAAAG
ACGTagcctcctcttccacctctgTAGCCGATGAGCGCAGAGAGGAGCTCCGAAGAATCAAAGAGGCCGAGACCGCTGAA
CTGTATGCGAAGCTAGGACGTGCCCCTCCTTCTGCAACCGCCGGAGCGACCGCGGTAGTGGGAGAGAGATTGGCACGCGG
TTCCGATGGGCTCGGGAGAAAAGCAGGAACAGGCGCAAATACCGAAGTTCTAGATAAGGATAGGAAGAAGTGGGGTACAA
CAGGTCGTGAGGAAGCCGTCTCGGAAGCGGATGAGAAGCTGGCAAGAAAGTTCGCGAAGGATGAGGTGAGGaggcgtcga
gctgcggAAGTCAAAGATGATAGGCACGGGGAGGATCGAGGGAAAGCGCAAAGTGATGATCGTTGTCGTCATTCAAGCCG
ATCCCATCATGAAGATGAAGCTCGGGACGGACATCGCCGACATCGTCACCGTGACGGCTCGTCCCGGCACCGAGACGGCA
ACCGTGAAGGAAGTTCGAGCAAGCAACATCTACATGCAGACGGTGGCCATGACGAGAGATCGTCAAGAAGGCATCGGAGT
CATCAAAATGATCGGAGCAGTAGAAGCAGAAGTAGGAGCAGATCACCGGAATCTCTGAGCCGGCATCGGTCCAGACATCA
TGATGAAAGGCGCCACAAACGAAGAGGTTCTCCATCAGGGGCTGGACGCGGCCACCGAGGTGAAGATGAGAAGCATCATC
ACGCCCCGCATTCTCGACGGTACCATGACGGAGAAGGTAGGCCACATCGAATGCATCGTGACGAGTAACCAAGATGCGGT
CATCCAATACTCCTGCCATCAACATGCTTTTCACACTCAATAAAAGCTCACCGCTTGTATAGCCATCGTTTTAGGAGGGA
CACAAAATCGCATCGTACGATTATGCTTTGGAGACTTGCTTGTTTCTTCTTTGATTCGGTCAGGAATGTGTATGCTTGAT
TCTATGCTCGGGGCGTGCCCTGTGGTTCGTAACATCATCGCTGAACGAGGAGGCAATGAACAGGCCTGGCATTCCTGACT
GATTGACAAGTCGtgcagattcacgattgcctTTGACACCACAAGACGCGTTTGAGTTTGAAGGCGCGCTCTGCAACCGT
AAGTTTTTGTTTCTTCGGGCTGAGCCTCCACACGATCCAGCCCAAGGACCCTGAACTGAAACCATCATCTTGTCGACCTC
AGTGTGGGTGCCACCTACGTATCTCTGCCGGCCTCTCACCCATCTTCTACTAGACGTCGCGCCGATCAGAGGCATTCGGG
TTCGCGGCTGGTCTCGTCATGCCGTTATAGGACTCCTTGCAGCATATAGGACTTGCCTTGCTCCGTTTCAACCTGATGCA
CGCACAAGATGTCATCTCCAACAAAGACTGCATGCAAATTTGACAGCCTTGCACCAACTGGCGTCGAAGCTTTTGCCTCA
TCATCAGGAGCCTCTTCAGATATGTCAGCCAAGTTTGAGACCACTACTCACAAGGAGCACCTGTTGCCCAATCTTCCCAC
AGAAGAGGTTCACAGCAGTCTGACAGACCGAGCCCCCTCCCTCAAAGCGCCGGAACCAACGCAACAGTCCGTCCCCTCAC
ATACGAACCTCGAGACTGCAGTGCACAGCTCTGGTCCACCACCATGGCCTACCATCACATACAAGCATCTTCTTTCTGCT
GGCACGCTCAACCCCACCAATCCCCTCCGTGTTGTGGCGCACTGCGATGTAGATGCGGCCTATGCTCAATTCGAAGCCTC
ACGTCTTGGCCTCGATGCCACCGTCGTGCCGATAGCTGTGCAGCAGTGGCAAGGCCTCATTGCGGTTAACTATCCAGCTC
GTGACGCTGGCGTTTCGCGTTTTGAAAGTATCCCGGAAGCTCTCAAGAAATGCCCCGatctgcatctcgtccaCGTAGCC
ACCTATGCACACGGAAGCAACAAGCCAGATTACCATCCGGATCCGAAACCGGAAACGCATAAAGTCAGTCTCGATCATTA
CCGTAGAGAGAGCACCAAGATCCTCACCATCTTCAAAAGGACTTGCCCACACGGAGCGGTGGAGAAGGCAAGCATCGATG
AGTCGTATTTTGACCTTACCATCGAAGTTCGCAAGCTGCTGATCCAGCGATTTCCGCATTTGGCCCATCCGCCTCCGGAT
GACCCAGTGACAGGAGCGAAAGGGATGGATCAGCCGTTGCCCCCACCGCCACGCCTGGGACTGAAACAATGGAAGCAGCT
TGGGTATGTAGTGCCGAAGACGGGCGATGTAGGCAAGGCAATGGGGATTGGTAGGCCGGAGAAAGCGGTGGCGAAAAGAG
CACTCTTGGTGGATGCGCCTATCGGAGCTGGAATCGTATCGGAACTGCTACCCGAGCTGCCGAGCGCCAATACGTCACAA
GCAGCCGACCACAGcgcccaagctgctcaaggccAGTCGACAGGCAAACAACCACCGCCATCATGGGGCTCCGACCAAGA
TCACCTCACCGACCCTTCATCAAGTCAGCAAGACGACCTCGACTCGGAAGCCGCGCTCTGGGATCACATTGAATACGGCG
AGACCACGTGGACCGATGtagctctcgctctcggcgcTGAACTCATGAACCGCGTACGACAAAATGTTCTTGACGAACTC
GGATACACCACGTCAGCAGGCATCGGATCGAATAAGACGCTCTCCAAGCTCTGTTCGTCTTGGCGCAAGCCCAACGGTCA
AACCATCATGCGTCCGTGTTCGGTTGCCAACTTTTTCTCTTCTTTGCCCTTCCAAAAGATTCGATTCCTCGGTGGGAAGC
TAGGTAATGCGATGGGCGCCGAGTGGAACTCAGCGACTGTGTCGGATCTGTGGGGAGTGGGGctggacgagatgcaggCC
AAGTTCGGGGAAGAAGCTCGGTGGGTGTACAACGTGCTTCGCGGGATCGATTATAGCGAGGTGCGGGAGCGGGTGAATAA
CCAGACCATGCTGGCGAGCAAATCTGTCCGACCCGCGATCACAAAGCCGGAAGAAGCAACGCACTGGCTGGACATCCTCT
CTACCGAACTAGCCATCAGGCTCAGGGAGGCAAGGGAAGAGCGGCGCAATCTTTGGCCAAAGACGTTGGTGCTGCGGTAC
ATTCGAGCTGGCTCAGTGCCACGCAGCCGCCAGACAGCGTTTCCATTCACCAACCCGAACAACCAAGACGATCTGGCCAA
GGTGATTCTCAAAAAAGGACAGAAGTTATGGGAAGAGAGCCTTGGGGATGCCCTTGGTTTGGGGCTAGGATCGTCGGGCT
TTGGAGAGGCCAAGGTGTTGACGATCGCGTTGGGTTTTGGAAGCTTAGCTGAGGGCGAAGCTGGTCAGCAAGGTATTGCT
GGCTTTCTCGGGACGGCTAGTGGGAGCacagcgacagcatcgacatTTCCATTGCCAGCAGCACTAGCAGAAGGGCCTGA
AATTACGAGACTCGCAGCAGAAGTTGACTCGGAGGAACATTCGTCCCCAAAGAAGAAAAGGAAACGCAATCGTTTGGATG
TCATGTTTGAGACTCAAAGCAAACAACTACAGTCGCAAGCGTCGCATTCCAAGCAAAAAGAGGGTCCGACGAAAGACAAT
CGTGATGACGATACAGAGCAACCCAGGGTCGACATtgacgaagaagctggCGTCAAGGTCGTCGAAGCTGCATCAGGACC
GCAAGCCGATCAAGAAGACGATCCACATTGGCGGTGTCCCGATTGCTCGCACCTGATCCAGGCACCATCGGGATCGGCGT
GGTTCGAGAAGCCATATCTGGTAGAAAAGCTCAAGGATGAACATCTTGATTGGCACTTTGCCGTTACTCTGTCGCAAGCA
CCCCAGGTAGCCGACAGTGCTGGTGCATCGGCATCGCAACGACCCGCTACAACTACAGCTAAGGCTACAGCTGCAGGtac
gagcaagaagaaacgAGCGCTGGACAAATTTTTTGCCCGTCGATAGAGAATAACGAATGGCATGCCAGAAGAGTTGCGAC
GTCCCAAGATCCAATCTATGCGTgattcaatcgtgaatttaGGGGTTGCACCCTGCTTTTTTAATCTTTCTTCGCGCGTT
GCAAAGCGATTTGGTTTTCCAACTCCGCCGGTTTGCTGTGGCTTTGCTGTCACCCGAATTTATCGATGACTCTTCGGCTC
TGCATTTTAACGTCGAATctcaaatcgtgaatgactGTTGCTGCCAATCATCAGGTAGATTGACCAATATATGTGTATTA
AGCTGCTAAGGGATTAGCGTCGATCATCCACTTGATACTCTTAGACAACCACATGCAAACGACATATGATCGTTGCAAGC
GAATCATGACCATGATAGGCTAGATCGTCGATCGGCAGGTTCTGTGTGTCCTGACCCCAGTCTCGTTTGATTGGTAGCGT
GATAGCTACGAATCGGCAGCTCGAATCGATAATCACGCAGCAACATGGCAAAACGTGCTCGTGGAAGCCCGCGATTGGTG
TGTCGACTTGGCCTGGGTCAGTTTCACCATCCTACTCTCTCGACCATCGTGGTTGAGTAATGCCGGAAAAAACTTCAGCG
TGGTCCCAGTATACCCGCCTTTCGATGTGTGTTGCGATGAAGACTACCCGTCGGGCAACAGGACCAAGACACCTCTTTCG
AACCGAAACACCGGTGCACATGTGTAATGAGCTTCGCCACAGCTCGAGGTAAAGAGAAGGTGAGAGGTGAATATGAATAT
GATCAGTTCAGAAGGTCTTGGCATTCTACAATTATCCACTCGTGCTTGCCTTGCCCGTGGCAGCATATACGAAATGGTGG
ATGCACATGTGAAAATTCGAAgagtattcgtgattcacattcacgattgtgattgtggtTTGTGATTGTTCCTGATTGAC
AAGAAAGACAGGATGAGGCACGCGGGACGTTGGAATATTCTTTTATCCGTTTTCTGCCGGTGACTGCCCGATTGAGCAGC
CTCTTTGATGCTGCACTTGGACACAgccagattcgtgatacGTGATTCGttattcatgattcgtgattgcgacACGCGAC
AGGTCACGCAAGCCGAGGAAACCCTTGTTTCAAAAGTACACAAATGCGAGATGCGAACCTTGGACAGCACAGCCTGGAAG
CACGACCGACAGGTCAAGACGTCGTTCAGACTCTCGTGCTCTACTCATGAACTGTGACTGAACACGAGCACCTTGCCTCC
TCATGAGACTCAGCCATTCACCGCCTGTATCTTGGCCTATCGTCTCCCAAATAGGACTAAAAAGGCTTGGGTCGGCGTAT
GAAATCAAatgagaagaagaagaagaagaagaagaagaagaaaaaaaaaacgaACTGACCAAGAAGAGGCGCTTCCCGTC
CTATTGGCATGGGTTTCATGCGGTCGTGTTTGGCGTTCTTAGCTAGTTGGCATATGTGAATCTTGCCAACAAGATCCACT
TAGACGGTCCCTTGACTCTAATCTTTCAGTCCCGCAGCTCTCCAACCCTCAGATGTACGCCCAGCGCCAGTGTACCAGCA
AGAACTTAGCTGCATCCTTTCTCGTCCGCTGCGATTTTACAGGCTTGCCAGCCAGCCCGACAATTTCGGGGTGTCACTCT
TGCTGCACAAGTACTCTAATCAGCCATTCTGTACTAAGATCGCAGGGTTAATTGGTTGCGCCTACATACATCAGCAACCC
TTGAAGCTTCACCTCAACCCTTTTCTCTTACAAAGGCCATGATGCTGGCCGCTGCCTATGTCGCAATGTAGTCGTTGTGC
ATGGCTTCGCACAAAGCCTCCCTCCAGGCGAGGTCCCTAGTTTCATGCTGTTCCTGGCTGCCAGCGATTACCCGTCCACA
CGTGGTTCCTCCTCTCACACTCTATCCCGCGCTGTAAGGCCTCTCTTTCGCTCACCGTGGCTCCAGTTCTTCTTGCGGCC
GCCATACACGCGCACCGATGAATTTTTCCGTTCCGCACACCTTCCAAATCTTGCTCCAGTCGCTTTACGCAACCCCCCAT
TTTGTACACAACCTCACTGTACTGAAACAGAGATCGCTTGTTCCGAGCCGCGAGTGCAAGATGTCGCAAACGCAATTATC
CTGCAGCTGTCAGATTTAGGGTCAGTTTTGATAGAAGCAGCCCTGCAGATGAGGAGGGTTTGCGAGCGCACATAACACCC
CTGTTTTGCCTTTGTGCGCACTGGTGCGCTTCCCGTCGAATCGTTTCGTTCACTCTATGCGCAGAAGCTCGCAGCTGTAC
GGATCACTATCGCCCAGTTGGGCGCCTTGGTGCCTCCGTCTTCTCACGGCGGATTCGTTACTGCGCCAATGCAACAAAGT
TGAGCGATAGTGCCCCGTCGATGTACACAAACTCACAGACATTCGGCAGAGATTTTGACAGCCTGCAGCATGAAGTTGAC
CCTCGATTTTCAGAGTTTGCCTCAGcgcggtgctgctggtatGGCGGCACTTGATTGTGAACTACACACAACCCGAGTAT
ATTAGAGGACGGTCCGATCGTGCATGTGGTGTATAAGTAGGACCGCAATTCTGGACAGACCACGGATCTCCGCCCACAAC
CCCTGCCAGCCTTGCTACCTCTACAGCCGCCTTTGCAACCATATACCAACGGCCCACTCTGCTGGCTCAGAGTCGACGAT
CTAATATACCAAGATGAAGTTCTTCTCTCTGCTCCTCTCTGCACTCGTCTCACTCATCGCACTGCTGCCTGCCTCGACAC
ATGCAGCACAGCGTGGCCTTGCATGGGGAACTAATGACAACTGGGGAAGCCAAGTCGCCAAGGGACTCATCACCTGGTAC
TGGCACTGGCAAGATGGGCCCAACTCCAAATTCAACGGCAAGCTAGAGTTTGTACCTTGCTATTGGGGTCCCCAGTACAA
CTCACAATGGGCTCAACGCAAGCGAGAGATGGCCGCCAACGTACCCCAAGCCCTACTCGGCTTCAACGAGCCCGACATCA
AGGGACAATCCAATCTCGACCCTCAAACTGCAGCCAATCTCTGGATGCAGGAGATCCAACCTTGGAAGAGCAGAGGAGTT
AGGCTTGGAAGTCCCCAGATCGTCTATAACCAAGACTGGCTCGGTCAGTTCATGACAATTTGCAAGAGCAAAGGCTGCAC
TGTCGACTTTATCGCCATCCACTGGTACGGTGCATGGTACGACCTTAACGGCCTGAAAAAGTACGTCACCTCGGTCCGCA
ACCGCTTTAACCTTCCTATCTGGATCACCGAGTACGGCGtcacctcctcctctggCGGGTCGCAACAACAGGTCAAGCAG
TTCCACATGGATGCCACCCAGTGGCTCAACTCTCAGTCGTACGTCGAGCGCACCTCGAACTTTGGTAGCTTCCCCGTCTC
CTCTCCACCTGATGCCTACGGATCGCGTCTCAATGCGCTCTTCAACGGCGATGGCAGCTTAAGAGATCTTGCCTACTGGT
ACTTGTGGACTTCGGGTAACTCGAAGAGGACCATCAGGCAAGAGTTGACCGCCGAGGACGACTTCGAGCCCACCAAGCAG
GAAATCCCCATCGAGGAGAAGCCAACTAGCTTCAACCACGTCCAGGAAGCTGAAGAGTAGACGAGTGATTCGAGCAGACT
CAGGCTACCCAAATCTTCATTCACTTGATGAGTTGCTAATGGGCTGAATCCCGCTCGAGTGATTCAGTCTCGATACCCGT
GCATACTCAACGGCTTGGACGCGGATCGTGTATTGCTACATTTTTTTGTTATCGTATCTTGTCATGGGCTATCTCTTTGC
ATTGTCATTGCTTTCACAAGTACTCTCGGCTCGTGTGGCAAACCGACTGTTTGGCATCTGAATGCTGCCAAAGAAGAGAA
TGCGTCGTTGGTTACAGCTGAGGAGAAGCTGGATAACGCGGAAGTTCAGAAGGTGGCAGctgtcaatcgtgaatctccTC
GTGCCTTATGCCGCGGCAGATCCCCGTGCCGCGTTTTTGAACTTGTTACAATTGTCGCGCTAACACTCACTCACTTTGTC
CGTGGTCCACGGTCCAAGCCGGCACTGCTCAGTGAACGAAGGAAAACCCTGGGCGATTGAGCGGCGTTTTGACCAGAGAA
GCCTCTTTCTGGCGCTAGCCACTGGACGCCAGCCGGCTATTAGAATACTGGATTTCTACGTTATACCCGCGTGCCGCACT
TGACAtggtcacgagtgtgactTTTTGACATGTGTCCGCTTCTGACGTCTTCTGGTTTACGTCTACATAGATAGGTAGAA
GATAAACGACGCGAAGCCCAAGTAGATGTGTAGGATGATCATAGGCTCGACATAGACTGGGACCGTCGAGAATCCGCATT
CGTACTTGACGGAGGGACGGCAAACGATTATTCCATACAAACGCCACAGCACGCTATGTCAACAATGCCAAACCCAACCA
TCAGCGCTGAAGCCACGCGCTTGGCAGCTACAACGTCGTCCGAGGCCAAAGAGTCTCTAGTCAACATTCCCGCTGTCAAT
GTCACTAGCACCGGCGAAGAAAAACAAATCGAtctctccaccaccgacaACGTCAAACTCTCCGACTCGCAGTTCACCAT
CCGCGAAGGCGGGTACGGCTGGGTCAACGTAGTCTGTAGTATCTTCCTCAACGCCGTAACGTGGGGCGTGAACACCACCT
TTGGCGTTTATTTCTCCTATTACCTCCAACATGACTACTTCACTGGCGCCACCCCTATACGATATGCGTATGTTGGCGGA
CTCTCGGTagcatcgtgcatgctGGTCGCCCCCTTCGTCAACCTTCTCTGGCGTTCGACGGGCTGGTTCAAAACCCCGCT
CATCCTCGGTGCAATCTTGGTCAGTATGGGCCAGATCGGCGCTGGGTTGTGCAAGACCTATGTACAGCTCTTATTCACGC
AAGGATTCGTTTTCGGCGTCGGGTTGGGATTGACAATGATTCCAACACAGCCATTGTTGAGCCAGTGGTTTCGACGCAAG
CTCAGCTATGCGCAGGGTCTgtctgctgctggaagCGGGCTGGGCGGCTTGGTTTTGGCCAATACTACACGATACTTGAT
TCAGGAGAAATCGCTGCAGTACGCGCTTATCTGTAACGGCATCGTCTCGTTTGTCGTGCTCGTACCTTGCATCATGCTGA
TGAAATCTACAGAACCACAAACGATGCGTTTCCTTCCTTCGCGCTTTCGCCGCAGTAACAAACTCGAGGCCGGTCTACAA
GtcacaacagcagcgaaGATAAAAAAGAATCCACTCGAACTCAAATGGATCTTGCATCCGGGCTACGCTTTCATCCTGCT
GTTTGGCGTGTTCAGCATGATCGGTTACTTTGTCGCCATCTATACGCTCGCTGCTTACGCTACGTCCGGCTTGGGCCTGA
CGCAGAAACAGGCTTCGACGCTGCagtcgatcttggcagcgGGACAGATGATTGGACGTCCAGTGTGCggtttgctgctc
gacttAATCGGTCGCCACCCTTGCACGATCATGATCCAGACGCTTGCTGGGCTGACGTGCTTCGCCTTTTGGCTTCCCGC
ACGCTCCTTCGGTCTGCTTGTCGTATTTTCGATTACTCAGGGCTTGCTGGGTGGAACGGTGTGGTCCAGTGTAGCACCAT
TGTCGGCGGAAGTGGTGGGCATCAGAGACTTACCCTCGGCCTTGGCGGTGTTCTGGCTGGTCACAGGCGTCATTCCAGGT
CAATTTGGTCAGCCGATGGCTGTGGCGCTGATTAACTACAGTCGGGACCATTTACACAGAAGCGGTGCAAATGCGTatct
catctcgatcgGTTTCTGCGGTGCGTGCTTCGTCATGAGCGGTATATCGCTTTGCTTCAGTTCGAGATTCGTCAGGTCGA
GAAACAAAGCTCAACAATTggagagcgtcgagcagaCTGTCGATAAAGCTTTACCATCAACAGCGACAGTCCAGGCATCC
GAAAAAATGTAAACGCAGCATCACCATTGTGATTGTTCGTCATTGAATTCGCAATCACATCATCCGCTTACCGTCGTTCG
GCGCCGCTTCATTCGGCGTGGAAGATCTGGTATCTTTGGTTGGAAAGAAGCAAAAAGCAAATGGTAAAAGgaactgcagc
acctagGATTCCCGCGTGGTCCCCCACCGCAGTACTGACTAGGCGACGAGTTGGTTgactgcgcagatcgaacgGGATGC
GGTGCTTTCAACTCTCTATTGGCGCAGATAGCATCATCATTACAGCACACCAAGATCAGTTCAATGCTTGCGGGTCTTGA
TCAGGTTGATATGTATGTATCGCGTACTGTATGTGTTGGCTGGTCTGCGctaattcgtgattcatgattatCTAAAAATA
TCGTTCGGTCGATGTGGTGTAGTCACGAAGGTTAATGCTTGGAGTTCGCCACTCGACCTTGCCCTTGGCCTCCTCCCACC
TGTTAACTTTTCGACGTCTTTGTTGTTCAGTATACAGAACTTGTGATACAACGAGACTGGAAGCGATCCGCTGGTAGCAT
AGTCGCCACGACCATTTACGCTGTATTGGATGCACAAGCCTTAGACTTGCACCAGCCCTGTGAGCGTTCAAAGAAAACTG
GTTCATCCCCGCCGCTTGGATGATCTGCATCGCACAATGCATGGCATCTCGAATACAGCGCACAAGTCAGCTGGCCCTGT
ACGAACGAAttcttcttgtcctctCGTTTGCCTGCAAATTTGCTTCTCAGCCTCATGCCCTCGGTGCGCTCCCACTCGTC
TCCTCGGCTCTCTTTGATCTTTGTAGGATCGAGTAGGCCGCGATTGAAAAGCTTGATGTTGGGATTGTCCAGGCTGAATG
TCTGCTGGTAGATGTTAACGAACACGCAGCCTGAGGTCTCGTCGCAAGCTTGGAGACATTGCGACACGCTGGAAACGAGG
CCCCAGTGAAGGAAAGAGGCAGGGTCAGAGACGACCGAGCCGAACAGCTTGTTCGAGTGCGAAGCAACCGGCCGCTTTGC
GTCGGTGAAGAGCGCCTGGTAGGCGGATCTACATTGAGTTGACAGTGAGCGCTTTGGAGGAGGTGGCTTCTTTGCAGAGT
GAGAGACGTGCTTGTCACTGTGCTCTACCTTGTAAGAATCGGCTGCAGACAAGTGAAGATGGTCAGCAAACGActcgacc
ttgtcgagcagatGCACCACGCCTGTGCATTTGTCCAGCTTAGCCTCGAATCCATGATCCGCTTTGACGAACTCGGCAAA
ACGAGCACATTTGAGTGTGCAGTGAAACACGATTGCTCGAATTAGCTCGACAGAGGCATCTGGATGCTGTGCTTTCGCGG
ACGCCAGATCCACATGAACATTGTGTTGGTCGGGATGGCAGTATGGGAAGGCTGACTCGATTAGCGCCATACATAGCTGA
GGGGTTCCTCTGCATTGTCCGCTGCCTAGATCTGCCCAGGTGGGAACGGAAGAATCGGCAGGCGATGATGAAtcaagatg
agcagcatcCGAACTGCCAGCCCCGCTTTCATCACTCGCCGACCGCGCTTTCTTGTTCCCTTTCCATTTTTTCTGCTTCG
AATTCCTCCTGTGATGAGCATTCTGGTGCCTGATCTGCTCTTTTTGTATCTGTTGCTCCGAGTGGATCAATGCGACTCCA
ACTTTCTTCGTCGCATGAATAGTAGCCAGAAGAGCGGGCATGAGAGTGCGCGTTAACGACAATGCAAAAGTAGCAGCATC
CGTTCCAGATTGCTGAGATGAACGTTTCAGCCTCGCGTTGGtgccgtcgtcgctgtTTTCTCTGTGTGATGCAGGAATTG
CGTTGATCTCGTCCGCAGTATCAAACGCAGCAGATACAAGGCTGAGAATTTGTCGTTCGTCGGCATCTCTGAGTTCGATA
TCGGTGAGATGTCGTTTCGACTTGACAGAACTGTTGAGGAGTGTCCCTTGAGGAGTCCCGAGGGTCGGAAGGCCGTTGCT
CCCGGGCGATTTTGCATCGGATGAATGATCACCACCAATCAATTCAGGAACTTTGGTGTCCCCGGTGTGACTGCTCGGTG
TAGTCAAGCGTGGGACTGCAGCAGGACCAGCTAGAGCTCCGGATCCAGGAGAGGAAGGACTCGCCCCGGTCCCGCTGGGC
AGCTGACTGATTGCTGAACTGGGTGCTTTGATGTTCGGGCTCGCTTCGCTGCTCCCTACCAGCATTTCCAAAAGTCCGCC
GGGCATTCCAGCTTGGACTCGAGACATGTACATGTCCCGACCGGCTTCGATGCCTTTAATGGCAATGTCCTCAACTTGAG
CGAAGGTGGGGATGATTcgcttgcgcagcttttCCGCAATGTCAACTGTCCCGTATTCGTGCTTACAGGTCGATTCGTCG
GGCGTTTCCACCGCAACGTTACTGTGCGTGCAAAAGTCGGAATCAGTTTCTCGCTTGCCAACTGCGTTGGGGCTGCCGCG
GCGTTTGCGGTGCGATACTTTGTGGCTTGCCCCGAACTCAGATTCTTCCGATGCGGCCGACTGGTTTCGAGAAACTTGAG
TCGTTCGACAGCCAGCTCTATCTCCACCATCCCAGTGAGGAATATCGTATACACGACCGAACGTCCAACCGGGTGAAGCG
TCTTCATTGAACGGCTCTAGCGCTCTGCCTTTCAAATCAGCTGATCTTCGAGCTGGCCCCTGTGAAGGAGTCCAGATACG
CATTGCCTCGCCAAATGCTCGCTTCGACGCATGGCGATGCGAACTGGACAAGCGATGGTGTGGGTGCTGATGTTGCGCAT
GATGATGGTGCGAATGACGGTCATGGTTGTGGTGggggtgctgctgcgcagaGGCTAGTGAGAGCAAGCTGAAGATCGTG
GCGAGCCACAAATACAAGAACAGAGGGGAAAACTGcatggtggacgaggttAGTGAGGGGAAAGCCAGTATGGCTTGCAT
AGGCGCTTCAGGCAGGAGGACTGGTCTGTATTTAAGTGCTTGTACAACTCAAGCAGCCTAAAgggctcagcagcagaggt
CGCCCCAAAACTTTGGATGTCAGCCAACTTTACAGTGCTGAGCTCCAAGAGagatattcacgattgccgCCGTTGCATGT
CGAGCGTACTCAGAGAATATGAGACTCAAAACGACAAGCGATCCGTTTGTCTTGTATTACAGTATTTTTGCATTGTCAAA
AAAGATCTAAAAGCCACATCATCTCATCCTGGCTTGGGTGAAAGTCAAGCTAGCAGTCAAGCGTATACGTTAGGTCGGCT
GTCTTGCGGCTCCCTGTAGCCGGAGCTGGCAAGAGAACGTGTTGATCTACGATTCATACAAGATTGTGCGAGCCGTGCAC
ACTATCTATGATTACGAATGTCGTCAACACAGTCGAAAGCAGAGTCTTCATACTGATGAGAAAATGAGCGCTACAACCCT
GTTATCCGCGCTTTTATCGCGCTGTCAAGTTAAGCACCTCGCACGGTTCGGTCACGGACTAGTTGATATCAAATGAGCAT
TGAGTTGACTTGGTGACAAGTTACTCTGGAAAATTCTCACCCTTAGTACATGGTATGTGAAACCCTGTCACAGATTTTAT
GTTGAAATTGTGCCTTCTTCACAAATCAAGCAAGCCCGCCACGCGCGTCGAACCGGGGACATTCACTtgtcctcctcttc
ctcgtcgtcgtcctcttcgcccGAATGCCAGCCGTAAACGACGACGGTAGCGAGACCGAGCAGGCCGGTGATGATGCAGC
CCGTGAAAGCAGCGATCGCACGACCGGTCCAGCCAGACTCGAGATATGTAGGACCCTTGGCGAGACCATCAAAGTCGGAG
GTAGAGTTGAGGCCAACGGCGTTGCCGGTGGTAGCAATCCCTTGAGCCTGACATTGATTCTTGATGTAGCTAGGCACGTT
GAGGAAACTGTCGGACAGAACATCGGGTGCTTCGATGAAAATCGAGGCCAGACCAGACACGAGATGAGGATCAATGTGGC
AGTGGAAGAACCAAGCTCCTGGGTTGTCGGCCCTGAAGCGCAAGTAAGCCGATCCGCCGGGTGGGACCATGACCGTGTCG
CGCCTCATGGGGTTGACCTGTGACGAGTTGAACGGAGGGTTGATAGTCGGATCGTCTGAAGTGACATCCTGCGACTTGTG
AACGACCTGGAAGTGATGACCGTGAAGATGGAAGGGATGCTTACCAGCGTCCCAGTTAAAGAGCTGAACTTCGATCATTT
CGTTGTGCTTGATAACAAAGGCGTTCGAGTTAGGGCCGTAGATAGCCGGGttggaagcgagcgcaCCCATGGATTCGGCA
GAGAACAAAGCCGGCACCTGGGGAGCAACGTAAGAGATGTTGTTGAAAGCGGCATAATTTTCACCGTCGGACATGGTGTC
GAACGAAACATCGAGACGATGGACTGCGTCGGGAGTGACCATAGGCTCAGCGTTGACGGGGACGAATTGAAGGTCATCAA
AGTAAGTGTACTCTTCGAGGATCTTTTCCGGTCCGAACTTGTCCTTGGGAGCGTTGGGATACGAGATGGTCGCCGACACG
TTGAGCTGGAGATCTTCGGGAACAACGTCAAACATGtcctcgtccatgttgGCGTGCAACTTCCAGTTCTGGGGATCAGT
GTCGTTTCTCGCTGTGACGAGCACGCTGAAACGCTGCGCTACGGCAACCGAGAGGAAATCGACAGGCTGAGGCAGCACAT
CAACACCTTCGACCTCGATCACCTGCATGTCGTGACCGGACAGGTAGAAGTAAAAAGCAGCTAGCGCCGACATGTTGATG
ACACGCAACCTGTACGTCTTGCCCGCCTCGAAGGGGAGCGTAGCGTTCTCGCTGAAGCCAGGCAGGTAGGTGGCAGCCGA
AGTCTTGTTGGAAGTGTGAGCAAAGTAGATGAGACCAGATTTGGGGACGGGTTCGGCACCGGTAGGGTTTTTGCGGTTCA
TAAACTCGTTCTTGACCAAGTCTGTGTAGTTGGAGTGGTACCAATCGCCGAGGATGACGGTGTAGTCGTCGTCGTAGTTG
TAGTGAATGTCCGCCGGGTCATCGGGGTGGATGATGACAGGAGAACGAAGACCGTCGGTGTACTGGTCGTTGTTGTGCGC
ATGAATCCAGAAGGTGCCCATCTGCTTACGACGGTCGGCAGGCGAAGCGGGCGAGTTGAGCGTCTCGTATGTGAAGGATT
GGCCAGGAGGGATGGGACATTGAGTGATCGCTACAGCGCCGTCATAGTAGCCAGTACGGTTGAAGAACATGCCGTGCGAA
TGGAGCGAGGCACCGACGCCGGTCTCAAGCTTGTTGGTAGCAGTGATACGAACCGTGTCTGATGCGTTGACGTTGATGAT
GGGAGGAGGCCAGCTACCATTGACGCCAATGACGTGCCTTGGGTAAAGGCCGTCTGGATTAACATCGGGCACCCAGTTGA
TATTCCAGTGCTGCTCGACGGTGGCAGCATTTGCGGTCAAGAGCAATGAGCACAGCGACGAGGCAAGCAAGCCCAGCGCT
GGCATCACCGTACGACGTTGAGGTGCGACCATGTTGACGAGTGTTGCTTGCGAAGGTCGCCTAGGATGTAATCTTGCAAG
GAGAGTGACGGTTGGTAGAGAGCAAAGCACAAGATGAAAGTACCTTGTTGCCTGCCTGAACGGGGTATACCTTGTCACGG
AGCTAGGAACAGGGAGATATGATCTGCTGGCAGGGCGACCTTAtcaagaggaagagcaacagcaaggGGACGAACCGGAC
AGAAAGGTGAAGAGAAGGGCAGCTTGCGTCTGGATTTCTTCCACCGTCTATCAGATAGGCAAAAGGACGTGGTGCTGGGT
GAAAAgaattttttttttttaatTTCCCCAATCCAGTGTCACCTAAAGAACGAAGTGAAAGAAGAGAGGGCCGACCAAGG
ACTTGAAGCGGGCTTGAATGATCTGATAAGCTGTAGCGAGGAACGGCCGCTGTAGAGAATCAGGACTGGTGCCTGAGTTT
GGTTTGGCGTGTCAATGCGTGCCTCAGTTTGTGTTGAAATTCCAACAGCGAGGAAATGGACAGATTGAGTGACTGAATGC
TGTCGATGTGGGCGCCGTGCTCCTATTGGCTGGTGAACAGCAGCTTCGGGGGAGAGCGGAAGCCTCAGCGGGACAAGTGG
CGACGGCCCGAAGAGAATCACAATGTTGCGAAGGAAGAGAGTCTACCGAGATGCGTGCCAGACGTCttgctcgaaaaggc
gcAATGCAGAGGTGAGACGATCAAGTAGGGTCGAGGCGCAGAAAACAAGGCGACGGCagctgccgacgagcaagaaTACT
GTATCAACAAGAGCGGAAAGTACGAGTGCAAATGTGAAGAACAAATCGAATCATCGGCACAAATACAGAGCAAAGTCAAG
ACCAGATCACATCAGATAAGTCGGGCTTGccgaagcaagcaagcaagcaagccacACACAAAATGGCCTTGCAATGTTCA
TTATGAGCTGAGTGTCAATCGCAAGTCGCGGCCCATTGGTGATTGTTGGTTGTCTCTGCTGCATTAAAgagttttttttt
tgctcTTGGCTTTCAGATTGACTTGCGAGCCGGTGCGAATGCGATTCATATTTTTTTGCATGTGGGCGACCTCCTTCTTG
CGGCATTTTCTAACAGCAGTCGGTGACAGATGCCGCTGCATCCCAACGCCATGGTTCTCGACTCTAGGATCGATAGGAAG
CACCTCTTCTTCGCGCGGGATgagaagctcgccaaggGAAGCAATAGACCTTCGGCTCTTAGTGTGGATTATTAGCGCGC
CTTGCGGCTTGCACGGCGTTGCAGTCGTGGATCTAGTGAAATTGCCTCATGAGCGATTTTGGCCTTCCAAACCCACGATT
GCAAACGGAAAACAGACAATAGGTGACTCGGCACCGACCGTCGGAGAGCACAAGCGCACGATAAAGTGAGACGAGCGTTC
ATGCTTGCTTTGCATATCGAACGATGCGACGCGAGGAATGACACACTCCTCAAGTGGGGTTGGTTGGTAAACTGGCTGGA
AGTTGCAAGCGGAGTTGAGAAGGTCAaagccaatcacgaatcacgaatcaaatcgtgaatggtgaatgtCGGCGTCGCTT
TGCGAATCTCGCGTGCGAAAACCCTTAGTTGCGGCTCAATTGTGGATGCAGGTGCGGACCGCTGGTTGATTACTTTCCTT
AGGCTCGCTTAGCTTGCGAGCTCGCGTGCTCATGTGCTCGCGTGCCAGAGCATCAAACTAAGCCGCGCAGAGAGAAAATC
AGGCTGTCTTCTATCTGATAAACCTGATTCAGCCAAATTTCCTGTGcgtactcgtgacttggatTCTTTCAGCACCCTAT
TCCCACGCGAACTTTGAGTGGTAGGGTTTTGAGGTGGCGGATCAGCTGGTATTCTGCCTTCTCGACTTTGCATTCCCCCC
TCTTGGCCTCTTCTCCTGGCTTGTACACTCTTATCGCCATTCCGCCTTTGGCTCATGCGCTGTCTGAGAAGCCGAGGTTT
GCCCGCTGTCCTTTCCTTGGCCGGCGCATCTTGAGCCTGTGCACCCCGAATTCCTGTTTGTTTGTTTTTTTTGGGTTTTT
TTCTTCCACCTCATTTGAAATTTATGGGACTGGAATCTGAACAGAACGTGTTTGTGCAGCTCGAATGTCGTCGCTGGAAG
CACCAGattctcttcttcctccgcTCTGCTCGTGAGGCTTGCTTGTTGATGTGCGCCTGATCCTTTGCCCAGTTCCGACC
GTGTTGTCAGGTCCGCATCTCCCTTTTACCGGCTGCGCTTGTTGCGCTCCCAATCATCTTACAGCGTACAAGGTGACTGT
GGTCTCTACAACCTCATTGGCCTGGACATCTGCATCCGAACTCTCCCGTCTCGGCTCTCCGTCCACCTTGATTCGTACCT
GAGGTTTACAACAACGGCTGTCCTCTTCGATTGCCTTCTTGGTTGGACCGGCCTTCTAGCTCTTGTTCACGCAGCTTCCG
CTTTTCTTCACACGCTCTTCGGCCTTATCAGATCATATTTTTCTCCTGTATCGCCTGCTCTGCCTCAAGGGAAATTCCCA
AAATCTTGCCTCGACGCTTTGCTCCCTCTTATCTGCCCGACCTCCCTCGCCTTCACCCTCGATCTCACCTCCCTTCCCCC
AACGTAACACGCGCACCTTCATCATCCAGACGTCTCCTGGCAGTCGTCGTAACAAAAGCAAACATGTCGGCAACGGGCAA
CAAAGTGTTTGCGCCAGCCATCTTCTTCATCGCCGCCAGggaggcgctcgaggccTCCCTCGTGATTGGCATTCTCTCTG
GTATGCTCGAAAACCTTGTAGTGCACACAAAGTCGGCCGAAGACCTCGccgctcacgactcgcttACCGAGTCTGAGAAG
CACGAGGTCGAACAAAAGAAGCGTGCGCTCGTTCGTAAGCTTCGAAAGATTGTAAGTTTCGCACACATACCAGCCTTGAT
CGTTTCATTCTTGATTGCCAGCTGACACGAGATGACATGGTGTATTTTTACGATTCAGGTGCTATTGGGAGCTTTGACCG
GTCTGTTGATCGCATTTGCTATCGGAGCTGCGTTCCTGGCCGTTTTCTACACTCAAGTCAACGACCTCTACGGTAAAGCA
GAAGAGCTTTGGGAAGGAATCTTCAACCTGGTCGCTGTGTTGCTTATTACACCCATGTCACTTGCCATTCTGCGCGCTGG
TaacagcaagcgcaaatggaagcgcaagctcgaAAACGCTTTCAGCCATCAAAACATCCAGCCCAACCACCGCAGAGATG
AAGAGGGCGAGGCAACCGTTGTCAATGCTAACCACTCGGATGATtccgcttctgcttcatcctcgtctgctcgtcaggca
gccgaggaagaggctgGTACAAAGACGACGCGAACCGAGAAGCTGAACCCTCTGGAAGCTGTCGACGTTGTTCCCAGCAT
GTCTGGCGACCAGCGTCGAAAGCGCGGCGGCTTGCGTGGTCTTTTTTCCAAGCCATCCGGAGCAGTCAACGATCTCAAGC
TTCGAATGAATCGCGGAACATTGGCCTTGTTCACGATCCCCCTCATCACCACACTTCGAGAAGGCCTCGAAGGTGTCGTC
TTCATCGGTGGTGTCTCTCTCGGTCTGCCCGCAACCTCGATCCCGCTTCCTGCCATCGTTGGCCTCGCCGTCGGTTTGGG
AATCGGATTCCTCATCTTCCGTTCGGGCAACTTGGTCTCGGTTCGAatcttcctcgtcttctccacttgcttcctcctcc
tcatcgcCTCTGGTATGGCTTCTCGATCCGTTTACTACCTCCAATTCTACGCTTACGTCCAACTTGTAGGGGATTCAGCT
GCCGAATCCGGCGACGGTCCAGGATCCTACAACTCGCAAGGTTACATTTGGCACTTTAACTGCTGCAACCCAGAGGCCAA
CAAGGGTGGAACAGGATGGGGTATCTTGAACTCGCTTGTGGGTTGGAACAACACCGCCACCTACGGATCAGTCTTCATGT
ACATCGGGTACTGGTTTGCCGTCGCTGGCTATCTGTGGTACCAGATCTGGAGCGAGGGCAGACTGGCACTGAGGTTCGGC
GGAAAGACCTACTGGGAGTCCAACCGTTCAATCCAGGCCAGGCAGAGGAAACAGGAGAAGGCTCACCAGCGCCAACTGAG
AGAAGCCGACCAGGAGGAGCATGGCCACTCGTCGAACAGCGACAAGCAACAGCACCCCTCCGAGGCTGGCCCAAGTACCC
TCTCTCACTGAAAGCCCATTTTCGCCCCTCGCCTTAAAATGTAGTTACCCCCGAGAGTGAATGCGCCAGCGTAAACTAGC
TTCCATCTTTCTCTCTATCTCCCTGATGGATTTATGTTATGGCCTTGCTTAATGCGAAAATCCAGTGCACAATTCCAAAA
TTTGTTTTTATGGCACCTCCCTTGTATGTCAGCGGCATTCGCCGAGCAACCAGCACCTGACACATGCATATGCTCATGCT
GATGCCAAGGACTGATGTTGAAATTGCGCGGCGAACTTGTGGTGATTAGAAAAAGGCAAAGGTATGACTGTATTTAAGTT
ACTGTGTCTTTTTATCGCCAGAGATGGTGTCCTTGCGAACGCCCATCTGATCGGGAGTCTGAATCTGAGCCAGTTGCGAA
ACGGCAAAGTAGACGATCGGAAGCAGTAATCCGCCTACAAGGATCAGCGTCAGAATCAGTGGCGTGGAGAAGAGCTGTAA
TCAAGACGAAATGGACCGAGAGCGGGACCCAGCGATCAGTACGTGCAAACACGAAGGGAGACCTCGGCAGGTCAGTCATC
CACATGATCTGAGAAAGTGTGTTCCACTGTTTGCGAGCAACGTACCTGATATCGCGCAAAGATGCCACCTTCGGGCTGCG
TCCAGTTGCCATTGGACGATGAGGTTTCATCAATATACTGTAGGAGAAGAACGAAGAAATGGTCAGCCAGAATCGAAGAA
GTCCTCTTCACAAGCGCAAAACACGTACCTGACGCTTCGGGTGTTGACGCAGTCGGATCTGAGGCGCAACGATAACGAGG
TTTCGTGGACTCGACTCGTCGAGTGACTCCAAAGTTTGCAAGAGCGAGGACTCTATACACACAGATAAAGCAAACCAGTT
ACATGATCAGTCAAAGCTCTCGTGTTGATTGGAGTCCCACTTTGTTCCAAGCTGTTCATCAGTGAGCCTGAAGCTTGGGT
TGAACCTACCATCTTTTCGAAGGTCACCTGCCTTGATGTCCACGAAACGTGGATTCTTGGTGGGATTGAGCGATTCAAAG
GCGCCAAGTGTCGTGATATCGAGGTCACCGTAGCCGCAGGCCTTTGAAGCACGCTCCACAAGGAGATCGAATACATCTGC
AGCCGGAGCAGCATTGAAAGTCACTTGAGAAGGTGCGTTCAACGATCTTGCTCTGAGCGAGTTGCTCGAAGAATGTCGAA
GGCTGGCAAATGCATCGCGATTCAGATTCTCAGCCTCCACCAGGACAACAGCGTCCAGTTTGCAGGCTGGAGAGATCTTT
CCCGGCGCGTAGAGCGAGTCGATCAACccagccaagctcgaatccgtcggcagctcgagttggACCGACGAAGCGTGCGG
CGAGGTGAAAGCCAGAACTGGGTGGGAAGGACCGGTGGCTGAGACGCAAATTGCAGCTgcgagcagcgatgagATTGCGG
TGATTGTTCTCATAGCGGCGTCAGTGATGTCAGGTGCAGTTGTCGATAAGCAAAGAAGGACACAGAGATGATTTTCAACT
TGAGATGCAGAGCTGATACGGATTTCGCCTTGTCCTTCATGGTGGTTCGTGCTTTTCCACCCCAAAAAAGGGGCAGCCGA
ACCTGTCACTTTTCTCGGCTCCGTCCATCATGTGTTGTCAACtaaaaagaaaaaaaacCCCCTACAGCTGTTTTTATCAG
GATGTAACAGCCGCGATCAATTCTGAtttgcacgttgcacgttgccctcgttggtgttgatgtGGCTGTTGATCTCACTG
ACTCGAGCTAAACCTTGGATCAAACGCTTCAAGACGAgaagattcacgattgagcATTCAGCGGCACGGTCCAACCCAAG
TCAGGAAAAGGTAGAAGCTCCTTTTTGCTGCAATTGATACTAGTGTTTACACAGACGTGTAGCCGCCGTCGACTATAAGA
TCGGCGCCAGTGGTAAAGGCGGAAGCGTCACTAGAGAGGTACACGACAGCGCCCTTGAGATCCTCAGGATTGCCTAGACG
ACCCATCGGGGTCATATTCTCCCAATTGGTGCGGAGCTCTTTACCGTTCGGGCTGTTCTCCAACACGGCACGGCTGAGCG
ACGTGAGCATGTATCCGGGCGAGAGTGAGTTGACTCGGATGCCGGCCTTGGCCCactccaccgccatcgactTGGCAAGA
TGCTTGACGGCTGCCTTGGATGCATTGTACGGGGCCTGAGCTTGCGGTACGTTGACAACCGATGCAGACATGGAAGCAAT
CATGACAATCGAGCCTTGCACCTTGTCTTGCATCATGCGCTTGGCCACTTCGCGAGCGACAAAGTACGAGCcgttgatgt
tgatgtcAAAAAGCTTTTTGAGCTTGGCGGTGGGGTATTCGGTAGCCGGGAAGTTTTCCACGATTCCGGCAGAGTTGACA
GCCACATTGATCTTGCCGAAGCGCTGATGGATGCGATTGATCACGTCTTGCACCTGAACCTCGTCCGATATGTCACAGCC
ATAGCCCTgaatgtcgagctcgcctgGCTTAACACCACCATGGTTGGTGAACCACTCATCAACCTCTTTAGCAGCATGCT
GGCTTTCGCCTtcatcaagatcgacaatAGCAACATGATTCGCACCAGACTCAACAAAGGTACGTGCGATCAAGTTGCCG
ATAccacgagcagcaccagtAACGACGCAGACCTTGCCTTCCAtcgagaagcttgcgagAGTTCGTTGTGTGTGACGTCC
GACGCGGCCGCCTGTAGTGTTGTGTCCAACATCGTCGCGCGGGTGACGTGAGCTATCTTCCGGGTACGGAACGACtacat
cgtcgtcggtggaAGCAAATGGAGGCGTTttgatcttcttggccttgccAAAGTTATGGGTTTTGCTCAaagctcgagat
gagctgGGAGAGGTATGGGCTAGGGTGTTCGAGGGTCGCGCAGAGCCGTACAATGCCGGGCGCGCCACCTGGGCAACGCT
CACGATCGACCTTGCAGCCCTTGAAGCGCTTACTGTAGCGTTCAGCATAGATTCGCGGAATCTTTACGATGGTTTGTTGG
TGACAACAGGATAAGAAAAGGCTGGAACAGCGTTTGCTGGTGTACAACTTATGTAGCTGGATTTGCTGACAGGGTCAACA
AGCGCGAAGCCGAATCGTGCGTTTCTTCCGTTTTTCAAGAGTGAAAACAGTCAGTTCTGCCGTCACAGTGTCATCGACGG
TTTCGCCAGCGCTGCAGGTTTTGAGTCGGTGCAGATGTGTACCAGCCAGCGATGTGACAAGTTGCAGCTACACGGCGCCT
GTCGCATGCAAGAACAACATTCGAAGGGAAATAGAGTTATGTGCGCGCTTCCTTGCGTTGCAAATGGTTCCGGCagagat
cgagcttgaccttgaGTCGACCAACTTTTTTTGTCTCTTCTCCCACTTGCCTTGCACATGgttgacattcacgattgacg
attgcaACAATCTTCAGACAATTTCACATACCATGCGCCTTCGCGTGTATGGGTTCGATAAGATTCTTGTTCATTGTAAT
CAGTCTTCCAATGCTCTTGAAACCAATCTTCTGTATCGACGTTCACTTTAATTTCCCATCTCATTCGAATGGGCAGTTTG
GTCAGATACGGCATGATGTTCGATGAGGCCGATCGGCAACTTGCCAAGCATCCATCGCGCGCTTGTCCTACTTCCATTTA
TTCAAGCCCCAGCTGCCTTGGATGCATCGAAGAAACAACGCGTTAAGTCGACTTGGCTTCAGTCTTTGGGTAGTGTCGTT
CACTTCGAGTAGAGATACAAGTAGCCTTCATGATGCAGGATAGATGCGATAGTGATGGGGGATAGGCCCTTTCGGACTTC
GGTGCTGGAATTTGGCCGACGCGTCCTTCTCCCCCCAACGAATCTGGCATGCTACCATCTTGCCGACCAACgaagcaaga
atcacgaatgtttGCTTCCACTTTCCATCACCTGATGCTGGTCAGGCTGACAGCCAGGAAGATGGATTCATGTGGGCCCT
CACGTGTCCTGGAACTTGAGAATCGACACATGAGGAGCCGTTGCCGGACTTGGTGGCTCTCGGCATGAATCTTGGACTAC
CTCAAAGCCCGCCAGGATGCAGAGTCATTATGGCACGCTTCTTCCACCAAGGTCCCGCATCGCCAGAGCCGAACTTCCCA
GAGCCACCCTTGCCAAGCGAGCGTATTCTAGACCTGcttgctgccactgctTTGTACAAAACTGGTGGGTAGCAGAAAAG
ACACCGAAGACGCGGCGTCCAAAAAAAGGCTGTGAGTTGGAAAAAGGTTCGGCGAGTTCTCTCAACTTTGATAGGAGAGA
CAGGCTCGCATCGACGGGAAGAGCGACTCAGAACCTGCTCTCTGGCAAACAAGGTGGAGGCAGGCATTCTCCCCCAGCCT
CGGCAAATTCGAGTACAAATTCTAGTCGTCGCGCACGTCCCCACTGCTAACTGGCCTGTCTTATCCCTGTCGGAAAGTCA
AAATGCACGCTTGCAGCCCACTTTGGACGAACAGATGCGGGGCAAGCAAACAAGCTCACGTCGGCGATCAAGTGAGCCAC
AACCAGAGAGAGCTGGCCTTCGCATTCGCCTCACATTTGTCGGCCTTCTCCCGAATCACTAGGACCGGCCTGTGCAGATT
CACAATTAGCTTTTGAATTGGATGCACACAAATTCACTCTTCGGAGCGAAGAAGATAGAGTTGAAAGCTTTTGCAAGGGG
GAACGCAACCCTGACAAAGCCAAGCGCCTGTTCAGTCTTCACTTTGTATGGCCGATCCCCCTTGAGCCTGCCTTACGCCC
ACACCGCGCAGGTGCTTCACATTCTCACAGTGGCGAATACGCGGTTCCGTTGCCACATGACCCCGCCACCCTTATGTATC
TTGCGGCTCCTCGTTCTTTCTTGCGGACCTATCATCCCCCACCATCATCTGTAACATCCGCCGATATTTCATTAGCGAGT
TATATACCCGTTCTCTCACTGCTGTCGGCGCTTCCTTCATACCATTCCTCGTCTCGTCTTTTTTTTGACACTTGACGGGC
AAGACCGTTCCACTTTACTTTCTACCCCTCGCACGCATTGTGCCGGAATAGCCAGATTTCTGTGGATCAAGTCCTATCAA
AATGGCAACGAAGCATTTGTTCGACACCGCTCAGGGCCTCGTAGACCGCAATCTTCGCGGCACCGTTGCGCAGAATCCTG
CTCTGCGATAGTAAGTCTCGAGCCAACATCCCTCTATAATTTTTCCTTGACCGAAGCCGTGCCGCTACTGGCTCTGCGAC
GTCTGCAGCTCGTTTCGAGTTGTCGTTGACCACATCTTTCTATCCATTTGACGGTCCTTCGGCTCAAACAGTTATGCTCC
TCACAAGGTCGTCTACGACCCTTCGCACGACAACAAGAAGGTCGCTGTGATCTCAGGAGGCGGTGCCGGCCACGAGCCCG
CTCAGGCAGGCTTCGTCGGCAAGGGCATGTTGGCCGCTTGTATTTCTGGTGACATTTTTGCTTCACCCTCAGCTGCCCAA
ATCTGCTCTGGTATTGACCTGATTAATCACGATGCTGGTGTGGTCATGGTTGTTAACAACTACACTGGTGATTGCCTCCA
CTTTGGTCTAGCTGCCGAGAAGGCTCGTGCTGCTATGGCATACGCTGACAAGCAAGGCGGTGGCGTTGAGGCGGTAATTG
TGGCTGATGATGTCGCCGTCGGCCGAAAGCGCGGCGGTCTCGTTGGCCGACGAGGTCTGGCAGGTAACATCTTTACTTGC
AAGATTCTCGGTGCGGCGTCGGACAAGGGCATGGATGTCAAGCGgatcggcgagctcggtcGCAACTTGATGGACAACAT
GGTCTCGATCGGCACATCGCTCGACCACTGCCACGTCCCAGGTCGTCCCAAAGGTGCAGAGGAACGTGGCGCCCTCGCCG
AAGAcgcagccgagcttggaATGGGTATTCACAACGAGCCCGGTTTTAAGCACATGGACAAGAAGCCAGAACCTGAGGCG
CTGCTCGGTGAGatgctcgacctgctcCTCGACCCCAACGACGCTGATCGAGCATACACTCCTTTCGACAAGGATGACGC
ACCCGTTCTGTTTGTGAACAACCTCGGTGGCATGAgccagctcgagatgaACGCTATCGTCGATCTCACCATCGAGTTGC
TCGAGAACAAGTGGAACCTGCATCCTTGTCGTGTCCTCTGCGGTCCTTACATGACCTCGCTCAATGCCCCTGGCTTTGGT
GTCTCGCTCATCAACCAGAAACGATTCCAGAAAAACACCGGGCAGGatttgctcgagcttctcgattATCCTACCACCGC
CTACTCGTGGCTAGGTGTGCAGCATGGCTGGGGTGGCACAAGCGGCCACCCACGTGACCGCCTTGCCGAGGAGAAAGAAG
CTGCTGACCATCTCCAGACCGTTCGTAAGGCTGGTGGCTCGGTCAGTGGTCTCGCCGACCCTGGAGCGTCGTCCAATGGA
CCTGCCAATCCTGATCCGGAGCTGGTTAAGAAGGCCATCATCTCTGCATGTAACGCCACCGTCGAGATTGAGCCTGTTTT
GACGCGCTACGACACCATCGTCGGTGACGGTGACTGCGGCGAGACGCTTGCCCAGGCCGGTAGTGAAGTCAAGAAGGCCC
TCGAAAAGGGCGAGATTCCCCTGGACAATGCTGCTGGCACCCTCATCGCCATTGGTGAGGTGCTCGAGTATGCTATGGGT
GGTACTTCGGGTGCCATCTATGCACTCTTCTTCGCTGGTCTTGTGCAGTCCCTGTTGTCGAACCCCAAGGGTACGCAGGC
AGATGCGAAGGTGTGGGGCAAGGCTGcgctggatgcgctcgagaaCCTGGGTCGTTACACCCCTGCTCGCCCCGGTGACC
GAACACTGGTGGATGCTCTTGACCCCTTCTGCCGCGCTCTAGGTGCAGGCAAGTCGCTCGCCGAAGCTGTCGATGCATCC
AAGGTGGGTGCTGAGAAGACGCAGGCCATGACGCCACGTCTTGGACGAGCCACGTATGTGGGCAGCAAGGACCAGGGCGA
GATGCCCCCTGACCCGGGTGCATGGGGTGTCTGGGCGCTCACTGATGGTCTTCGAAAAGGTCTTGGTCAGTAGACAGGCT
GTGCTGTCTCGCCCACCCACGAACTTTGCATGTACATACATACCTTCACAACGATTTGATCTGTCACACACATCATGACT
GAAAGCTGAACGCAGTTTGTTACGACCGCATTGTTGAGCATATCTTCTGTTAGGTGTATATTCATCTGTCAGCATTGCGT
GAACAATCGGATTTGAGCTAAGTGCGTCTCAACGGTCCTTGTCGAGGCGGCAGAATGTGACTGCAAACGGCTCATTGCCT
CCTCGGGGCATTTGTAGCTCGTTTTGTTGTCTTTGTATAAAAAAAGATCATGTGGCGGCAAACACAGTCAAACATGCATG
CCAGACGCGCTTCGGCTGCACATGATGCGATTGTaatccacgattcacatttcGGAAACACTACGCACGATGATGAACCG
AGTGAGCAGAGAGAGGAGGTTTTGTTGTAAACATAAACAACCTGCAGAGCACTTCACGCCTGCAGGTAAATTGGCGGAAA
TGTGCATTTGTTCTAGGCAAAACTTGGGGCGGTGTTTTGTACGTTGATGATCTCTCAGTCTCAgtgccattcgtgattcg
tgattcacaattaCTGTGTCGGGTGGGCACGTCTGCGCTGTGCAGCCTCCAAAAACGTCAAAACACGGACATAACGAATG
AGCTGATTTTGTCTGTGACAGCACCATAACGTTGGCGTTGAACGCGAGCTGGCTTACTGCCTATGAAAATCCAGCATCAG
AACGACGTGAAGGTATTGCCACAGAGCGCTGAACGACATTCTGTCATCCTCAAACATTTGCAGAGACTTCCACAAGCTCG
TTGCcgaagcgagacgagcaaggtAAGCAAATCAACGTAACAGCTGTACAAATGCTTCACATTTCACGTTTCAGGCTTAC
ACGTTACGGGCGACGTCAAGTGCCAAAGTGGAGTGGAGCAAGGCGGACACGttcaaaaaaaaaataTTGGAACAAACACG
CAGCTGACTGTACTTTATGCTGAATCTTTGAAATTGATGCCACCTTCTTCTCTCCAACGTCAACAACAAGTCCAGGGCTT
TCGACCTAGTCAAGGATCCCATCTCAACCGAAAGGCCACCGATCGAGGTCAACTTCTTCATACACCCCGTCTCTCGGCGA
TACCCTATCCAGGGACTCGGACGTTCCGATTGTCTCGTTCTCAAGAGCTGCTGGCATTGGTCAAGTTTCGATTTCTTCCC
TTTGACCAGACCGCCGTTCTCACAGGAAGGGCGACGTCTCTGAGCTTTTCGGTGACTTTGAAACTGCTTTTCAACCTGAA
AACAGCTGCACACATCCATTCTACTTCACGCACTTGCCGAATACCCTTGCTTCCGACGGCACAGGAACAACATACCGACA
CTTAGGCAATGCCTCGATTGAAAGTACAGGTGGGCTCCGACCGCTTCCACGAGGAAGAATGTCGCATCAACGATACCAAT
CGACCCCACGAGATCGACACGGAGCATTTTGTTGGTCGCATTCTGGTTCGCATCATCGATGCTCCCGGCGCCAAGCCAGG
CGAAGCGGGCCGCGAATACTTCGAGGGCCGTTCGCGCAAATTTTGCATTCAGATCGAAGGCAGGTTCAAGCAGCGATGGA
GCGGTAATGACATTCTCTTCGGAACCGACTTCGACAGGTTTGTCGACTTTCCTCGTGCTCCCTTCAACGCCGGTATGAGG
GTGGCCAAGTACATTGACCCTTGCACCTTTTACGAGCTTCATCCGGACTCTGGGCGACCTTACATCATGTCGCCTTACAT
AGCTTGCATGAACACGTTTTGTGCTTGGCCAGCCCCTTCCCGCGCCCATGATGCTGTCGTGGTGCTCCGTCATACACATC
GAGGCAACACTCCGGACAGCTCTCGTGCACCTACCCCCATTATCGACCCCGAAAAATCAAATCACAACCCGCAAAATGCG
CTTGTTGCCAGTCCAAATGCGAGCGACAATGAGGACGAAGGCGACATTGTACCTCGCGAATCGCTCGATCGTAGCCACAG
CCTCAGCAAAAAGAATGGTGAGGCTGCggtgaagaagaagaagggctGGTTCGGTGGTCTGGGGGCTGGTAGCGCTCACC
AAAAGGAGGAGCGTATTTTGAAAAAGTACTGGCGATTCGTTGGCTTCAAGGACGACCCGCGCGTTCGGGCACTGCTTGAA
GCTCACCACGCCAAGCTCCACGACGGGAACAGTCGCGTTGACTCGAGCGCCGATGCTAGCCGCTTGACCGAGACCCACTC
CGTTGCACGTCAGGGAAGTGTCGCCAGTGTCAGCTCCAACGATGTGCAGCATGGTCCAGCTGGTCAGACGCTGTCCTACC
TCGGAATCGGTAAGAGAGCCGAATTGGATCGTACACCGGATCGAGCTCTCACTCCCAATCATGGCTATGCTGGCGAAGAG
ATGCCTTTGTCTCCGCGTGTTGGTAGTGGAAACTTCAACGACATTGGTGCTCATGAtattgctgctgctcctcctgcGGA
TGTAGACGAAGCTGAGGAAAACAGTGGACCTGCTCTGGTCGCACCGATACCCAAACATGGTGTCACTGCCCCGCTCGATG
ATGCGGATGCACTCCTTCCGTCATCGACTATGCCCAAAGCGTCCACTGACCAAGCCACTTGCAAACCGGAAATGCCCAAC
TTGGAACGTATCGCCACCTCGGTTCGTCACGAGATGGAAGAATCCGCCAAGTCAGATGGCCTCAAAGACGGCGACTTTAG
ACTGGCCGACATGCTCTCGCACGCTTCCATCAGTCGTAGCTCGTCCGCTCAAGGTTGCTCTAATGCCAGAGtttccaagc
tcgacgagcaactCGGACCGTGGCGATTTGTCGACCCTGCCACAGACATGATCGAAGACAACGCGTTTATCTTTACAACG
CAGTCGTTGCCCGTTCCGCGACGTCGAAAGCATTTCGCTTCGGAGAAGAACCGTCTGGACTTCCAGTACGACCCAGACGT
TGTGTACGGCGCTTCTTTCTTCACTGATGCGATGGATTTCAATACCTTCAACCTAGGTATCGGACCGGTCAAGTTGAACG
TGGCAAGGTGGTTTAAGGATATGCCGGTGAGATATACGTTGAGAAGTACCAAGGATGAGAATCTCGTGTTTGCTACCGTC
AGCTTTCAGCTTGTAGATGAATAGACTTTCAAGATGCTAGAATCTGCAATCGACATACTGCGTAACTCCTGCTTCACAGC
GCTTCAGCTTGGATTGAGCCATCAAAGATACTCGGCGAAAAGCTGAAATTGGACGTGTTGATTTGCCACGAGATGAACAT
GTCCTTCTGCCACCTAAGAGCATCCGATTCGGCAGGCGTGAGGCAGCTTTCGTACATTACTTGCGCTGAGCAGCGCCCTT
GGCCAAGTCGCCATCCAACTGGTTCTGCTTTGCCTGCCTTGCTAGCTtcatctgcttcttcttggccacCGTGTTGAAGT
AGGTGGACAGAATGAACCGGATAAAGGTAAAGAAGGGTTCCCACACCACGGCAGGCAGGTAGTTCTGAGCCACGGCAATC
GTGATGGGGCTTGTGGTCCACGTGACCCTCATGACCGGCCAGAAAGCTGCCTTTACAGCCGTCTTGATGTTCTCTACTCC
TCGAGCACCGTTGATGTACGCCATACAAGTCAAATAGACACAATTGGCAAAGACCGAAACGGTGAGGTTGGAGGTGATGA
TCTGCAAAATTTTGTCGCGCGTTGTCGTTCGGCCAGCAAAAGCTTTCTGAAGCAGACCAGTGAGAACGTGTCCCATGGGT
GCCGAGACAAAAAAGCCGTAGATGAACATCTTGAAGGCTCTTTCGTTgatgccaagcttggcagcgtAGGCGCAGAGGAG
GCCGACAGGGTTTTGCTGCGATGCacgcttcttctcgtcaaGCGTCGAAGGTGTTTTGGTCGCGACCGGTGCTACGCCTG
CAAAGTGTCCAGCGAGGATTTCAGCGAGAGCAGAGAAGAAACCAGATGTAATCATCCTGAATTGAACAGAAGACAGAACA
GCATAACTAGTAAGGCACTGGTGTTCGCTTTTCGGGATGCGCTCTGATTGGACTCACTTGGTGCGAAGCGGGTTCGCAGC
CAGCGCTGAGAGGTAACCCACCAGCAATGGGTGGGTCGTCAGCGGTGATGGCTTGGAAACGACGGTCGACATCGTGCTAA
AAAGTTGGAACGGGGGTTTGAGAAGGGCGTAAAGCGTGAGATGACGGTGTCAGTGAAGCACGTTCTAATCTGAAGATCAC
GGCGAGACGAAAATGGATCGAAAGCGTGCGAGGTCGGAATGGACACGCTCGGACAtcgccagcagcaatcacggCGAGAC
TTCACACAAGGCCAATGCGCTCGATGACATCTCCTAGGTATCCGCATCGAGACGTTCCGTAAGACCGTGGAGCATCGTGT
ATCGTCCTGTGACTCGCACTCGTGCAGTTAGTTTATCGATCATACTCACTTTTGCTACACTTCGAATGTAGGGAGAAAGG
GGCAGAGTACGCTGGGCTTTGCTGTTCGACTCAATGTGCGATCTGAAGGAACAGGATATGATAGGGACTGTCGAGTGAGG
ATCCAGGTGGTCGCAGTGTTGAAGGAGGCTGAACAAGAGGGTAAAGACCCGTGACATGAGAAGCTTAACGTCAATCTCCT
TCTCTATCGTGTTTCTGTCCTGGTCGGCAAAGGGTCCGTCGCGCTTGAACACAGGCTCGATACGCTCAATGATGGTCACG
AGTCAGTGCGCCCCgcacaattcacgattcgtgattcgtgattcatgattcgcTTCGCACAACGCAACGCTCTCCACGCT
AGCTTTCCCAACAGGGTTCGCTTAGCCGGAATACCCGGTTGAACTGACACTCTTTCCCCACAAGACACAGTCGCAGCCTG
TCCAGCACCCCGATGCTCTTGCACCGAGCCAAGGTTCGACAAACGTGACCTTCGTTCTTCAGTCCCCGTTGCTGAACGGC
CGTGTGGTAGGCACATCAGCAGCATACACGTTTACGAGATACCAGGGTTCTGTGCGCAAGTCCGCAGcctgcgctcgctg
ccacTCAACGGATTTCATTGAGACCTGTATGGGGTCAGCTTCACGTTTCGTCATGTCCTAACCACTTCCTGAGAAACATG
AGAGGCTAATACTCAGAAGAGTTACACGACACCTCTCGacgacattcgtgattcacctCGGTTTTGTAGGGAAAGGAACG
CTTGGTCCACCTTGTAGACAGAAAAAGGGAAACCTCCACGAATACTTTCGCACGAGTTTGCTTCGGTGAACGTGGGCCAT
GCACGGCAAAGACGGGATATGCGGCAGGTTACTTTGTTGTGCTTCTCATCCGTCCGCGTTCCTCTCGCAACTTTTCAGGT
TTCTGAACCCTGTGACTCTGTCTCGGTCAGCTTCAAATCGTGGATGGTTTGAAATGCATCTCAGCTCCGCCCGATCGCTG
GCCAGATTTTCAAGATCGCAGATCGAATAATTCCCGTGCGATAGAATTTCTCAAATACGAAAAATTGCCGACGCGAAGCC
TGTCCACTTTCTGGAAGGTCTGTATGTGATTCGTTCAACCATCCACAACAGCTGAACATCTTCTGTCCAGTCGCCTTCCT
CTCCTCATCAACTTTCTCTGCTCTGTGCATTCATCAGCAGAAGGGCCAATCGCGTCAACATGTTCTGCGCCATCTCTGGT
GAGCCTCCCAAGGTGCCGGTCGTGTCCAGAAAGAGCGGCCTCATATACGAGCAGCGCCTCATCCACAAATACATCAACGA
GAATGGAAAAGACCCGGTAACGGGTGATACCCTCGAGTTGGACGATCTGATCGAGATCAAGTCAAGTAAGTATATCTCCC
TCTGGTCATCCACAGCATTCCCGATCGTGCGACGCGGTAAGGCGGGCAGGCAGGCGGCCGCTGGTACGAAGGATGAAATT
GCTTTCTCAAAAACTACATATCAACTAGAAGCTGTTGATGAGCCTTTTGGCGACGACTATAACACGAGTTCTGACACCAG
TCCAAATAGAAGAGAGCCGCCTCCCACCATTGATCGCACAATGTGAACGCTGTAAAGCCCTAGATTTTGTGCAAAGGGCA
TCAAACTGACCAGAGTTGTCTGATCCTTTTCTTTGATGTTACGCCAGGTCCTAAGACAGCAGtgcctcgtccaccacAAC
ACAGCTCGATTCCGTCCCTGCTCACGTCCTTGCAGAACGAGTACGATGCCATCATTCTCGAAACATTCACGCTCAAGAAG
CACTACGACAACTTGCGGCAGGAATTGGCGCATGCTCTCTACGCCAATGATGCCAGCGCGCGAGTAATTGCGCGATTGCT
CAACGAGAGAGATCAGGCGCGTGAAGCTTTAGCGAGCATCCAGGGCACCATCGGTGCAGGACCTTCTTCGTCACGTACCG
CGCAAGACGTGGAAATGTCCGACTCGGCGCCGGCCGAAAATGGATCcgccggtgctgctgaaaCAGGTGGCCTGCCGAAG
gagatcgtcgacgtcaTTGACTCGACCGCTCAAAGGCTATCTTCGCAGCGAAAGGCCAAGTCCAAACGTAAAGCACCGGA
AGGATATGCCTCGCAGAGTACCGTGGCAGACTTTGTAGAGGTGCAGAAGCTGCCTTCGATGCATCATGCTAGGCCAGCTG
GCGTCTCATGTATCGCAACTTCCGCGGATGGCAATGTGTTGGTCACCGGCGGCAACGACAAGAATGTTCAAATATACGAT
CGCAAAGAAGACCAAGTGTTGGCAACGCTCAAGGGCCACACCAAGCGAATCACTCAGGTTGCTGTCAGCGGCGTCTCTGA
CGCGCGCATCGGATCCGAAGCTGCCAATGACACGGCCGCGCTACCGACTTACATTGTTTCTGCCAGCGAGGATGGTACAG
TCAAAGTGTGGCAGCCGACGGGCGCGACGGGTGCCAAGTCACAAGCGTATGCGCTTTCAAGCACCGCCGATGCACACAAG
AGCGAAGTGATTGGAGTCGACATCCACCCTTCAGAAGCACTATACGGATCTGCTGGTCGCGACGGCACAATCTCGCTACG
CTCTCTTCCAGATGGTACCGAACTGCTCCATGTGGATCCCGACCTGGGTGACACTTACGAATCATTTGCCTTCCACCCGG
ACGGCCAGCTTGCTGCCACTGGTACATCCACAGGCGCGATCCGCATCTGGGAGGTCAAAACAggcgccaacgcctcgACC
ATCCAAACCGAGCTATCTGGGCGAGTCTCTTCGCTTCATTTCAGCGAGAATGGCTACTACCTCGCTGCAGCCAGCGATCA
GGGCAAGCAAGTTGAAGTGTGGGACTTGCGAAAACTCACCGCTGTCGGAAAGCTGACGGTCGAGGAGGAAGGAAAGACGG
GCGTGTCGGCGGTCAAGTTTGACCCGTCGCTTCAGTTCTTGGCTGTAGCAACGGATGGGGTCAATATATACGCAAACAAG
TCCTGGAACCATCTGGTCAAGTTGGAAGGCACGGAAAAGTTGACAGGGCTTGCTTGGGATGCGAGAGACGGAAGTGTGGT
CGTCTCGAGTCTGGACCGTACCGTTCGCGCGTTTGGTCTCGCCGCCTGATCGCCGTCTCATTTCTTTTGTTTACCGCAGG
CTCCCTTGCAATGCCTTGACCTGCGGTTGTGCGCAGCATACAATTCGGCGTGCTTGTCTCTGGTTTCACTGGTTGTATGT
TGAGGTGTAGCTGATTGGTGGAGAGCAGAATGCGGCTCGGGTAATTAGTCAACTGATGCTTTCAAATTTCTAGCCGCAAT
TTAGTGCAGTGAGTTGTGACTCTCCTTTTTTCCGTCAAAACGGCGTCAAACGCAAGCCACATATGCAGGGTCGACAGCGA
AACGTATAGAACGATGGATTGCCATCTTGTGGTGCTGAGATCAGTCTGAGTAGAGTTGACACCCGAACGAACTGCTGGAC
TCCTAGCGCGGATTGTTGTTCAAGCCAGAGACAGCCCGCttacaatcgtgaatgtgaatgcCTTGACAAACCGATTCGCT
TCGCTTCCAGTCGCATGGAAAAGCTAACAACTGATTTTGTCGGACGATGATTTCTCGCGCAGCCGACATCGTTTTCAGGT
CCAGCCGACACTCCAAAATGATTCGTGGTGACATAACGTAGTGCATGCTTGAGCGAATCCGCGGAAACCTTGCAAACACC
AAGCGATGGTTTTATAATAAGTGGCCAACGAGCATGCTGAGGCATCTGCACCGGTATTTTTTTTAAATTTATCATCATTA
AAAAAATACGTGGTGACAGGCAAGATCGCACGGACGCAAGGTGCCGCGGAAGTGCGGATCGGAAAAGCCGAGAGAAAGAG
CAGGAACAATTTTTGAAAAAAACGGTGAAATTTCGTGCAAAGCTCCGGTCATCAAGTTTTACAGAACATCCAGACCAGCA
GCGAAAGCGATGGATGCTTCGCAGACCAGATGCAATCCAGCAAAGTGTGGCGGAACCGTTGCTCTCACGACGACGCCATT
TCCGTCATCACCGACCAACTTCCGCTGCAGTTCTGACCTTCTAACTCCGATTGCACCAACCACAGTCGGACggcggcgag
cgagcgccTTGACGATAAATATTCCGAAGGCCGCAAGCAAGATATCGGTTGCGTGAACGCTCATCACGGCAAACGAACGT
CAATATGAGAAATAGACGCTGTCGATAGTGAGATTGAAGATAGGAACCGCGCACCGTCCAGACGACCTGgtggcaatcgt
gaatgaagCGGGTGAACCGCATTCGTCACACATCGACCAATATTTAGGCTTGCGGCTTGACTTGCCAAGTACCTGGAGTT
GATCAAAATGCGTATATACTACGTGCTAGTTCATCAGAAGAAATCAGACAAATACGGCTCGACGTGTGGCACCGTTAACT
CCGCGGAGAACGTGTAACTGCAGTGGTGAACCCCGAGAATCGAGACAGGTTGCGAAATTTCGAAAAGCTAGACGACAGCA
TATCAGAAAGAAAGGGAAAAAAAGCCGAAAAAGAAATGAGTCCAGTCCAAGGTAGAAACAATGGTGAACCTCATTGTTCT
TTCTcaaacaaaaaaaaaaaatcaaagTGTGCTGGACTTGTGAAAGAAGATAGATACAGTATTTTGCCCATCTCTTTTGT
CCGGGTGGAGGCtgcagtcatgagtgtaTGTGAATTTGAATTGGTAGCAAGACCTAGCGTAACGCTAGACGCCGATTTGG
TTGCATTTGGGCTGTCAGCGCAAGTTACTGTACACAATCGTGACTGCATGGCTTTCTAACATCACGCGCCCTGTTCTGTT
CTGCCCGATGTTTAAGCCAAGGCGTTCTTGCTTGATGGTGAAAAGGTGCTGTCTGTCATGCCGATGATGTGTCGCCGTGC
GAATCCAATCAAgtccattcgtgattccaaCATGAACCTTTGCAACCAAAAGGTCATCAGCCTTCCATGGTGCCAGGTCG
TAAtccccccccccccccccccaACTCAAAACCGCTCGAACCTTTGTCGTCCTAATCATCCGCGCAACCACTGCAAACGC
CACAACTATTCGCCGCTCAACTTCATCTCGAAACTCGCTGTCCCACTTCTAGTTTTGAATCTTATTCCCGAACGAATCTC
CGAACGAATCTCCAGAGCAACCGTAGTCGAGTCTTACTCCAATTTCAATCAGCATCACTTCTGGCGATCGCGTTACGTTC
CATCTATCGCACGTACCGTTCCTAACGTGGTTCACCTCGTTGTCAGACTGTTGGCCCGCAGAAACTAGCCTCCTCTTCAC
CGCCAGTTGTCTGTCTGTCTGTCTGACATAGCCACCGCGTACGTAACCCGAAGTCCCCATCGAGGACTCGACGAGCACCT
CTCACTTTATTCCAATCGACCCTGCAAAGGCACCAGATATCTTGGATTGCAACGTCGCTGTACACCTACCACAAGCTAGC
CCAGTCAAGCCGGGCTAGCACCATTGATCAACTCGCCCGTGCTGACCTCCCCAATCGCCTAGGGCGCTTGCCCTACCCCA
TTCAACATCGCACGCTTCaagtgcagctgctgcgcccaTCATGCTTAATCATAACATGTTCTCTCACAGCGCCCCACCGC
CGACTGAAGCCATCTATCATCAACACGTGATGCCTCCCTCTTCTGGCTATCCTGCAGAAATGTCCATGCAGATGCCCGTT
CAACAACCGATCGTAGCTTCGACTTACCCAGCCCCCGACATGCCCTCACAAGCTGCTGACACCTCGGCAGATATTACCAA
CcacgatgacgatgctgaaggTGCCGGcaaaagaagaagagtACAGCGAGCTTGCGATGTAGGTATAGAAGGCGCACTGT
TCAACATCGATCCGATCGACCCATGCTGACGGTTTCTGGCCCCTTACCCAACTTCACAGACCTGCCGAAAGAAAAAAGTT
CGCTGTGATGGTTTGCAGCCTGACAAGGGCGCTTGTACTAATTGGTAGGTAACCATTCTTTTGGTTCCACTCTACATGGT
TGATCGACTTGAATCTGACATACTTGCACTGGCGGCATTCCACCTTTAATTTGCCGCGACCAGCGCCAACTATGGCTACG
AATGCACTTTTGTAGATGCCGCGCGCAAGCGTGCACCGCCTCGCAGCTACATCGAGGCCATCGAGGCTCGCATCGTCAAG
ATGGAACAGCTAATTTCTACCTTGGCTCCAGGCGTTGACTTCACTGACCGCATTGGCAAACCCATCAGGAGACCCGATGA
CAAAGGCGACGAAAAAAGCATTGATCTCAATGGTTTGCAAGAACATTCACCCACAAAGAGCAATACTCCCATCGCACCCC
TCACGCTCGACCGTGCCAGCAGCTTCTGTGGCCATAGTGTTTCATTCTCCCAGATGCTCTCGCCTTCTCACGTCAAGTCG
CGCCTCGATATAGAGTCCGATCTCACTCAaacgagcgacgatgatTCTGAAGATGACATTGCCTTTATCGAAAGCAGATT
TGGCCACATCGATATCAAAGCGCAACCTGTCATTGCCTCGAACTCCGAGACCTTTGACAGTAGCTCATCCGAGCGCATGA
TCGTCGGTGACCAAAGCAAATTCGATTCTGCTTCACAAACTCCACCAACGCACAAGTTTATCGGCAAGGCCAGCGCCATG
CATTCGCTGCCGCTCCTCGAAAagatcagcagcaagtcGTTTAACGAACTCGGTATTCATCCCAAAGGGGCACGTCCAGA
ATATTGGGCCATTCCTTCCGGTTTCAACGATCCTCCCACTAGTCCCGGCGCTGTCCTCTCTGCCTGGCCTGCACCAGATC
TGGTCGAAATACTCGTTGATGCCTACTTTAGCCGCATGAATCGCGAGTACCCTGTAATCAACGAATCGCACTTTCGCCAC
GAGTTGGCAAACCGTCCCGAGCTGCGCCATGACCTCGAATGGCTCCCGCTCGCCTTTTGCATCTTCATGGTCGGCAGTCA
GTACGTGGATGACGTCAGGGTCAAAGCCTACCCGCACGACAAGCACTCGCGTGGTATGCACTGGTGGCAAGCGGCCAGGG
GTCTCATGTTCCACAATGCTAGGGTTGACAAGCCGCTTCTGCGCATCCAatgcttcttgctctcgaCCGTTTACCAATTG
GGCTTTCCGATTTCCGCTTCTGGCTCCTggctcctcctcggcggTGCCATGCGTTTATTGCTCGATGTGGGTGCGCATCG
AAAGCACACAGCCAAGAAACTGAACCTGTCCAGGCTCGAAGAGGAGACCTACAAGCGTGTCTTTTGGGTTGCTTATAGTC
TTGACCGCGAATGCGCCTCGTCGCTTGGAAGACCTATCATGCTACAAGATGAGGACATAGATCTAGAGTTACCtatcgag
atcgacgacgagtaTCTCTTCAACACACCGGACACGGAGCCTCTGCCCAAACAGCCTGAAGGCAAGCCCGCACTCATCAG
CGGCTTCCTCTGCTCGCTGCGTCTCGACGAGATTGTCGGACGCACACTCAAAACAGTCTATGCGCTCCACAAGACCAAGA
TCCGATTCGGCATCAACTCCAAGGAATGGGACGAGCGGCTGGTCTCTGAGATTGACTCAGCGCTCAACAATTGGCTCGAT
ACTGTGCCACAGCATCTACGCTGCGACCCGCATGAACGCAACGACGAATGGCTTTTACAATCGTCTTTGCTATATTCCAA
GTACTACAACTGTCAAATCTTGGTGCATCGACCCTTCATCGCGGCCAGAAAGGGAGCCAACGACAGCTCGAGCCTCAACT
TTCCCTCGCTTGCCATTTGCACCAATGCGGcgcgcagcatcagccATTTATTTTACAACCTCCGAGATCGCGGTCTGCAC
AACAAGATTGGCATCACCGTCGTTTTCCGATCAACATCTGcgagcagcatcttggTGATGGTCATCTGGGGAGCCAAGCG
CAACGGAGGGCGTGTCTCGAGCTCTGCTTTGACCGATCTGCGCCAGTCGATCGAAGTTCTGCGGGCTATCGAAGATCGTT
GGCAGTTCTGCGGTAAGGCTGTTGACATTCTAGAGTCGATCATAGCTTCGACGCATGTCGCTGTGCCCAAGACGGGCACT
CAGCCTGAGCAGGGTGTCAAACGATCGTCTGATGGCGTCGAGGTGTCTGACATTAAGACGGAAGACGACTCTGTATCGGT
GCTTTCCGCGCAGGGAGGGCCTATCGCCGATCGAGCGAGCGGATTAAAGCGGAAGGGTGCGCGCATGCCCCGAAGCAAAG
TCGAAGCTGCTCATGCCGGGAGCCAAAGCGATCAACCGGTGGGCCTCGAGGCTAGGCAGCTGCCGCTATCAACACTGCAG
CTTGCTTCCATGACGCCACAGTCAGGCTCGGACCACTCACCGGTTTCGGGCAACATCGACACGCATCACTTTCAGCCCCA
GGCCGACGATATCAACCGCAGCAATCAGTCATTCTTCGGCATCGATGGTTCTGGACCCAAGACGCCGCAACCCGTGCCAC
GTGCGCGCATGCCGTCCTTGAGCGGTGCCTCGGGCCTTCCCCCGTCTCTATCGTTCGGACTCATGACACCATCCACCACT
GCTCAGTGGGGTGTTGGCGGCGCCGACGCCGACTACCTAAACGGCCCACATTCCCAGGCGTCGACCTATCAGCCTTTGCC
GGCTGTCACCCCGTCCATTTTTGATAATCTCAGCTTGCCAGGTAGCGCAGAGGAAATCATGTCTACCAGCATGGCCGACA
TGCCGCCGTTTGCCTTTTCCAACGAAGTTCCGGGCGCCAACGTGGGCATGAATGGCGAGGACATATTTGGTGGACCGCTG
GACCGCTATTACACGAATCAAGGTGCAAGCGGCGGAGGCGGCGAGGATCCTCTGCAGTCggacggcagcagcggttTTGT
CAATTACGCGTTCGACTTACTCCAGAAGCAGAGCGTGTGGAATCTGGACGACGACTCGCTCACCCTGTTGCAACAACGAG
CTCAAAAACAGTGACGTTGAATGCGTTTCAACGGGATGGCCCGCTTGGCCTGCTTGGCTTAGTTTGTATCTTAGTGTGTA
TTAGTCTGTTTGCCAATCTTGCGAGTCCCAAAATCACTTCCAGTATTTGTGGTAGAGAGCGTCAAGACTGAAAGTGCGTT
ATCGTCAGCGTTTGCGTTAATGCTGCATAGGACGAAAAGGGAATGCTCATTCGAAGCTAAATAACAAAGACACGCGTTCT
TCGCAAGCCACCCGGGCCGGCCGAGCCTCTGACGCCTGATGCTAGCGCTGGTGgatgcttgcgctgcaaTCTTGCGAAAG
CTTCATGGATGTGTGATGCGAGTAGAGGAGTTTCTATCGAAGGAGGGAGCGAGAAGAGGGTGCATAGTTCGTTATCTGCC
GGTTGGAGCGCTGTGTCTGGttctgctggtggtggtggttgTGGTGAAGATGTCGAGGTGATCTGTATAGGTGCGGTTTC
TGGTTGGGTGGCGGTTGTGAGTGTGCAATCAGCTGAAGGGGTCGTAGTGTCGTCGACTGAGTCAGGAGTGGTGGATTCGA
TTTTCGCTCTCTTGTCCGTGCTATTCGTAGTTGCGGATGCGGGTGCGTTGGCATCTGCGGTATCTTGCTGTTTGCGTTTG
CTGGGGTTGGAAGAGCTTTGGGCTGAAGAAGTGGCAGAAGCTGACGTAAAGGCAGTCGGATTTGATGCTCCCGtttgctg
cttttgctgttgctgtaAAGCATCCGCGCGAATCCTCGCCGCCCTCTGCTCTTCCAAACTCTTCTTGATCGCTACGGCGC
CCAAACACAACTCTCTCACCACCTCGAACGCCAAAAAGCCGAGGATATCAATGATGTCGTCGTTCGGTTTGACATCGAGA
TACGCACTGGCGTTGATGAACTCTCGAAACTTCTTCGACTTTCTGAATGTAAAGCTCGCCTGTCTGCATTCGGAGTAGTG
AACGTATTCGTCGCGCGTCATGCGTCTCGTTGCTTCATCTGCATCTTTCAGACGTTGCATGGATGCTTCGTGCGCTTCGa
ggtcgtcgtcatcttcatcttcctctCCGTCGGCGTTAGGAAGCGCTAGCACATGTTCCGAGTAGACGGAAGAGATCTCC
CATGGTAAACGGATCTTCATCTTGGCAGCTTTCATACCAGGACCGTCGATGGATGTGGGATCGTCCATCGTGTCGATATC
GTTGGCGCCGCCAGCACCGCCTGCCGAGTCACCCGAGTCCTTGGCGTTCTTGCGGACGTCTTTCCAGGACAAGTAGGTGC
GCAAACGGTTGACTTTGGCACGGTCATACCGAatgaggaagatgaggtCCTCGGGAGAGAGATACTTGGAAGCACGTCGT
TGCGACAAGCGACGCGATTGGATGATCATTTCAATTGTTTGAGAGCGAACAATGTCTTCAATCAGACGCGTCACGTCGGG
CGAAGGGTCGACGACATCCGCGAAAACAAACATCATTTGGGCGATCTCCACTTGGTATCGATACTCGGGGGCGGGGGCAT
CGCTGTCATCGGTGTCGGCAACGAGGCCAGAGGGAAACGAGCTGGCTGCTGAAGTGGATGCTTTGGACATGCTGACGGGG
ACAGCGAAATCTGAATGTACCAGCCCTGGAGTCGGTCACTCGAAAGGTGTCTTAAGATGTGGATGTCGCACAACATCAAC
AGATCGGGTCTGGCTAAGTTATCacgcattcgtgattcgacTCGATGGAGGACCTCTACGTGGAGCACGTGGAGCATGGA
GAGAAAGCATGGCTGTTAGACCGGCATTTCAAAGGGGGGCAAAAGATTGAAGACGAgcctattcgtgattcacgattcgt
gatttacaCATTCAGCAAGACACGAGAGTGGAGcggcaatcgtgaatcgtgaatcacgaatgtatgCCACCGACATCAGA
TTCAACTTAGGGTTGCTGTCCAGTCATCATCTGTTCTTCGGATAAGTTAACTACAAAGAAAATACAAAACACAATCAACA
AAGATGTTGTACGATACGGCAGCCAAGTGCTGCTTATCTTCGAGCGACGGCCTGCTCAAGTATTTACCTGTTGCGTTCCA
CAGCTCAGAACTAGGCAGCTTGCACCCTTATGCGATTGGGCGATACGATCCAGGTCTGTCCACATGTAAGCAAGGGGAGT
TTCTGACTGCCTTGTTTATTTGACCGTAAAAGCCGAGATCGTCAACGGCTAGATGAGCGGCGATTTGCAAGGAGGGAATT
TTTCCATTTGAGTCGCGTGAACCGGGCATTTTTTCCTGTTCCAAACTTCGAACTGTGAAGGGCATCGCagcgcagtcacg
agttgggAGGCGTGCAACTCGTGCCTCTTATCGGTGACTCGTATAGTCTTCGCGGAAAAGGGCGCGactcgtcgtgcgtg
acTGAACATGGTTTGCTTATATTGAGCCCCCGGACGAATTTGTGCACCTTTCACCTTGTCTTGTCACACTAACTCCCGGA
TCCCTTGTACGATCGCAATCAATCCGCTTTCCGAAAAGATGCCGGCACCAACTTCAGCaggcgctgctcagcagctccaa
tcagccgcttccacctcgaccatGGCGCCGCTCAacgccgagctgctgcaagtCAACCTCAACCCCACCCCCGCCGCACC
AGATTTCGAGAATCTCGTCTTTGGTCAAAAGTTCTCACCACACATGCTCATCGTCAACTGGAATCATAAGACCGGATGGG
GAGCACCACAGATCAAGCCATACGGaccgctctcgctctcccCTGCCGCACCTGCACTCCACTACGCCAGCGGACTCTTC
GAAGGTATGAAGGCCTACCGCTCCACCGACGGTTCGGGCAAGATCCGCTTGTTCAGAGCGGACAAGAACATGGAGCGTAT
GAACCGTTccgctgctcgtgctggtCTGCCCACTTTCGATGGTGACGAATTCAtcaagctcatcaagaCGCTTGTTCGAA
TCGACCGTGATTATGTTCCCTACGGAGAAGGCCAGACGCTCTACCTCCGCCCCACACTCATTGGTACTCCCGACACGCTG
GGTATGGGCGTTCCCACCGAAGCACAGCTGTACTGTATCTGCAGTCCGGTTGGAAACTACTATTCCAGCGGCACTGGATC
CAAGCCTGTCAGCTTGTTGGCGAGGACTGACGTCGTCAGGGCATGGCCTGGTGGAACCGGTTGCTACAAGCTCGCTGCCA
ACTACGCCGGTGCAACACGACCTGCTATGGATGCCTTGTTGGAAGGCTACCACCAGGTTTTGTGGCTGTTCGGTCCCGAC
CGACAGCTCACTGAAGTGGGTGCGATGAACCTCTTTGTCGTTTTCCGCGACCAGGCAgcggatggcgatgctACTCGATA
TGAAATCGCCACcgctgcgctcgacgatggcaCCATCCTTCCCGGTGTCACTCGCGACAGCATCCTGTCGCTGTTGCGTG
CCTACAAAGCAGGAAACGTCCAAATAGAAGGTCTGCCCAAACCTGAGAACCTTACCATCTCGGAACGCAAGGTCACCATG
GATGAGATCATTGAAAAAGCCGAAGGTAACCAAATTTGTGAAGTTTTCGGCTCCGGTACCGCCGCTGTCgtctgcagcgt
cgacaagatcggTTTCGAGGGCGTAGACATCCCTATTCCTATTCAACCGGACGGCATGGGTACTTTCATGCGTACCATGC
TGCGCGAGGTCACTGGAAGACAGTGGGGCACCATTCCGTGCCCCGAATGGAGCAGTGTCTGCTAGATAGACAGACGCGCT
TGAGCGCTTCAATACTTTCACATTTTTTCCCCCTTGCACTCCGTAACGGCCCGCTTTCTGCTGTGTATACCAGTGTGCCT
TTAAACCAAACTTTCACACCCACGTTCGTTAGACAAGAACGGTTGTGCAGATGACGAGAATCAGAGCAGAGCATGTAACA
CATCAGATTGTGTATCGAAAGTAAGGAGACTCCTCACCATGCAGTAGCACGTGGATCTTTCTTCTGTTCGCCTCGGTCAT
GTTTTCTTCCACTTCACCGGAAAGCGGCTGGGCGTTTTCTTTATCCAACTCGCTCGAACTCTCGGTCAcatgagcagcat
cgacggcGCTTGCGCCTCGGTCGGCCCGCAGCGTGTCGTTCATGTCTCTACGTCGGTTGATGCTCCAGAACCTGAAACTG
GCCGCCGCCGATACAATTACACCAAACAGCAACAGTGCAGCACTCACCGCCGTTCCCTTGACGTAATACGGTTTCTCCTT
GGCTGGGAACAGATGGGTTCCCAACATTGGTCCACACTGACCGATCGTCGCAAAGATGACCAGTCCAAGACCCTTTTTGG
ACTCGCTAGCTTGATTGTCCATCAACCACATGTAAAGGATTGGGATAAATGGGAAAAGACCGTTGACGACTAGCCATATT
GCAACGTagcgcgctgctgttgaACGCAAGGTCGCTAGCATTAGGTATCCGATGGAACCGATGATGAGGAGCAACGTGCA
GATGGGCCCGCGGATCTGAAGCCGATCGGTCACCCAGCACAGGGTGATCGACATGATGAATGCGAGGACGTAAGGTGGGG
CCGAAAGTCCTTGCGCTTTGATGCTTCCATACCCCATCTCCGCCACTAGTGTCGGCGTGTAAACCGGAATCGAAGAATAC
CCGAcgttgatgatgaagagCAGCGAAGCGGCGATGTACGACATGGGATCCTTGAacgctgctcctgcttgcGACCAGTT
GATTTTCCTTTTGATAGATGACCATGAAAGAGCTTTGCTTTCCCGCAACTCAACAGCTTCGGCTCGAGGAGGTGAGCGAA
ACAGTCGTGCTTCGGCAATCGCCTTCTCCCTCACTGTCAAGAACTTGGCGCTCTGTACGCTATTTGGCAGTAACCAATAT
GCTATCGGTGCCATGGCCAATGTCGGAACACCTTCGATCAAGAAGAGCAATCTCCATGACTCCACACTGGTCTTTGCATG
GACCAATCCATATGCAACCGCTCCCGCAATCGCACTTGACAATGCACCTGCGGAAACGAACCATCCGAACCTCGCACCGA
TCTCGGTTTTCGGATAGAAGAAGCTGAGGTACATGGCAAAGCCCGTACCGTACCCTGCTTCCGAGACCGCTAGGAAAAAC
CGAGCGGCCATCATCCCTGCCCAGTTATGCGTTGCTGCCTGACATACGCCAGCCACGCCCCAGATCAGTACACAAAAGGT
GATCCAGCTGCGAGGCGGTACAAGCTTGTACATCATCACTTGGAATTGGAAGAGGATGTAGGCGATATAGAAGATGGTGA
GGAGCCATTGAAATTGAGCGTCGCTCATGCCGAGCGACTTTTCAAGCCCGGCTGTCTTGGCATTGCCCAAATTTGAACGA
TCAAGAGTTGCGCAAAGGTACAACAGGAATGAGATAATGATAATACGAACGTCCAACTTGCGTCGAACGGctgcctcctc
gtcgtcagtCCACCATTTTGTAAGTTTGGCGATGTAGGCGGCATCATGTGCTACGTCTTGCGTCGATGGTGGCGAGTCGG
TACTGTCGTGTCTCGCGTTGCCGACCACTTTGACGCTGCGGGGATCTTGTTGAACTTCCTTGTTAGCGTAGACCATGCTG
GATTATGGatgtgatggtggtggatcGACACGAAGAGGTGCAAGAATTCCAGAACTCAAGCGAGACGAAAGTGCTTTTCC
CTTTGAAGAGAGGCCTCATCTTCGGTTAAGCCCACTGTCCAAGTGACTCGTCATCTAAATGAAGCTCACATTTGGCAAGC
GGTGCAGCTTCTCTTCCAGCCAAAGGGCCGCCGATTTGGACCTCCTCTGCCGCCCTGTCACCGCCGGCGAACCGTAGCGG
GTCTAGAAATTAATCAACATAAATTTGCAGCAACATTGCACGCAGTGTGGGGATGTGGTGACGGAACTACGAGGCCGAGG
GTGAGTGTCACGAGTCTCGTGTGGTGAGCtgacagtcacagagtgtcAAAGCTGCCTgggtcaagctcgccaagtATCAA
ATTTCGTGTAGCgatctcgcctcgctcgacagAGTCAAAGAGTCACGAGGTCTTCAGCGCCGTCGGCGATTTGTCCGGCT
CGTGGCATGCAGAATGGTCGGAGTTTCGCTTGAAGGCGGCGAATGTAAACGCCACTGACTGTACACATGCTTCTGTGAGG
CTTTTGCGCTGCGTGCCCTGTCCCCCACGAGCTGGTGGAAAACTAGCAACAGCTGGGACAAGGGAAGTAGGCAAACCGCC
TGGATTCGGCTCCCGAACTAGACTCCACTTCCGAGGTGGCACTCACTCGTGAGTGTGTCGCGATCAGTCCTGAATACTTG
GGTGTGGTGGGTGGATGATTTGGCTCAAAACCGAGTTCAATCACACTCACTGACTCGTCGTGATTGCACCGCAATTTTGG
CAACACAAACgacaattcgtgattcatcgtgttgcaatcgtgaattgtggGTACCTCTGTTGTTTTGATGGCGGCAAGGC
GGCccacacactcacgactggtcACAAAGTAAagaatattcgtgattcttccATTTACGGCATCCCAACCACATTCAAGT
GCACGCTACTGAAACAAAGCCTTGGTAAGAGTGCCGGGTCCGAATCCAACAGCCGActtggcagcttcttgcGGTATTCT
GTTTCCCTGTGGGTCGATCTTGTTCTTCCACTCTCCTCCTCTCTTCTCCGGCGATGGCAGAGCTTCGTCGATCAGCCTCA
TGATCCCGATCGCCTTTTCATCGTGGTAGGGTCTCGTCACCACCTGAACGCCCACCGGCAGACCGTGCATCTTCTGTGCA
TCGTATGCCGTCTTGTAGAGCAAAAAATTGCACACCTTGCTCGTCTCCTTCCACCTCTTATCGTGAGCCCACTTTGTGAA
TGCTGCTCGCTGTTCGGGCGAAGCATGCTCGTAATGCTTCTCCTGGTGCGAATCGTGTGATACATCAACACGTAGAACGG
GGAGTACGGCGACGGGAGCTTTGACAATGTTGTACAGCACTGTGAAACCCGCCATCGCTGAATTGTGGCTGGCCCCACCG
TGCGGGACTGCGGGACAAGCTTGTGTGGGGGCGATGAATGCATCGAGTGCGAGGTCTTCCCACATGGTGTGGTTCCACCT
GTCAACGAAAcgctctcgacgctcgagcacgtCGGCATGCTCGGCAGCCGTGAGCCGACGCGCAGATCCAGCTAGCTCTG
CATAGATACGATCTCGGATGATGTAGCGGATAAAGAATACGATGACGCCGCGCAACCATTGTGGAATCCGACTAAGTCGG
ACGGGCATCTGCACCTGGGCGATCAGCTTGTCGGGTCCCAGGTAAGCCTCGAGGTTGCGGAAGCCGTCGGCGGTGAAGAG
ACGGAGGAAGATACGCATAACTTCGAGCGTCTGCAGCTGGCTAGGATTGatctcgatcagctcgattTGTTGGCCACTGT
ACTTGGCCCTGAGCGCAGCGACGCACTCGAGGATGGCACGGTAGCAGGCAGGCGTAGTGCGGTGGATACCATCGCCGACA
ACGAAACCGATGCGAAGTGGCGTGCCACGAGCTTCCGACATGCCGAGCGGGTTGAGCCACGCTTCGTTGAGCACCACAGT
CGATGAGTCAGAAATGCGGAAGCGCGCCATAGCCTCGTCATTCTCCACCGCTTCTTTGAGCACAGCAGGGTCGTTCTTGT
CCCTCTTGTTGCGCAGCCATTTGGGTACGTGTTGTCTCGCCACTTCAACGAACAGCGTCTCAACATCAGCTGCACTTCTG
CACATGGGACCGGCTACAGCCTGGATGCTCTCGAATCCTTTGCCGTAATCGCACATTCCAGTGTACGACCATCTTCCGGG
ACTTGGCTTGATCGTATAGATACCCGCGTGATGCGATGGAATTCTCAAACTTCCTGCAATGTCTGTACCCAGACCGGCAG
CTGATCCATCGCAGGCGATGATGGCACTCTCGCCGCCGGAGCTTCCACCTGAGGTATGATCGGGAGAGTAGGGGTTGATC
GTTCTTCCAAACACCGGGTTGGTGCTCTCGAAGGTCATGAACGTTTGGGGGATGTTGGTCTTGACGTATAGAAGCGCACC
GAGATGGTTGCAGATCGAGGCAACGGAGGCTGTAACGGGCTCCGGCGGTTTTGCGATCCATTCTGAAAAGCCGATCGTCG
TCTTGACGCCAGAGTAGTTGAACATGTCCTTCAGCGAGATGGGCACACCATGTAGCGGGCCGACCAGCTCGCCCGTCTTG
GCGAAGTGCGTatcgagctcgactgcACGCTGAAGCGCCTTGTCGATGAACACCTCGGTCAGGCAATTGGTTCGAATCTG
TGCTCGACGAGTAGCACGCACGTAGGCGCAGAGAACTTGCGTCGAAGTCCAGCGGCCGGCTCTGATGCCAGAGGTGATGC
CAGCAATGTCACACGAGAGGATCTCGAGATCGTTCTCGGCGAGAGCCACATTCAATCCATTGTACGGGCTCTCGCTATCT
TGCACGAcgagcgtcttgctgctcggAGTTTCGTCAGGTAAAGCGAAGCCAAGAGCGATGTCTCGCTGAGCGAGATGGTT
CTCGATGGCCCGTTGTGTCGCTGACTTTcccaacaagctcaacatgTTGATAAAGATGCTTTGGGTGGAACAAGATTATC
AATAAGAACGTCGATCAGAAATTTCAAGAAGAGAAGCTGAGGCTGCCTGTGGAGCAGTTACCTATGGTGATGTCATGCGA
GCAAGTTTCTGCCGCGTGTAGTGCGTATGTAGCACCAACAGCTTCAACGAGGCATGTTCGCGTCCGGTCCCTCGGAACCA
TCTGAAACCCGGGGCGAAACTCTAACATGGAACCATCAAATCTTGAGATCTCAGTATCGGGGTAGATCTGAGAAGATATA
TTAATAAAAGTCGAAGACAGCCACTCACGACGAAGTTAGTTACTTGTAGCTTAATGTTACAAGTTAGCTTAtcaacaatc
gtgaatttttTCTgttcttttttttttttttttttttttttattCGTGATGAATAATAACTCCAGCTGTCCAAAAGAGCA
CGTTCGCTCAGCAAAATGTATTTGAACTTATCTTTCACCTGTCATGCTGGACGATTTTGAATTGTCGAATACAATTTCGG
CATTTATGCACCATGCCCGAGGCAAGCACGTTTATGCACGTGTTGCTCTCCATCATCAACTGCCCTAAGCCACCATGACT
GCTCACAGCCACGAGTGGTACATCTGGCGTTGCCAATTCGAAGCGTAACGTTTCACAGTCTGTGGTAGACATACCATGGA
CCCTGTGATACATGCCAGGCCAACAAGCACTTTTCAAGGGAGATTGAGATTTGGTCACGAGGTGTTTCCAGCGCGTGTGT
GTCGAGACGGTTGTGGCTGAGTTGCTTTTGAACGGTGTTGCTCCCCTGCATTGCAGATCTCCGAGTTGTTGCCCGAAACC
ACATTTTGTAGTTCCGCCACCAGATCGATGGAGGATGCCTCTCACGCTCCTCTGAGCCCAAACGTGTCTTGAAGGCCACA
GACCGTTCGCATACTAGCCGCTGGCAGTAGAGCGAAACGTTGGAGCTACCTTCCTGCCTCGGAGCATGCAGGGTTTAGTC
CCGTGTGCCAAGTCCCCTCTTTGATAGGCTACTTAGTGTCGTTCTTGTCTCCTTCTGTGCTCGTCTTTCTCCCTGTTCAA
AGTCGGTCAGTCCAACCTTTGACCTTTTTCCTTCCTGACCACTCCCATCGACATCAACACATCCCCGTCGCCGTTCTACT
GTTCTACTCCCACCTTCAGCTTGAAGGCATCGTTCAATCATGCCTGCTCCAGTGCTCACTACCAATGGCTCGTCAAGTCA
GTTTCAGGTTCAATCAGTTCCCTCGCACGTTCGTACCATTTGCTGTATTGGTGCTGGCTACGTTGGTGGCCCCACCTGCT
CCGTAATCGCATTCAAGTGTCCCCACATCAAGGTCATTATTGTAGATGTCAATCCGGCACGTATCGCCGCATGGAACTCG
GACGATCTGCCTGTTTTCGAGCCTAGTCTTGATGCAGTCGTACGTGAGTGCCGCGGACGAAACCTCTTCTTTTCGACTGA
CATCGATGCGGCGATCCAGGAAGCCGATTTGATCTTTGTCTCTGTCAACACTCCTACAAAGACATCGGGCGTCGGTAAAG
GTTTCGCAGCTGACCTGCACTACGTCGAAGCTTCGACGCGTCGTATTGCATCCGTAGCTACGAGTTCTAAGATTATCGTA
GAAAAGTCAACTGTGCCATGCCGAACCGCAGCTAGCATGAGGACCATCCTCGAGTCAAATTCGAGCTACACGGCTGATGG
AACCCTGATCTCATTCCAGATTCTCTCCAACCCTGAATTCTTGGCGGAAGGTACGGCAATCCGCGACCTGATGGCACCCG
ATCGTGTGCTCatcggctcgctcgacacaCAACAGGGCaaggcagcagccaaagccCTCAGCGAAGTCTATCAAAACTGG
GTCGATCCATCCAAGATCTACGAAACAGGACTCTGGTCTTCGGAGCTCAGCAAGCTTGCCGCTAACGCTCTTCTAGCCCA
GCGCATTTCGAGCATCAACTCGCTCTCCGCGATTTGCGAGGCTACGGGTGCCGATGTAGACGAAGTCGCCCACGCCTGTG
GTCTCGATGGACGTATCGGGCCGAAATTCCTCAAAGCATCGGTCGGGTTCGGCGGAAGCTGTTTCCAAAAGGACATTCTC
AACCTCGTTTACTTGTCCGAGTCGCTCGGACTCAACGAGGTAGCCGACTACTGGCACCAGGTGATCAAGATGAACGAATA
CTCCAAGTCGAGGTTTGCCCAAAAAGTCGTTTCCACGCTGTTCAACACGATCACGATGAAGAAAATTGCAGTTCTGGGTT
TTGCATTCAAGAAGAATACCGGTGACACACGTGAATCAGCGGCGATCACGCTCTGCAAGTACTTCCGTCAGGAACGTGCC
CAGATCTCTATCTACGATCCCAAGGTGACGACAAACCAGATCATGCTCGATCTCACCGAGCCAGGTGTGGTCGATGATGT
CGAGGcggtcaagcagcaggtcAAGATCGCCGGTTCGATGAAGGAAGCGTGCGAGGACGCCGAGGCGGTCGTCATTTGCA
CCGAGTGGGACGAGTTTAGAGATGCAACAGCACAGGACTGGGATGAGATCTACAGAAGCATGAAGAAGCCCGCTTTTGTG
TTTGACGGCAGGGGGATTGTCGATGCAAAGGTGCTGAGAAGCGTTGGTTTCAAGGTGCACGCCGTCGGCAAGGGCCCTCT
CATCGTGGACCCAATTTGGGCTTGATTGAGAGTTGTCTAGTTTGTGCTCGTTGCCCCTTTACATACCTTTATCCCGCTCT
CTTCTCGGTCTCTTCCCTTCGTTTTCACCACTTCAGCATACACAGTCTCGTTCTTGTTAGGAAAGTGAATTAGCAGTGTT
TCAATCGCTTGTTCGCTCAGTGCGCTGATTGGCCAAGGTGATACGGTCCTTGCTTTAGttacattcgtgattgagtCGAA
GAAATGTCCATCAGAACAGGAAATGCGTCTGGCAAAGGATCCACCATGGCAAAGCTACAAGAGCGACTGCTACGACAtct
cgcttccacctgcTTGAGTTTATCATGCCCGACGACGTCggatgatgctgctcgGACGATGGTGGCAAATGATCGTCATT
CCGCTTGCGCTGATGACTGAGCGGTAGATATCCATCCGCATCTGACCGCGACATGAAGGAGCGCGGCCAAAACCATAGAC
CTAAGAGCGTGATGATGAAGAATGGCAAATAGAGTCTGGTCCATATGCCAATCTGATCCGGTAGCAAGCATGGTGTGTAC
GCCATGGTCACATATGGAGGTGTGTCGGGTTGTGATGATGAGGTGAAAGGCGGAGGAAAAAGGCTCAGACGAGCAAAGCC
TGGCTTTCGCACTCCTTCGGTCATAGAAATCGACTTGACCGTCAATTCGGGAACCTCGTTCGCTTTGAAGCCCTCTACAA
CGTTTAGTTTTGACGAGTTGCTGGAAAGCCGTGAATGCCGATATTCGCAATGATCGTGGTCGTCGCCGCTGAAAACAGCC
ATTGGATCGATCGTGCGCAGCACCCAGTCTGTGACCGAAGATGACACCATATTTTGGTATGTAGAGCCTCGGTCAGTTCC
CTGATGAAGAGGTCGGCTTGACTCGCGCTGCACACGATGCCTTGCCGATCTCTGGGCATCATTGCATGTTGTCATTGCAG
GCCTGTGCAAAGGAACGTGACTGAGAAGCACACGAGGAATTTGGATTCCACCGAGCTTGACTGACTCTACAAAGTCATAC
GTGTCCTTGTACTCGCGGTGTGCATTAtcgccgagctggccatcgagcttgcccaGATGATCCGAGCTGAGATGCGTGTC
GAAGGGTCCGCCGCCTTCTCGCTCCATGCCCACTAGGTCTTGTGCGTTGATGAGCACCAATTCGTGCGTTGCACCAAGCG
CTGTATCCGAGGAAACGAGAACGCGACCATTGAGACTGGATTTCTGAAATGGGTTCCGATCTTTGACAACAAACCCACCG
CCGTCGATTTTCATGCCGAATTCCCTATTGAATcgctcgatcgcatcgtcgGCTGCCAACACGTCAACCCGATGCCCAGA
TGATGAGCCGGGCAGGCCAATATCATGGTTGCCGGAGAGATGAATGGTAGGAATGAAATTAGTAGCCGAGGTGCGTGGTT
CGATCAATTGCCTAGTGGTGCTGAGCGTCGACTTGAGAGCCTCCCAATCTGCTTCCCTGGGCCTCCAAAAGATATTGCGG
AATCGATGCACTAGTGCTGCCCATTCTGCGTCGGATCGCCCTCTTCTGCCTCCGTCGGTAAGGTCGCCCATCCACACCAC
GCCGTCGGGGGGCTGCACCATTCCCGCTGCTTTCGATGTTTGCCTTCTTTGCGCTTCCAGGTTTGGCGGAAGAATGTACC
CTCGATGAAACCACTTATTGGGATTGATGACCAGACTCGTCCAGACGTTTTTGAGGTAGTTGTCCGAGAAATGGCGCACG
ATCGGATAAAGCAAGCTGATCCAAGGCAGGTCGGGGTATGTGTTGCGATCAATGATCTGCGGATCTGTCACAAGCAACAC
GTGGACGGCCGGCTGGGGTGATGTTGCAGATGAATGCGGTGGCATGGGCCACGCGCAGCCGTTGGCTGCATCATGAAAGA
CTGCACGTTCGCCGTAGAACAATAGTGCAAGCCAAAGCAGACGGAATGTGACGATGTGGGTCGACCCAGCGATGAAGTAG
ATTAGATGCCGCGCTATCTGCACCGTCTTGCGCTGGAACGAGGTTCGATCCGACATTGTGTCCGATCCAACTCGAAGCAG
GGGTCGTTTCAATTCATTTGAGGAGCCGACTTGATTGCGTAGGCTTCAGCGACAATGAGTCCTGTGCTGAAGGCCGTGGC
GCCGAAATTGATGGTCGTGAGACTCTTACAAGCCGAAAAGACAAGAGCTGTGAGCGCTGCAATTCGTGCCTGGCGTCTAG
AAAACATGACatgccaagcacaaagccCTGAgcgagccacgagctgcTTTCAGAACGATCTGCAAGCCTCTGACATCCTC
CACCCACGActcaatcaagaatcacgaatcgtgaatcatcaATCTCGCTCTGTGCGCACGCCATGCGTGGTGCATCACGC
GTAGAGATACAGCTTGTTTCCCTCGCCGGCGTAACATGTATCAAcagagaatcacgaatttcgTTCGTCTTCCCCGcgta
gtcacgagtggaaAGTGAAGTTTTTGTGTAGCCGAGCCAAGAATCGGAATTCGTGATGAAGTTAGGGAGAGGGTAGCTGT
GTGACGAAAGTTACGGAAAAGCCTCAGCCGATGGGCCGTTCCTTTTTTTTCGTGATGTATATCTtggcttcgtgcttgct
ctTTCCAGATTTCAGTTTGACCTGCTCTACGTTGGCCTTCCCGCCATCACAACCATCTCTTAGCCTGGCAAGCTTACATC
AGTATTCTCGAATTGCGGAGACTTCACGATAGCCCACATCAGGGGACAAGCTCTTCAAAGCCTCAATCCAGTCGGGACAA
AGCTCGGACTCCGTCCACGGACCTAGCACGATGCTGTCAACAGGAGTTTGTCGATCATTGCGCTGCGCTGGCCGTATCGC
ACTTGGTCGCCTTGGAGAAGCATCGTCGATAGCACCTAGATTCTTGCCGCAACAGTGTCGGCTCAGCACAGCCATATCAA
CTTTAGTAAAGCGCGGCAGTCACTCAGGTCGAATCGTACCATTGTTAGCAGCCGCACCATCCAGTGGGGATTCAAGAAGG
CATTTCACCTCTGGGCGCCCGCGAGCCTCACAGAAGCCTTTTCAGTTCCTCACTGCATACGCATTCCAGGGTAAACCGCG
CAGCTCGGAAGATGTGCCACAGGAGGGAGACGCGTCGTCTTCTGCCTCGACCAGCGAGCACGACGGTGCACCGCCGACAC
CGAAGAAAGCGCAGATCGGCGTTCCCTCAGACAGTGAGATTGGTCGTTGGAGGGACGAACTGCTTCGAGGCGGTGAGGCA
GGAGAAGATTCGCTCATGTGCACTTCGATGGGCGCAGCTGACGACGTGGCTATTGGTGTGGCCGATGGTGTCGGCGGCTG
GACCGAAAATGGGATTGACCCCTCGCTCTTCTCACAAGCACTCATGTTCTACGCATCCAGATCAGCGGCACACACGTCAG
CGGATCCGCAAACCGGCTGTGCGCCAGATCGAATTCTCTCCGAGGCATTTGAGCACGTTCTCAAAGAGCCTCTTGTCGTT
GCAGGCAGCGCGACAGCATGCATCCTTACCATGGACGCCTCCAATGGCACGCTTCGCTCGGCTAACCTCGGAGATTCTGG
ATTCGTCATCCTCCGCCAAGGCACCGGTAAGCAGGGAGTCTTCCACGTCAGTTCGCCCCAACAGCTCGGCTTCAACACAC
CTCTTCAACTCGCCAAATTGCCCAAAGAATGGATTCAGGAGGGCTCCATTTCTAATACACCTAAAGATGCCGCTTCCTGG
GAATGCACTTTGCAACACGGCGATCTCATCATTGTTGGCACCGACGGCCTCTTTGacaacgtcgacgccaagaTTGAGAT
TCCGCAGTTCGCCAAATTTATCAAGGAGAAACATCACGCTTCGTACGCTGCTCGTCACGCTGCCGCAGCTTCGGAGGCGA
AAGAGGACACTTTGGAGGAGGACAGGGAGTTCGTCCAGGTGCTGGCGACAAATTTGGTCGAGTACGCCAAGATTTGTcag
agctcgacgaccaagCAGAGCCCATTTGAGAGGGAAGCAGCGAGGTATGGAATCCACTTTCCCGGTGGCAAGATCGATGA
TGTAGCGCTGGTTTGCTGTCTCGTTGTTGAGCGTTAATGTGGCAAACACTTGTCAGGACCGCAGCTTGCTTTCGGCATTC
ATATATTTTGTACTTTTAGACATCCGCTCGCTTGAATCACCACACTCCTTCCGATCGCATCTAGAATCTTCAATATTAGC
CGTGGTTGGCGTTGGCCAACTAACTCGGTGGAATTTGCGTGAGGACATTGTGGCGGAAGGATATTTGGAGCATGTATGCG
CTGTGCAGCGAGGGAAAATCCTTggcgtgcagcagcactcgtgacttccTCGCAACTGAGAAAAAACCAGTATAACCCTC
CACTTAGACGCCCTTGCGTGCAcagcttgatcttggtgaCCATCTCCCAATTCGACCTTCCTCACGCGTCAACCACTGTC
CTCTCTCGAAGACCATCTCAGctttgcaatcacgaattcggCTCCTTCTCTCCTTGCTGAATCGTACTCGTCGACTCACA
CCGACTCTCGATATTATTCGCActtcagcgtcgacacAATGCCATCGCACCGCACAAGCACGAGTTCGCACCACCCACAC
CGCTACACCCACCGAGAcagcgatggcgaagaATCGTCCGAAATCTCGTCTTTCGTCTCTTCTGGTAGCGGTGCCTCCTC
CACCGTCTCATCTGAGCAAGCGGCTCTATCCAAACTACCCACACTACCAGATctgcgattcgagcagTCTTACTTGGCTA
CTATTCGGGGATTTTTGCACGAAGACCAACCCCACGCTGAATCTCTAGATGCAAgtgaggaggaggagaagggCGAGGAT
CACCATCACAAAGTTGAATTGACCCGTAGCAGTATTAAAGATGGACACGAGCTGTGGCTCGGAAACCTTCGTGTCGAATG
GTAAGCTCCTTACCCGCGCTTTGGCTCAAACTCGATAAATGTAATGACTCACCCTCTGTTTGGCTAATCGCTGTTACACA
GGTTTCCGATTATGTACGTGACAGTTCGAGATCAGTTGCTTTCGCCTTTGATACAAGGTGCAGTTTGGGGCTTAGGTGGA
CTGCTCTTGGCTCAGTTCAGACAGTATCTGTCGGCATCAAGAGCACGTCGCGCAGCCCGCCGTGGTGCGAGAGGTCCACC
TCCTAGCATTCTCCGTCTGCTCGGTCTCAGTCAACGATGACTCGCTTCTCACCCTCTCATAAGTTCAGTGTGCCATCGGA
AGTTTCGTTTAACGATACCCATTCTTACTCGCAATGCTCACGGTTCTAGATCAAAGTGAAGGATGCTTGTCTACAAGTGG
CTTTTCACGTCACCGCTTCCCTGAGTCCAGGAGTAGACCAACGCATGGCCCAGCTGCACCGCATCCTCACCCTTCACAGC
CTGTGTCGTACTCGCCTCTAACTGGCTCGACAATCTAGCGAGGTCGGCGAAACCCGCGGCTCCACCGTCATTACCCGCCC
CACCAATCCACAGCCTGATCAGATATACATcctgctgcatctcgagctcatTCACCTCGACCCCGGCCAACTTTTGCAGT
TCCTGGCTTGCCGCCAGCGTGTCCAGTTTCCACGCTGCGTGTTGGAGCAACAGCGCTGATCCTTGTATTGCCATAATGAG
GTCTAAGAGGTACCTGCTGAATCGGAGATCAGTGGATTTCATGTGGCGTTCCAGATCGAGGTTAGTCAAGATGGATGCGG
TTCGACGTACCACATTGCCGAGGAAGCTGATTTCAGCTGACAGATCTTGCGAGAGTTTCGATGGAAGAGAAGCGAGGATG
TTGCCGATGTCTTGGAAGAATTCGACGAGAGCTTGACCCTTGGATTGGACGAGAACGCGCAGTACGTCGAGCGAGAGTAT
GGCAGGCGTACCTTCCCAGATACGTTCGACGGTGCAATCGCGCAGCATCTCGGCCATGCCCACTTCCTCCATGTATCCTT
GTCCGCCGAAGGACTCGATGAGCGTCAGGTAGGATTCAGACGCACGTGTGGCGATGAACGCCTTGAGCGCAGGTGTCAGC
AATCGCAATCGAGTCTGAtcgcgcttgctcgcctgTCCAGACTCGCTAGCACCCATCAGAAGCACATTGGAGAAGAAGAT
CTGCAAAAATACGCGGTACGTCACGGTGACCTTCAACAATTGGTCCGTGTGCAGCGGAAGTTTTTCGAGCTTACCCCCTC
CCAGCGCGGGTCGGATCTGTGCATACGCCGTCGCTGAGCGCAAACCCCACGAAAGTGCGCCCACCGCTCCACCGGCAGAG
TACAGCCGAGTAATGTTGAGCACTGAAGAAATGGTGGCTACTCCACGACCGATCTCGCCGACCAGCTCGCCGATGCAACc
gtccaactcgagctCAGCGGTGGGTAAATATTTTGTTCCCAGCTTTCGTTTCAGCCTGTGCACGCGGATACCGTTGAGTT
TGCCCGTCTTGTCGTCGCGAATTTTGATGAGGAACAGTGAGAGGCCTCTAGAACCTAGCTGCAAATCGTCGTTGGTACGC
GCAAGTGCCAGTGCGATATCGCCATCCGTAGCGGAAGAGAACCACTTGAAACCACTGATGACGAACTGGTCGCCAGCTTC
GGGTTTCTTGTGCGCATTGACGGGCCTGGCCACCGTTTCTGTACGAGAGACGTCTGATCCACCTGGACGCTCAGTCATCC
ATTGGCCCGCTGTCCAAGCCGTGATCGGATCTGTACTGCACAGTCTGGGAATATTCTCCCGCTTTTGCTTCTCAGTgccg
aacagctcgagcactCGCACCGCGCCGTCAGTCATGCTGACCGGACAGAGCACGACTTTCGACACGGGAGCAAACATGAC
GGATCTCGTAAAGGCAAAGAGTCGAGCATGCTGTCCCAGCCTTGCccttccaccaccgcttGTAGCCTCAGGTCGAGAGT
ATGATTCGGCGACAATagcgtcttgagcagctACACCTTTGAGTCGCTTCCAGCCTTCACCTgtgacgagcttgtccaCT
CGTTGACCCCAAGCATCGTACTGGACCAACGTAGGCTCGTGCTGTTGCGTGTCGAGTGTGGCAGCGATGTCAGCATACTC
GCCTTGGACTTTATTGGCGTAGTCAGTGAGTTTGTCGAAAAGACGTTGAATCTCGGCGGTGCGGAGAGCATGTCTACCGC
TGGAGAAGAGGCGGAGGATCGTGAGTCGCAAGGCTGGGTCCGAGGACCACGGCGAAGCTACGCGAAAGCGTTCGAATTGA
AAGCCTTCTTCTGCCCTCATGTTGAAATGGCCGCTGTGTTGCGATGAAAGTTAGTGTTAATCCCGGAAGTTGcgaagacg
atgatcaCGTTGGAGTAAAGACAAAGCACACTCACAGTAAGCAGTGTGACTGTATCTCGCAACAGCATGCAGATCTTGCT
GTGTgcaagagtcacgagtgtgggGTAAACTTGAGATTTAAACAGTCACGGGTATATTCAACGCGATGCAGGCACGAAAG
CAGTCGAATTCTCTCACGACTCGTTACTGTGGTTTCTTGCTGTCCAAGTTACCAGCGGCAACCGGCTGCAAACAGCACGA
TTCGCCGATTTCAACTGCATTAGCTGGTCCCTGGAGCCGCCCCTGCAGACCCTTTCTAGCCATTTAATGAGCAGTGACGG
GCAAGTCGTTCTGGCAAGCTGTACTCACGACCGCGTTGAAACTCTCTCCGATAcactcacgattggaaTCATACATATGC
ACTGCGAGATGAAACACACATCAGATCAGGCTCCCAAACGGCTTTGCTATTGCGTTACTTTGGTGAGTGGGGAAGGATCT
AAGAGTTGATCAGATCGCTCATGCTCTGCTCTTTTCAAGCAGTGGCATCCTGCTCTGCTCGGGTTTGCGGAATAGGAAAG
AACTGTCGAGGTAAGATGTCAATCATCTCTGGTgtgagctggtcgagcgaAGAGACACCGAGCAGTTGCATGCCACGGTG
AATCTCGTCCTGCAGGATTTGAATTGCTCTGGTGACACCAGCCTGGCCGTATCCAGACTGAGCGAAGAGAAACGATCTTC
CGAGTCCGACTGCTTTGGCACCCAGCGCTACAGCCTTGAGCACATCGGTACCTCGCCTGACCCCGCCGTCCATAAATacc
tcgatcttgtcaaACAGATCCGGTCTCCTCTGACGCAACTCCACGAGCACATCCAAAGCGGCCGGCGCGTACTCCAGACT
CCTACCTCCGTGATTGGAGAGCACTACACCCTCAACACCGTGCTTGACTGCGAGTTCAACGTCTTCCACTGTTTGAATTC
CCTTGAGGTAGAGGGGCAGCTTGCAGGTTTTGCGGAACCACTTGATGTCGTCCCAGGTGAGGTTGGGTTCGATGTATCCA
GAGATGGCCTCGGCTACTCCGCCacctttcttcttgacaTCTTTACCGTGATTAACGCCCATCTCGACCTCTTCGCCCTT
GACACGCCTATCACGTTCTCGCTTGCCCATCACAGGCGCATCCACAGTGAGCATCACGGCAGAAACTCCTCGCGCCTCGA
CCTTTTCCAGGATGCGCtcagaagcagcgcgaTCCTTGTTGACGTAAAGTTGATAGATGACGGGCTGTCCGTCTTTCCTC
gcatcgagcatctcgtctAGTCCCACAGAGGCGTTGGCCGAAATGCCTTGGATGATCTCGGCGTCGCCGGCACCGCGCGT
GAGGTTGAGTTCGCCATCCGGGTgaccgagcttggccatcGCAGCCGGCGACACGTAGACGGGAATGGAGCAAGTGAAGC
CTTTACCGTTCGAATCGAGGAGCTTGACAGAGCTGTCGACCTGACCGATGGCGCGCAGTACACGAGGGCGAAAAACGATG
CGGTTGAAAGAAGCGCGGTTCTGCGCCTTGGTGATCTCGTCATCCGCCGCCGAAGAGTAGTAAGCCCACGCCTGATCCGA
CAGGATGGTCTCGGCGATACGCTCAAAGTCGTCAAGGCTGAGGACAGTGCCGAGTGAAGGCAGGTTCTCGCGTGCAAGCC
TCCTCTTGCGCTCCTTGTCCGATTCCGGTTCTGCCTGCTTGATCTGTACTGTGCTAGGATCCACTTGACCTATGTGCTTG
GAAGCATCCAGATTCTCTTCTATCGCCGTCGGTGGGTGGACTGGCTCGAAGATTTCGGTAACGTCTTTGCCGGCGTTCTT
GAGGATGATGTTGCGTCCACCTGGATGAATGTCGACAAACTCGGTCACATCATACACTTGTCCCTTGATGACCACCCAGA
GACCCTTGCCGCCTTCTGAGGGAAGCTGGTTATAGCTAGCTACCTCGTccatcgagacgagcttgcctTCAGGATCCGAA
GTAGCTGCGGGGGATGCTATACTTGGCGCAGATCGTACCTGATCGTTGTACACGCTTCGCGTTGGTACAGCCGAGGCAAG
CAGTGCCAAGCCGACCAAGCCTGCCACGATGGCTTTTACATTGCCGCTTCCATTGCTCGCCCGTGATGCTCTGCTTGAAG
AGGAGGACAGAACTCGTTGCTGGACTTGTTCAGGCGCAGACGAACGGAGCaaggtcgagctgctcggtctcgagcgtATC
GACGTTCTGATGGCGCTCCTGAACATGATTGCAACAGCAAGATCTCGGCAAGCCTCTGTAGGAATAAGGATCAAACGAAA
GCGGACGTGTGCCCTTCATTTCCGAAGTTAAGTGTGTTCTTATAAGATGGTTCTTGCTCGGTGCTCAGAACACCGACGGA
ACCGACAACGGGCAATTACACACTCCACCTTTTCACCGACATACGACCCACGCTCGCACTCAACGCACTCAACCCCACAA
CCATAGAGGCATGCAATCGTTGCTTCTGGATTACAATTAcaacagtcacaagtcTTCCCCCGCGCTGAGGTTTCGCAACA
GTCGGTAGGTAAAATCCAAAACAAATAACATcaaaaaaagaaagaaaaaacCAAGATCATCCTAGAGGCCCGGGTCCGCA
TCCGCGTCCGCGAAATCCCAACCTGACCGAGTCGTTCGCCATTTTTCATTTCACAATAATTCACAGATGAGGTCCCAAGT
ATGgacaactcacgactcgtccgCCAAGTTCCGGACCGATACTCCGATGCAACATGTGCTAGAAGATCTCACATCTCACA
TCTCACATCTTACATCTCCCGATTATTTGTGTGTTGCGGATGCTCActtacgattcgtgattcatgatttgtAAGCAGCC
AATCTGGTTTTGTTCGAAACTGCCTGCGTTGTTTATGCGGATAGCCTCAGATGCATGAATGcgctcaccatcatctcttT
CACCTTGGTCTGCGGCGTCATATCTTGATTCTATGTGGAAGGATTAGAGCCAGACTAGGACTATATCGATGAATTTGCGA
TGCTTTGAAGATGTACTGTACATGTGGACAAGAATTGTAACTTCGACGGCCAAAACGTGAAAATGAACTCAGTCGCTGGG
GCGATAGCCGATTATCGATTGACGAAAACCTTGGCCTTTGCCTTGAAGCCAACTTCTCCCGAGACGCCTATGACACAGGC
CCGTTGAGCTTTCTCTTATTCACGAGCACCCAGACACGGCAACGCAAGTTGGAAAAGAACCAGGTCGTTCGAAGCACAGT
CAAAGAGCGGCAGCCAGAAAAGAGGCGTCTCtacgaggatgacgacagAACGAAAACGAAAGATGTAACCAAGCGACGAC
ATATTGCGGACAAAGTAAAGTGACAAGGGTATAAGGAGATAAGTAGTGTAGTGAAAAGATGAAAGCAAGTCAGACTACCT
GCCCGAGACGATATCTAGGAGACAGCCATCAAACGGCGCCAGCAACGACATTGCGCGAAGCCATCCTCGGCGACGTGCGA
CGGCTCGAAGAAACAGAGGAGGGAGATCCTTCCTTGACCGTCTTCGGAGAGGCTGCTTCCACTGCTGAAATCTCGGTCGC
TTGGCCATCATCGGCCTTGAGTCGCTTGCTGACTTCATCGAGAGAGTCTGAGAGCGTGTTGCGGGTCGAATCATCAGCGT
GCACCTCTTGGCTGAGCGCGCTTGCCTTGCGTTTGTTGGCAGCTGTCGCGCGCACAGCTGGCGACGATGCGTCGGCATCG
GAAGCGCtggtcttggtctcgtttgcatcggcatcgtcatggTCGAGTAGGGGCTCCATGGTGATGGCGCTAGCAGCGAG
GGGACTGCTTTGGAAAGGTGCAGTCGAGGCCAACCCATGGTGGTTCTTGCTGACCTCTGGCGGACTTGTGCCACGCGAAA
GCGAATTGCGgtttgcttcttcttccgccGGAGCGGCTGATCCTGAGCGTGTACCCGCGCGTCTTGCCGACACCGACGCC
TGAGCTGTGATAGGCGCGGGTGAGGATGCTCTTGAGGCGGGTCGGCGCGATCGACTTGAAGGGACCGTGAGATGAGATTC
GGATGTCGGGTTGGCCGAGCTGCGACTCCTAGAAGAGTCACGACTCATGGCTGGAGACGCCGCTTCCGGCTTGgcggtgc
tcgacgacgccgTCTGAGAAACAGTAGTTGTCTGAAGTGCGCCTGCAACGGTAGCATACGgactgctgctcttgcgcttc
ttgcccaGGCCCTTgacgccaagatgctcgagttCAGCCTTGGACGCCAACTTCTTGGCCGCTTCGCGCTTGGCAGACTG
GATGGCTTTTTGTTGAGCCTCACGTGCTTTGGCGAGCGCGGTGCCGGGCGCACCGGGATAACGGTCGTTGGTGAGCGAGT
ATATCTCGGAACGCTTGCCCGAGTTGGGGTCATAGAGTGGATGTGAGCCCTCGGCGGACCAGTGTGGAACGCTGGTGGTG
ATGAGTGGTACGAGCTTGTCCGAAGTGCGTTGTGAGGGTGTGGCAATCGCCGCGCCTTTGGACACGAGGGAGAGCGGAGG
CGCTCGGAATGCTTGAAATTTGCGACCACGCTTTGCGCCAACGGCATAGATGCTGTCAGCGGAAGACTTGACgtacgacg
atgatggGGGCGGAGAACCGCCGgcagacgaagaagaggacgatgaagctgatgcggaagcagcggcagcttgGAGCGCT
TGGAGGGCAAGGATCTGGTTTTGTTTAGCAGCAAGCGCGATGCGGCTGAGAGGCGCGGGCATGGGCTGCGCAGGGCGGAT
CGAAGTTGAGGAGCCCAGCGAGCTCAAGCCCCGCGGCTGGACAGGCACGGCGGAGCTCATATCGGCGTGGTCTAGCAGAT
TGTAGTGATATCCTGTGAGTTGAAGGAGGTAGTGGCAACAGGTTGGGGCAACGGCGTGATGGTGGTTGGGTCGAAGATGA
GCCCAAGCAGACACGCAAGCGCTTTGATGTAACAGGGCCAAGGGGCGAGGTTTGGGACGCACACTCTGTCGGAGCAGCGG
AGGAAGCGGACTGATTCAGTAACTaagttattcgtgattgtggaaCACGGTATGCGGGTGAGTGACTTGGTCTCtgcaag
attcacgatttcttTTGTTGAACCggctaatcacgaatgtgggTGGAGAGCGCCAGCCAGCCGCTGAACGAAGCTGTCTC
GCTTCGGATGTCTTTGGTGCTCAAGGATGCGCCTAACTACAacaaactcgtgactgaaaaggcaatcacgaatatctTAC
CACCCCGTGCAGGTTGTGTCTGACTGCTCTACTGCAGACAGTGTCAAAGTCACTTCACTCTTGCGACTTTTTTCTAATCA
ATTCTCTCCATGACGACCCGCTCCACCTCAAAACAAGGGTCCAAAACATGACTGGTCTGGTGCCTTTTTTCGCATTGTTG
CATCACATTCAGCATGACCTTCTTGCCAAAGGGCCTTgcgacgagctcgctcAGCGAGATTGCAactggcagctgcagct
gcagctaCACGTACTAAGTTATTGGTGATCTCTTCAAGTTGGCATCGTACGACAGCTCGTGTTCGTTTACCAGTTCAATC
AAGACCGGCACCAATGATAGCTGGGGCAAGGTCGCCGCCACTTGTAACTGACTCTATCTTAGATTTCGGAAGGGGACGGA
AAAAGCCTAAACAGGAAAGCCTTGCATTGGCAAAGGAGTGTCTCAAACGGGGCTTCCGAGCAGACTAGGGAGTGTCACTC
TCAATCAAGTACTGCTTCATGACTCGCTTGGAAGGTCATCGCAAGAGCTCCATCTCGCAGAAAACCTTCGATGAAGCAAG
ATTCGATCATGCTATCGTCACCCGTCCCGAAAAAGTTTCGGGCCACTCTGCTGAATTCAGTGCATACTTTTTCTTTCGCC
CTGCCGACGAGAATCAATGTGCGATCCGTGCAATGATCCTGATTAGCATATTGTGGCATCCCAACTTTGCCTTGCTCGTC
CTTCAGATGTATTGCTAGTCGTATGCGAAAGTAATGGTCGCTTTTCACAAAGATGAGAGTTGCGAGTGGTGTGGGAAGCG
CACGCACTTTGTATAAGTTAGTTAACTTACGTTAGGATCACTTGTTGAGCTGTGTCTCGCACTCACGGGCCAGACTTTct
aaatcgtgaatggtcTCAGCCCTCGTGTCCATGTCTCGTGCGAATAATCACGATGACCAGAGGATGTGAAAAGTGGAGAA
ATGGCCCATTTAGGAATGGCTCGGCGGCCCCACATGCATCTTGGACTTGCACAGCTTTGATTCgaccaagtcacgagtga
gtgcATCTCCATCTTCCATagactcgactcggcctGCGCGTCGATCGTttcaagcagcaagatccCTTGACAAGCGTCTT
GACACGTCTGCCGAGTTCTCATCACTGCTGACCATGTCTCCAAGGCCTACTACGCCGATTCTGCACCAGCCAGGCTGGAG
CAGCCTGGCAAGGCCCAGAAGCAGTAGCGAGCAATCTCGACCGCGTCAGAGCATCACAATCGAAGAGCCGGAACGAACTC
GAACGGCGACGAGCCATTCTTCGCTCGCATCAGCAGCCACGAACGCATCCACCTCACCCTCACGCTCGGCCATTGTTGGA
GACGGAACGTACggcggacgacgaggcggaccgtcgatgagcaagaGCCGCACCAGCAGCTCGGGCGGCTTGAGCGATGT
CAGAGCTGGATACGAACGCAGAGTAGGCTTTGACACCATGCccgatgccgacgagacCAACTCGGGTGCCTTTAGCTTTA
CGCTCCAAGTCAAATCTCGCGGCTTTATGCGAACCAAAAACACACGAACGTTCATGGTCGCCGTGGATGACAACCCCTAC
TCAGAACATGCGCTTGAGTGGCTCATGGAAAATCTGGTGGAAGATGGAGATGAAGTAGTCGCTGTGCGCATTCTtgacga
agaagccgaCCAGATCGATCAGGAAGACGCCAGGGAGGAAGCACGCGAACTCATGGCTtccatcgtcgatcttAACGAGG
AAGCCGAAGACCGCCGGATCTCGATGGTAGTCGAATTTGTCGCCGGAAAAGTTGTCTCCACCATTCTCGACATCATCCAC
GTCTATCGTCCCGACAGTCTGACGGTAGGCACCCGAGGCAGATCAGCAAATAAATTCCAAAAGATGCTCGGACAGCACAT
CATGGGTCACGTCAGCCGAGATATTCTCTCTTCATCACCTGTTCCCGTCGTGGTCGTTCGTCCCGAAGCCAAAGTTCAAA
AGCATCTCAAGAAGCGCCTCAACGATCCTAAGCGTAGAGGTTACCACAATCTGCTTAAAGGCGCTGGCGATCTGCCTATG
AGCATCaccaagagcaagcgcCGTTCGCTCCAGGTTCACAACACAAGCTAAAGTAGAGCTGCtccatcaccaacaccacc
tGCGTCCAGTTGTATTTGTAACCTCTTTTTGTGAAGAACTGCATCCGCATGGTTCGCAATATACATCTCCCTCGCTCTGA
TTCCGCGAACTCGGTTGATAGGAAGTTAAACAGACAACTGGCGCTATCGTGTATGTCGAGAGCTCATACGGTCTTGCCAC
GTctcaaagtcgtgagtctcgtgtctcttGTCTTTTCGCAACCTTTGTTAAGTTTGGCCAGAAAGCGGTATTATCTCTAC
AGCCGAGGCAAACGCGACTTGATGATTTacccattcacgattgtcttTTCGGCCATGTCCGAACGTGGAACAAGttcggc
atcgagcttgtcagGCGAAGCTGTAAGTTTGGAGATAAAGGCTTTGATCAGTGTCTGGGCGCGTGTCACTTGTTCAGCGG
GCTCAAGCTGCACTGGCACGCTGAAAGCATATCGCAGGTCTTCGGGTAGATCTGGCCAACGAGCACGAAGGGGGCGCCTT
ATCAGCAACGCGGGCGCATTTGTGCGTTTTTTTCATCACTGGAAGAACTGCGTTAGTGATTTGTGGAAGGGTCGCCGGGG
TAAAAAGCTGTCGTGTGTCAAGCTGGAATATCTCGTAACCCTCTTTTctctccatctccaccatctcccAGAACATCGCC
TTAACATGTCGACGCTGAAAGGACACTGCAACTGTGGAGCGCTCGAGTACTCACTCGAAGCGACGCCCGCTAATCTTTGC
CTCTCGGCCTTCTGCCACTGCACGCAGTGTCAACGGATAAATGGTGCGCCTTACGTTTGGACGACGCATTGGAAGAAGGA
AGCCGTCACGTGGTCTTCTCCGTCGGCTGCGGGATCCAATAAGACAGTCGATGCTCAGGCTGAAAAGGTCTTTGGAGCTG
GTGTGACCACTGGCCAGCTTTACGAATCGGTTGCAGGACGAAAGTGGAAGTTGCGTTGTTCGGAATGCGGTAACCCGATG
GGAACGTGGAacgaagccaagcagcaatGGTCTCTGTGGCCAAGCACCCTCGCTCGTCCCGCTGGTGATAAGTCCGGACT
GGAGGGCATCGAACACTTGGCTGCTACAGCACACATGTTTTACGGTTCGTGGAAGCTCGTCACTGTCACGGACGATCTGC
CCAAATTCGTCGGATACCCTTCCGAATCACAGCAAGTGGATCGTAACGCCGAACCGCTTCCTGCCAACTTTAACACGAAT
GATTTCAACCCGCACGATCCGCGGGACATGGTCGGATACGGTCACACACTTCCACACCCGCAGTGGCCCAACAAGGCACG
TATCGCCATCTCCTTTGTGCTCAACTACGAAGAAGGTGGTGAGAACATTACGCTCAACGGCGATACATACGCCGAGCAGT
ACTTGACAGAGTACGGTGCGGCGAACGGACACAAGCCTCCAGCCAACGTGAGGAACTTAAGTGTCGAGTCAGCCTACGAG
TTTGGCTCGCACCGCGGATTCTGGAGGATTTTGGATCTATTCAAACGCAATGGATTGAGGTTTACGAGTTGGTCGGTGGG
CAGAGCGGTGGAGCAGAACCCGGCGGCAGTCAAGGCAATGGAGGAAGCAGGCTGCGAAGTGGCAAGTCATTCTTACCGAT
GGTTTGACCATTCGTTGATGAGTCAGGAAGAGGAACGACATCAGATCCAGTCGGCGATCAAAGCGATCAAAGAGGCCAGT
GGTCAATCTCGTGAGCCTAGAGGATGGTATACCGGACGACAATCCATCAACACTCGAAGACTGGTGTACCAGGTTTACAA
GGAGATGGGACTCGAAAAGGAACTGTATGACTCGGATGCATACGACGAAGATCTGCCATACTGGGTTCCCGCCCCAGACG
GAACGCCCGATGAACACCTGCTTGTCATTCCTTACACGCTAGACAACAACGACATGCGATTCGCCATCACGCCCGGATTC
TTCAACTCGGAAAGTTTCGCAACCTACCTCatcgacgctttcgagacgTTGGTCAGCGAGACTTTCTTGCCCGAGCAAAA
CCCGAACTCAGTTCCCAAGATGATGAGCATCGGATTGCATTGCAGAGTGGTGGGCAGACCAGGTAGATTCCAAGGTCTGC
AGAGGTTCGTTGATCACGTACAGAAGAGGAACAAGGAGTTGTTGGAGCAGGGCGGCGGACAAGGCGGTGTATGGGTCGCG
ACCAGGGAGGAAATCGCCAACCACTGGAGGAAGACTCATCCTCCCACCAAGAAGCACGCTTGACGCTGAAAGAGCTGATt
atcattcacgattgctctTTGCCACTCACCCGTTCTGTTTTCTCTCAACCTTAGCTCATTTTCAAAGCCCATGTTGACTC
AACCACACATCGTCTGCACAAACACCTGTGATAtcctcgagatcgatcAAGAGAGATCGGCTTTTTTCATTTGAGAAAGT
GTAAAGTGCGAACGCATCACGACCGTTCAAACTGATACCTCACCCTGTCCGCCGCCAAGTAGAACATCTGAGGCGGCCTC
TTGGGCTTGGTCTCACCAGGCTCCCGCATTCCGCCCTTCATTCTCTCCACTTCATCGCCTACTTCAGCCGCCAAGCGTCC
ACCCTGCATCTCGGCTGGAAGAATGGTGAAGCCGAGGGGGCCGCACTCGCAGTCGGGACACAGCAGATACTTGACCGTCA
ACTGCTCTCCCGGCTTCAGACCTAAGCTGAGATGCGAGAGAAGTGAAGCGACATCCTCATCCGAGTCGTCCGAGCCGCTA
CCTGCATGTTTGCGGTTGCGTTTCTCctttttgcgcttctccTTTTCCTCCTTCTTTTGTTTTTCCCTGGCTTCCTTCTC
TTGCGCTTTGGTGCGCTGAGCAGTGGAAGATCCGACACTGTTGCCCAAAGCTTGGTCAGAGTCCAACTTAATCGAGGTGG
GATCGTTGCACAGTGGCACCGTCCATAGGAGGTCGCGCGAGAAGCCAACATTTTCAAACTGAAGCGGACCGGCAACCATC
CAGAAGCCTTTGACGCTAGTCAGCAGGCGATGCGAGACACTTGCGCTGGCAGCATGCAGTGGGAAGGCGGGAGTCTGAGG
GGGCGAGGGAGAGTTGGGCAGTTGCAAAGCCGGATTAGAGAGGGGGCCACTCTCCTTTCGCGTCCACTCACCGGCGCCTT
TAGCAAGAAGGCAACATCGACAATTGTCCATGGGGCAGTAGAGTTTTGCGAGATTGGTTCCGGTCtcgcgatcgacgaga
cgcGCTTCAAGCGCCAACCCGGCGTCTTCAGCCGGAGTTTTGGCAGCAACGGCTTGACCGAGGATCGAGGTGTACGTTTG
ACCTGGGTTCTTGCCAGGCTCTGACTGggcagcgagcgcagccaTGATGGATGCTTGGGACGGCATGCCAGGTGGCGACG
TGGATTTGGAAGGAGGAGAAGCAGCGGACTTTGGTTCAGAAGGTGCCAGTGACTTCTTGTCTTGGTTGACGGTTGTCGTA
AGGGCCGATGAGGCAGCACCCTGCTTGGGAGTCGGCGTTGTGTCGACGGATGGGGCAACGGGAGAAGTCATCTTGAGGCC
AGCGGGGGGGTCGTCGCTTGCAGAGGAAGTGGCCGAGGTAGTCCTTGTCAATTGTGAGCCGGGGCGGCTTGCAGATCCGC
TGCTGGGCGAAGGATAGACGCTACGCCTCATCTCGAGCCACTGACCACTGCCGTACTGAACGTGACTGACGCACTGAGTG
CGGAAGCCGACCTTTTTGTAGAGTGCAGTGAGCTCTTCGTGCGCGAGCAATGCTAGGGTTTCGTATCCGCGCTTGCCCTT
GTCGCCTTCGGGACCTTTTCCTTCTTCGGCTTTGCGAATGCGAGATATATAGTTTTCGAGCATCCTTGTTGCGAGGCCTT
TTctctgcatctcgctcgcgaCGCAGACCGAGTGAATACAGACGATGCGCGCATCTTCGGAAGTGTCGTGAGTCGACATG
GAGCGGAGGGTAAGCGCAGGCGCAGCCGTGCCCGTAATGAAGCCAACgatcctcctccttggcTGGCCCGAAACGGAGAG
AGGACCGGCGACTTTGGGCGGCGGCAAGGGAACAAAGGCGCCCAAAAACAAATGGGGAGCGGCTGTCTGGCGAGATAATA
ATCTGTCGTAGCTGGCGGCATCTTCAGGGGGGAATCCCTCGACCTCGAGAGCGTGTGCAGCGCGGACCTCTTCGGGACGG
ACATAGTCAAACACGAGGTTGCGGGGGAGTGTCGAGGTAGCAAAGGAGGGGCTGGAGCTCTTGTGCTGTGACGAGGTCCT
CTTGTGCGAGCTGGGAGGTGGAGAACGCTGTGAGGATTGACTCATATTGGATGTTGAGGAAGAAGTAGAGTTGGAACGGG
TATTGGTTCGACCGAGAGTGTGGGTGATGGTCTGGTAGAGAGTGGTCGAGTTATGAGCCATATGGCTCGGAGGCGGATGC
AtgatggatgatgatggGCTTTGAATGTGATGGGTGTGATCGCAGCTGCGGTTGTGTGGCGGTGTATGCAAGGTGGGACG
TGATTTTGTCCAAACAATGAAAGCTTTGTGCAGTTCCGGCGGCGAAGAGCAGGCGAAGAGCAAGCGAAGGAAAGGATCCC
CGCTCTGGCGTCTAATGTGAAGATGGCAAGGATCGAATTGGCTTGATGGCCATTCTGGTCACCACATGAGATTgatggat
ggatgcgaCGTGGTAAGGTAGAAGGAAGCAAAGCTTAGCATAcaatcaatcgtgaatggtgacGGTGGCTTTGACGTCGT
TGCAGCAAGGACATGCCCCGTCACAGGCTGAGCTCAATCAAGGACACGGCCTGGTTCAGCTGGCTATTCTCACCAAGCCA
GAGAACAGCCAAGGACGGGAAAAAAGCTAAGCTCAGAGTGGGGGTGTCGTGCCGAAGTTGAGGATAATCTGGGCCCTAAC
TTTGTCCTATTCGTGTTTCATGATTCGTAATTCCTTCACgccagagcagcagccgccaaAAATAAGAATAAAATCGTGAG
AtgaacaatcacgaataaaaTAAgtcacagaatcacgaatcacgaatgggacAGATCTGAGCGctgtcattcacgattca
cgattcacgattcacgattctgattTCTCGCTCGTGTTTCGGCTATCTACCGGCACCGAACAAGCTCTAGCCTCAGCCAA
ACTAGTGTATTAATAATTCCACCAAGACTGAGAAGCTAAGTTAGGAAAAATAGACAAAAATCGAAGAACCGCGCGCATCA
GCATCCGTGATCACAActgtgagtcacgaattgtgaatcatgaCACTTGTCCACTCTGTGCCTGCGCGTGTGCTTGCGAC
TTTGCGAAATCGTGTTTATGGTTGACAtacacattcacgattcagtGATTTTTGATTGTTCTGGACCACAGGCCGATGGC
GATATCATGTCGAATTGATTGGTGATTTGGTTGCAAGCAATTAGACACTGCGGCCAGaaatcactcgtgactctctTCCC
AGCCTGACACTCATTACTGACAAGTGATGATGAGAAAGATCGAGGCTCCCATTATCAGTTGACGTAGTTTGCTCCcacgt
tcgtgattggttcccacattcgtgattggattGATGGCCTCCTCACCCCCATCCACCTGCAGAGTCAATTTTCCACGTTC
AGAATGCCACTAGTGCGACGGAATCAGAGTGGTTGACGATGCAATGGTGACATGTAAGCGTAGATCAACAAATTCTCGGT
CAGCCAGCGCCATTCAGACACATGGATGGTACTTATGACTATCGCCACTGAACCAAGCAACTCTCTACTTGGACGGTGTC
CACCCAAACGCTCACTGCTGGGACAGAGTCTTTGCCCAGACAAACAAAATTAGTACTAGGTTAATAGAAAAGATCAAAAT
AATATTCAACAGAGACAGCTTTGCCCGCAACCCTAGCTTGGATTCTGAGTCTCAAGTCTTTCACCTTGGCAAAGCCCAGC
CAACGCCAAGACTCATAACTCGCTCTGACTTTGGTAGACCCTCGAGCTTTTGCAATTTCTGCAATGGTATAGTAACGCAC
GTTTGCTGTTCGGCTCTAACGGTCCACTCACACTTGCATCTTTGCAACGACGTATCGAGTTCTACCTCCAACCGGCGACC
AGTCAGCCacagctcgaagctcgtCTTCTCTCCTGTATGTCTTGTGCTGCTCATCCAGCgtcaattcgtgattatgaACA
ACCCAACATGTGACAAGGCTTGGCAACTTGTCTTATGAGTTTCGGATTGGTCATTCTCGCGCTACCCCACACCTTGATTT
CTTGGCCACATGGAGAGTTCCGCACCGACTGCTTCCATCCACCGAGCTTTTCTCGCTCGATGCCTTCCAACGATGCCATT
CTCCCCCGAAGGAAAATTGAGGAGTCCCTCTGCCAGGCTGGTCACCTGGCCCGCAACCAGCGACTCGTTTCCTTCAAACA
GGTCCTCAATGAGCCCAAATTCGCTACAGCGGTGGCTGCGTACTTGAGAGCGCGCTTTCTTGTACATGGTACACTACTGT
CGCCCAGTCCATAACCTTCTCACTCCTTCACTCTCCTTTACCACACCTCAGTCCACCTTATTCCAGACATCAACATCCGG
CAACACGGCCAACCGGCCGAGACGTCGTTCGGACCCCCTTGCCCAATCCATGCAGAACCGTACAGCACTTCGACCCATCA
CGTGACCCACTATCTACAACCTGTACCTCTGATTCTTGACTCCTGCATAAGCCTCCATATGGTTGGGTCGGTGTATGAAG
TCAAACCTTGATTTATCACCCCTTTCAAACCAGATCGAATCGGGCTGTACCTCGGCTCGGGTAATTGCCCGATCAGTTAC
GTACTCTCCCCTCACCGCGTATTTCTTCCGATTGCAGGGTCCATGCAATTACCAGTACGTCTGTgcgtcattcgtgattt
tcaAAAGCCAGAAACAGCGCCTCCATACAGCAATCGTGGACTGAGTATGTGGAGGCTTACATCTCAagtcctcgtcgtca
tgATGGCAGCGCATGGTTGTAGAGGAGAGCGGCGTCCAGCCGATCTCTTGCTTCCTGACCAACCCATGCACCTCATTGTT
TCAACAGCAGCCAATTCTCTCAGTCAGCATGAAGAAATTCCTTGCAAAGGTGCAGGACAAATTCGACCAAGGCGCTGGTG
GCGGCGCTCAGCCCATTAACTCGCAGGTACCACCACCTACTTCGATCGAGGCACCACCCGCTCGCCGTGACATCTACCTT
TATCGCAAGCAGCGCGGCGTCAATCTTGGCTCCTGGTTCTCTCTCGAGGGCTGGCTGACCCCTTCGCTCTTTCAAAAGGC
CAAAGAGCCCAAGGGAAGTGAGCTCGATGTCGTTGCAGGTATGGACCCCGATGAGGCAAAGTCCATGCTCGAGAACCACT
GGGACAACTTTATCAACGACGGTGATCTACAGTGGATGACCGATCACGGCATCAATACTGTTCGAATTCCTGTCGGCTAC
TTCCATTTCCTCGCCGGTCACCCCAACGAACAGGCAAGGGCCTTGCTCAAGGACACCGACTACGAAAAGTATGCACAGAT
CTACCAAGGAGCTCACGCTCGAATTCAGCGTGCCATAGAGTCCGCAGCTAGCCGAAACGTCGGTGTGCTTATCGACCTTC
ATGGAGCTCCCGGTGGGCAGGGCGCGGATGGTCACTGTGGCGTCAGTCATGGAAAAGCAGCACTTTGGAATTCGAGCAGG
GATCAGCACAAGACCATCGACATTCTCAAAGCTATGGCAGCCGACTATTCTCGTTTCGACAATGTCGTTGGCCTAGAGCT
TCTCAACGAACCCAAGAACTCAGGTCGCCTGCAATCATTCTATGACGAAGCTATTGCTCAGATTCGCTCCGTCTCGCCCC
AAGCTGCCTCCCTTCCTCTCTATCTCGGAGATGCCTGGGATACCAACCACTACACCGGCTACGTCGGCCAACGTGCCGCC
AGCAACAACCCTCTCGTAGTTGACTATCATCTCTATCGCTGCTTTACTCCCCAGGACCACAAGATTCGCTGTGAAGACCA
TGCTCGAAAGCTTCACCCGGGAACTTCGCCCAAGCCTACCAACACAGATGGCTGTGGTGAGACAGCGAGATGGCTGCAAC
ACATGTCGCATCGTTGCGGCGGCTCACTCATTATCGGCGAATGGAGTGCTGCGCTCAACCCTTCTTCGCTGCATCAGCAG
AAGCCGAGCGCCAAGGCAGAGTACGCCTTCAACCAGTGGAAGAGCTATGACAAGTTTTGCGCCGGCTACTTTTTCTGGAC
CCTCAAGAAGGAGGGCCCGTCCGATTCGGGCTGGGGCTTTTACTCGGCTGTGGAGCAAGGCGTCCTGCCACAacatctcg
atcctcaCCGTGGACAGCGCAGATCCATACACGAGCTCGAAGGTGCGCGACAAGGCGCTCAGGAAAATGCGCTCAACAGC
CACACAGCTTACTGGGATCAACAGGGCGGCGGGCCATACGAGCATTGGCGTTTCGCCGAGGGCTTCAATCTCGCCTGgtc
cgactcgctcgaatTCTTAAAAGAGGACGAGTCCAATGAGATTGGCTTCTTTGGTCAGTGGCAGAAGGCGAGGACAGCAG
CATACTCGCAGTCTAAAGGCCAGGGTAGCAGATTCATTTGGGAATTCGAACAGGGTTTCATCCAAGGAGTCTTAGCTTTC
AAATCTGCTCTGTACCGCTAGTCATCAGTTTTACAATCTTCCTTGTTGCACCTTTTCACGTTTGTCTATCCTCTTGGCAA
GCAGCTTTCGTCGTTGATATCTGTCCTTCCGAACTCGTGTTGATGCAAGCTGGCGAAAATCGTTCCTTTGGATTTCAACG
AGACGGTCAACGTGAGATAGATGCTCGGATAGGCGTGAATAGCCGAGCATATTCACTCGATTGAGTTTGGAAGGACCCTT
GACACCACTTTGCGCTTTTCACTTTTACTTACATTCGCCATCATTACCCTTCACTGATTCTAGCCCATCCCGAACAGAAA
TTAGGACGATATGTCAACTTCATCAATCGCGCCTCAGACACTAACCTACGTCTCGGGCAGCGCAGATCCCGAGCAGCAAC
TTGACCTCTACCTGCCCACTTCTCCAGCAACGGGCCTAACTATCTTCATCCATGGAGGAGCTTGGAGAACTGGATCACGG
AAAGATCACGTCGACCTTGCCCAGTACCTCTGTTCCCGGGGCAAGGCTGTTGCAGTGATCGACTACAGACTCTCTGTTGC
GGACGAAGCGACTGGCTTGCCAAAAAACGTCCATCCTGTGCATGCTCACGACGTCAATGCAGCAATGAGCTTCTTGTATA
GACATCAAGCCGTACCGCACAAGGGCTGGGTGGTGGTTGGACACTCGGTAGGAGCTTGGCTCGCATTGGCGGCCCTCATC
GACGGTCAGCCCAAACAGGGCGATATGCAGCATCCGAAACCTATGCCTGTTCTGGATAGTGGTGCGAGAGAGTGCATCAA
GACCTGTGTGTTGGTGGTAAGTACCGGCTGCTCGAACTTGTACATGGGCTAAATGCATCGCTAATGCCTTTGTCACTCAA
TTATCTGTTTTGCAGGATGGCATCTTCTCCATTTCTGATCTGCTCAAAGAGTATCCGCCCTATGAAGGATTTGTTGCACA
GGCTTTCCTGCCTCAGCCTGGGCCTAGCAACTACGACATTGTCTCTTGTGAAACCTGGCCACTGGCGCTACAAGGAAAAG
ATATACACGTGTGGCATTCGcgagacgacgagctgctctcttTTAAGCAGAGTATCGATGTGATCCTGCACCTCGATCAT
AAGCTGTCCGCTTTATCTGCAAACAACGATGCGATCGTAGAAATCCCCGAAGCTGGCCTCGCAAGCAGCACCTCGGTCAA
TGGCGAGAACAGGAGCCTCGCTTCCATCTACGGCCACGTCAAGATTCGAAACGCTTCTCAGCTGCATGCTGACTTGACGA
GCCTGAGAGGTGCACACGACGATCTTTTGCACACCAAGATTTTCTGGGATCTCCTCCACCATCTGTAAGCGGCATAGAAC
ATAATTTGGCATAGAGGATAGGAGAACAAAGTCGAGATAGAAAAGAGCTCGTAGTGGTGTAGGATCACATGTGATAGGTA
TGTCCGCATGACAATCAGAAGATTGGGCCGTCCTGTTCCACGATAACCTCGCGCTTGTTGACACTCCCTGGCTTCTCAGG
CGTCTCTGTCGTCTTTGACTCCTCTACAGAAGGAGGTTGTTCCTGATCATTGGCTCGACCGGTGGCAGGGATGCTACCCG
AGATGGGCTGGACATGACCCTCGCTGTGAATCGCAATATCACCCTTGCCCTTGACATCAAACTCACCCAAACCAACGCGA
TCAATGGAAAAGATAGCCCCGCTGTACTCGACACCCGACCTGTTCTTGTGGGCGTACTTGCTGGTAACCCTCTTATGAAC
GTTGGTCGACTGAGCCTGTCCATCGCACTGCACTTTCGGCATCTTATGCTCGTCTTCCACATCCacttccatctcgacgt
CCTCGTACACCACCGTGTGCTTGCGGTGGCCTTCCTTGCAGTCGGCGCAGTAGTACTCGGCACGCCAAAATGACATGTTG
GAGGTGATGGAGAGATGTGTAATGTCAATGGGTTCACCGTTGGCGTTGTAGATGATCTGGTTCCACGTGTTGGCCTTGTC
GTCACTGcggacgagctcgaagtGGAGCGGAGCGCCCGGTTCCCGAGTAGCCGTCTTGTGGGCTCGAGTGGGGACCACTT
TGGTGACTTGCTTGTCGCGCTTGACCgtgtcgatgcagatggaGCCTCCAGGGCCGCTGATGGTCGTGTGAGCACCTGAC
GACATGAGGTCGGTACGGTATCTGggggcagcagcggtggcaTCAGTTTCGCCTCGTTTAAAGACAAGGTCGGCAGCTCT
GTCAGCTTTCTTCCAGTCACCAAGCGGCTGAACATCAGGCGATGACCGCTTCGTGATGTAAGGTCCAGCGTGATATGCTG
GCTCCTTCGAGTCAGGCTTCGCCTTTCCTGTACCAGCATCGGCACCCGAATCAGTACCAGGAGCAGTCGAGGGAACCATC
GACTGCGGCACAATGTACGGCCTATTGGCACAGTTTTCACCGTGTCGGGCCAGTGTCTTCGCACATGACCCCTTGTCAGG
GTTCGGAGTCGAGTAAAGACCCGAAGTAGCCTTGACAACCACTCCATGCAGCGAATCGGCCCCAGCGCCCTCCACTACAC
CGCTCTCGTCACTGTCAACTTGCATTCTCATGGTGTAACGGATACgcttgatgttgatggTCTCTTGGCCGAGAGAGCAG
TGGCCTCTGTTGGCCGGATCATCGCCGTTAGCAACGGctgcgagcgcagcagGGGAAGCTTTGCCTGGAACAGCTACAGC
CGACTGTTCAGAAGAAGTCACGTCTAAGGCGCTGTCAGGCAGGACACTGTGAAGGTCTTGACCTGTCAGCTGGAAGACAG
CTTGGGGTGAGACATTTGTCTTGGTCAGGTCGACGGGCGTGGCAAGCTTGCCGGAAGCTTCCTTGCTTGATTGGAAGGTG
GTAGCATCACGGGAGgcaagatgctgctcgacagAATCAAGCGAGGCAGACACGGCGATCGAGAGCGTCACTATAGCCAC
CAGGGCTGAGGTCAGGGGCTTGCTGCTGAAAAGCATCTTGAACAGATGTCAGGCAAAAGAGGGAATATGATTGAAAGAGG
ATTGGTTGAGGGGAAAAAATGGAAGAGGATCCAGACCTCTTCTGTAAAATGGATGGTGGAAGGAAGCAGGACGAAGAGAG
AATCGCAATCCTTCTTATAGCACTCGAAAGCGGATACGGCAAGGTCAAATCAGTGGGGATATGTCATAGGATCGATGGTG
TGGCGGTGGCTGTCATCACCTCATCCTTCCCTTCTCATCAGATGTGCAGAGGAGCCTCTATCCGCAACAATGTCAACCCA
CAGCAGCTCAAACCACTGCCTTGTACCACCGAGTAGCCTGTTTCATGTGGGACACGGCCGAAGTTCGCTACCATCGTTCA
AATGaggtgatgatggcaaCGCCCACGCGTGTCGACAacaacaatcacgaatgagaaGAACAAGTGCGAAACCGGTCCGA
TATTGAGCTTCGCGTGCACAGGCCCTTGAACAATTTCGCCCAtcagactcacgacttggccTCAGATTTTAAGCTTCTGG
GGTTGACTGAAATTTCGCGTACAGCGCTGAAATTGTATCTTGCTTCTCGACATTCACGCTACACCACTTCGGCCCGCAAT
AATTTTCTACAGGCTGCTGGTTCGCTGctacattcacgatccgcTCTCTAGTCTCTAACTTCACTGTTGTGTCGATTCTT
GTCCTTGCtgttcatctcgtcgcAATTTGCCTTCAATCAGACGACATGTCGGTGCTCAAGACACTCGTCATCAACCCACG
CTCGGGCGTCAAGCCCACTGCGaccctcttcttcttgcatGGTCTTGGAGACTCGAGTGCCGGCTGGTCTGACGTCGCAC
AGATGCTCTCGCAGCGCCCTTCGCTGTCGCACGTCCGTTTCGTTCTGCCGAATGCTCCCATCCAGCCAGTGACGCTCAAC
ATGGGCATGCCAATGCCTTCGTGGTTCGATAGTAGGTCTTCGTATTCTTGTGCGTCCGCTTCAGACGCGCAGCTTGCCCG
CCCCCTGAAGTGATTTCCTGACATGATTAGTAGCTGACGCTCATCTCGTTCCACGATTTCATCTGCTACCCCGCATAGTC
CTTGCCCTCGACGACCTGTCGGGAGCCGAAGATGAAGCTGGCCTGCTCAAGTCGACCGACGAAatcaagaagctcatcaA
GGCCGAGAACGACGGGACTGCGAAGGACCTAGATGGACACAAGATCCCCAGCGAACGTATTGTGGTAGGCGGCTTCAGTC
AAGGCGGCGCAATTTCGCTTCTCACCGGTCTCACCAATCCCACCCCGGTGGCAGGTGTTGCCGCACTCTCGACGTGGCTA
CCCCTGCGTGCCAAGATCGCCACCCTGCGAACTCCCACAtccaagacgctcaaggTGTTTCAGGCTCATGGGGATGCAGA
TCCCGTGGTCAAGTACGAGTATGGTCAACGAACCGTCGATTTCCTCAAAAACGAATTGGCACTGAACGACAAAGATGTTG
AATTCCACACTTATCCGCGCATGCCGCACTCGGCGTGCCCCGAAGAGATCCGTGACCTGGCTGCCTTTTTGGAGAAAGTC
ATTCCCGCTCAGTAGACACCGaagcaacactcacgacttcaCCAAACGCGCAAGATTCGCGAGCGCTACATCTCTTTTGT
ACGATAGTTATGACCATGACATTAACTCAGATAAACGATAATGCATTGGTAGCCAAGGCATGTGCGCATTTTGGAGCCTT
CTGCCTAGTGAACCATACTTTCGGATTGATCTTTCAGGCATcatcgatggtgatgaCAATTTTGCCAATGTTTTTGTTAG
CCTCCATCTCATCGTGAGCCTCTTTGATGTCCTTCCACGAGTACACTTTGTGGATCACAAGCCTATGGCTTGCATCGTTG
CTATCGGCGTCCTTGGATGCTCCAGAGATAAGACGTTCAAGGCCTTTTTCTTCGACAAAGCCTTGCACAAGGTTGCTCTG
GTATTCGACGGAGCGCGAACGAAGCGTAGATCCTTCGATTCGCAGACGCTTAAATAGGATCTGTGCAAGGACAGTCTCCT
TGATCTTTGCACCACCCATGAAGGCAAGTAGGATCATTCGACCGTCGCGTTTCAGGCTCTGCAGGTTTCCGTTGAAGTAT
GGTGCGCCGATGAAGTCGACGATCACATCGACTGAGCCTGCTGGGCCTTTGGCGCCGGTATGTTTGGCCAGCTCTTCGGC
CCAGTCGACTGCTTTGTAGTTGAAGCCCTTGTCTGCGCCGACCTCTTGACAgaacttgatcttgtcttCCGATCCAGCTG
TGATATAGACCTTTCCGGCGCCAAACGCACGTGCAAGCTGAATCGCAGCGAGACCGACACCGGAAGCACCGGCGTGTATC
AACACATCCTCGCCCCGTTGCAGTCCTCCAATCGTTCGCAGCGCTTGGAAAGCGGTCAGGTAGTTTTCCGGgatcgcagc
tgcttgcacccagtcgagctcgcccGGCTTTTCCAAGATCATGCGCGAAGGAACCTTAATGTATTCGGCGTAAGCGCCGC
CAACGGCAAGGCCGAAGACTTCCTGTCCGACCTTCCATTGGATCTCCTTGGGCTTGTTAGTGGCTACGATATGGCCAGAA
AACTCGACGCCCATGATCTGCGGCGCATGCGGAGGCAAAGGATAGTTTCCCTCACGTTGCATAATATCCATGCGGTTAAG
GCCGAATGCTTTGATCTTGACCAAtacctcgtcctcgccgagctcgggAACGGGCGCTTCGCCGAGATACAGGTTGTCGG
ATGGACCTTTGCCATCCTTGACCAAGATGGCTTTCATCTGAGATGGGATTTCGGTCGACATGGTGCGAAACTGAACCGTC
TTGAGACAAGTAGCGACGATgctcggtcgagatgagTTGAACTGTTGCCCGCAGCGTGGAGCAATCGATGCGTGGCCGAA
GGCACGCGAAGGTCTTGTGATGATTGTagctcgagctgcgagagTACTCTGGAGGATGGTAGGTGCGAGAGACCGAGAGC
TGCTGAAACCCCGAGCTGACATGCTGCCACGCAATCCTGATTCAAACGTTTTGGGTTAAGTTAAGACCGGCTATACTGTG
AATCTCCGGGCTAGATAGCCGTCGTACAAGTGCCCTGCGAGGTCAGTTTTGAACTCATCTATCTGCGCTCAGCGCGCCCT
TTGCTATGTTCATCTGGCGCCATGTTACTCTACTCACCTTCAAGTTTCCGCAGATCTGGTTGTATGGCAAACTGTTTagg
agctcaagaaggTTGGCTATGGAGAGTCAGGCTAGAACAGTGCGCAAAGAATGCAGCTGCCGGTGTGTGACTGAGCAGAC
ATGACGAAGTGCTGCATGACTTTTCGTGATTATGTGTGACGCGTAttgtattcacgattcacgtttcacgattcgtgact
cgaCTGGAAACTATCGTGGATGAGTAATCCTCGGTCTTACACAGGTCCAAGACAAACGTACAATTCGTGATCGGTGATCG
GTGATGTCCCGATTTCACCTATATTGCCCGTTTTTGGCGCCAAATCTCTTGGTGTGATCATCACCCGCCAGCGTTGTCAA
TCGGCGCCTTTGCAAGCCCAGCATCTGCTGTCGGCTCTCTGCAATTCCGTCGGACTTTCACCTGATCACCTGACTCGTGC
CGTGAAAAGTCGTTGCCCTAATCCTTCAATGGCTGTACGAGACTGGTGTTGACCCCCACCCTGCTAGGCGAAGCGGCTAG
ACACCACTTGAGACTCTTTACTGAGCGCAAGTTCGTAAACTAGATCATGGATCGGCCGATCGCCATACGGGAGGTTCGAC
CACCGTGTTTCCCGCTCCCTAGTTCTTACTTTCTACCTCGGCCTGAAGCACCGAAGTCTTGGCTGGACGTCATCGAGTTT
ATATTGAGAGACGGAGGACAAACGGCTCGACCGTCTCCACCCGATACTTGAACAACCGCTTTCTACGAGACGCATGTTGT
GATTGCGGACATATCAGCATGAGAGTCGATATGGATATCCCCGTCTAGAGTTGAAACAATGTAAAGCGACCTAATATCAG
AACAAGTAGAGGTCACCAAACAAAACTCAAACCAGGGTGCACAAAATCTCGAATCGGAATGGCTTTTCAGACGTTTCTTG
CACCTGAGCAATTGCAGCCGCACCAAGTAATCACCGAGTTGTCAGCATACGGAAAGCTTGGCCTTTCCGAGCCTGGAATG
ACGATATCTGCAACCGCATTCCACtagtcgtgattgctgaTTTACGGTACTGACGATATCAATGCACGTAGAAAAGCGTA
TCTTGGCGACAAGACCGCGAGGAAGACCGATCTTGCAGATTAGAGTTGATCGACGCTACCAAACGAGCGTACGACACCAA
TAGCTGAGCTGTCGACAGGCGCACAGAAAAAATAGTAGCAGTACATCACGATCCTCTTCTGCGGTCGCCCGATGCGAACG
GATGGACCACAATTAGATCATCCAAATTGAGGAGACCCCCACCTCCCCTCTGCGCTTCCGTCGGACTGGCAGCATAGCAT
GCTTTCCAACCAAAGCATGAATTCTTCAAACAAAGCGACATGGGCGAGAAACGACCTTGTCAGAGACATGGTTCCCACAC
TAGACTCCACTTTTCGACAGAATTcgaagtcgtgagtgtcactcgtgactgtacaACAAGTAATTTTCGGTTCTTCATAG
TTAGATCACGAGTATGAGCAGTATGAGCCTCAGGGTCCTGTGCCGCGCTAGTCCTCTTCCCGCTGTTTGACAATTTGTCT
TGATTTTCCAGGTCCGTCGCTGTGCTGAATTGTACGCGTCGGCTTGAGGTGGGCTGCAAGGGCTGCAAGATTTGACACAT
ATATATGTGCGTCGGACTCTGCACAGCAtatcattcacgattgttcTTTGCTGTAAGCCCCACAAAGCACGCAAAGATCA
GGTCTTACCTCGGCAAGGCTGGGGCTTTCGGAGCTGACCTTGGTTCTAAATAATCGGAATGGCGGTGTCGCCCAGATACA
GCGTCTCGAACAGACTCTGGGTGGGTCATTCAAAGACGCACGCCGAGACCATGAGGATTGATAACCTTCTGACACATTGC
TAATGCTGAGGATGCATCATTTGCGATCTGAGTCCATACAGTCGTCGAGTGCATAACGCGTCGATCATCGAAGGAAAGTC
AGGCACGAGATTGGAGATTCGCGTATGCTGAGCTGCATCTTGGTGTTACGCGAGCGATGTGGAAGCAAGTAAACACGAAT
AACTATTTTGaagcaagaatcgtgaatttaCTCTTGATATTTGAGAAAGAGTGCGAGAAAACCTCTGAGCATCTTGTCTG
ACTGAGGTTGGCCACGTTTACCTCGACGACAACACCCATCGATACGGTTCGGGCGTTGTCAACACACCGGCTTTTACACC
AGACTCAAATCGTGAGCCAGTAAGTCTGGGGAGATACAAGATCGTCATCGAACTTGTACAGCGAGCATCGCTTCGCAGGT
CGGGTTCTCCAATCATGAACGTTCACGGCTTGTAAGCAGTGATGTTAAGCCTAATATTGATACGTGAATGAGTGAACTTC
TTCTTTGGCTGGGTTTGGGCCATCGATCAGGTGATCAGCGGGTAAGGCGAACGAACAAGCGCACTTCGAACCAATCAAGC
CGAAATGAAGTAGGCCAGATGCTATGTGTGACTGACCGGAAGCGTAGAAGGTCGCTCAATCAGCTCATGTAAAGGGGCCT
TGCCAGGCACGAGCAGCCACTTGTGGCAGGGACAGTGGGCCTAGTTGGTTACCGCGCCGTAGCTGCCTATGCTCTTGCAA
AGTTCAGATATTGGACGCATGGTGGAAAATAAGCGAGATACTGATAGACATGTGGACTTTGGCATCACGAGGGGGAACAG
TAAGCGAGTAGCATGGTGCGTGGAGCCTCGACTGGGACGCTTAGCATTTTGGCTTTGACACTCCGCAAAACAGGACGGTA
TTTGTGCTGTCCCGCTTGGAACGAACGTACGTCGATAAATCCCCGTCCGGATTCAGAAAAcaacagtcgtgagttacgTT
ACGTTTGGTTGCTTTCAATTTTTCCGTCTCTATAAGTTATATCTCAACCAAATTTATGCAGGTAGCAGCACTCCGCGAGG
AGAGAACGTCTGGCGAATAGGGCGAGACCTCATTATCTAACGATTGCCAGGAATTCCATTTTATTCCTTTATTTGCTTGT
CAAGCCGGGCAAACAAGATTCACCAAGCAAACACATATGTAAGTTTATAAGTTCTCTGCGAAATCTGCCAACCATCCGGA
TATTTACCAAAAACGGTGGCGCCCCTAGCAAGCACAATCAAGCTCGGGCTCAAACGCCGGCCTTTGTGCGTATAAGTGAA
TGCTGGAAAGCCACTTTCCTGGTCCAGACTCTTGTTTCAGACGTCCACACCTCATCGCCGCCTGGAAGCGGCTCACGGCC
TTCACAAGCCTTTGCTGCTTCCAAGGTGTGTGGATTGCTTGTCGGCGGCGGCTGATGTGATCAAGGTTGCTTGCCCCAGG
CGCTAAATTCAGCCGCCTACCTTGTGTCCTAGTACGCACACAATCAATCAAGCATTGCCATGCATGCAGCCTCCCTTTCC
AACAATCTTGAATCAGTTAGTCGCATTCGTGCCTGGTGATTCCTCGCATAGCGTAATGTGTGTTccgctcttgatcgacc
CCATTCGCCGGCTGGTTCACTTTCTTCTCTACGCTCGCTTTCGAACAACATCGCTATCCTGATTTGGTCACGGTCTGTGG
AGAGGAGTCGCTTGTACGTATACGATTATGGAGAGGAGGTCAGGAGCTCATTCCACTTCGCGCCGACACTGAAACTGCCG
CCGATTGTACTTCACGGGCTTGGCTTGAAAGCATGTCAGAGACATATGGTCTCACGCTACGCGACACATCCTGCATTTGA
CCACCGTAATTCAGATCCCGATTCTCCTTCTTCAGCCGCCCATTTCACAACGCTCTTGAACACAGATTGTTCGTCACCGT
GGACAATGTAGGCAGAGCCGATCCTGACTGTCTTGGATCAGCAGCCAGTTTTTGCGCGCTAAGCCGATAAAGTGCTGCTG
AGCGCAAATACAGACGCCCTGCCACTATGTCCCAGAGAAGTAAGCCCCGACTTCGTCTGGTTAGATTGACGCAGCCGCTG
CGCTGTGGAGATACAACCCCTTGCCCGGAGCTTTCTGGACTTTTGTTTTCGAACTGAGTCATGTTCCATTGGCCGAGTCA
CAACTTGACAAGCCCAAAGGTTCCGACTATGATCATCGGAGAGTCCATCACCCCAGACTATTACTTCGTATATATACTTC
AGATGGCTTCGGCGTGTTATGCCAATAGTCCTGTAGTCAACCCTACAGTTATCACTTCCTATACCACGCACGAAGCTTCA
CCATCTCCCATAGCTTCGAACAGCCCACCAGAGCTGTCTTGCTTTCTACACAATGTCGTGCTCAACCCCGTGGCTCTTCT
CTGGTGTGGCAGCATTGCCACGatccagctcaagctccATTTCCTCGTCTCACTGTCGACCAGATTACCGAAGAACATCG
ACCTCATCAAACACTTCCCACTATTCGAGAGAAAGCTGGTGCTCCACCGTCGGTTCTGATGtttcaagctcgtcgacgac
acAGTGTCACGTTTCCCACGACCAGGACTCCATTGATGAGCTCGTCCTGGCAAGTTTCGCTGATAACGCCATCTTCGGCT
CCACCTCACCAAGAAAAAGCAAGTCTACAGGCATGCGTTCTTCGATAGAGTCAGCATGCTCCTACGCCTCATCTAGCTCG
TCGGTGCGATCTCCTCGTACTCCTATCACCCCTCTATTCTCTCATCCCGAGCACGATGCGACCACAATACCCATGCGCAG
CTCTGTCACCTTGCCCATGGTTGCTGAAATTCCCAAGTTGAAGAGACCGCATCTGTCGAGGATTGTATTCGAAGATGTGC
AGTACATTGGTCGATCGCTCGACGTCCCTGTCTCGGAGGAAGCTCATCAGGAGCGCTTCAATTCGGTCCAGCGCTCCGCT
TctactgctgcttgctgcttcaGTCCATCGTCGAGTCGTTTTAGTACATGGAATGGCAAGGATGGTTTGATGATCGCAAT
GGACGAACTCGAGCAGGAGCTCGTCCGTACCATGAACACACTGTCGGCGTCGGCCAATACTACACCGgtctccaccatct
cgaagGCTCGTGGCAAGTCGATGCGAAGACCACACACTGCAGACAAGGCGGCAACAcccagctcgagcagaagTCTTCTG
AAGGGCTTATCGCACACCGCCGCCACTAAATGCATCCCAAATGCTTCGCAAACGCAATCGCAGCGagaatcgtggatgcc
TTCAAAGTATCCAAACGCTGACGAAGGCATCCTCAGCTACAGCGGCAGGCCGATTCGCTTCTCTGCATCCGATCTGACTC
TTCCTTCGGACTATACGGATCTTGTCAGGCGCTCGGACGTACGTCCGATCTCCCAAGAATCGAACGTGTCGAAGCGGTCT
TCGCGCTCTGACTCTAACAGCCCGACTACTGCCGCTCTGGTGTTCAAAGGCCGATCCTCGGGTTCGTCCACCTCTTCGTT
CGGGAACGCTGACTTCCAACAGGCATCCAGCCGTCCAGACAGCTTTGTGACTGCCAAAGATCATGACATTGTCAGTGCAA
ACGCCGTTTCTCTCAACAAACGACCTAGCACCGTCCGAAGTCCGCCCATTATTTCAGCATTCTACCAGCTCCAGAAGGGC
CCTCGCTCGACTCCATCTCTGGCTTCGAGCGAGCCTCCTCGCGACCCACTGCCCCCTCTACCCAGCCTACCGGCTGGCTT
GAGCCATCTACTTAACGGCGCTGCTGTGCCTCCCCCTCGACCTGCCAAGTCGTCTGCCAGGAACTCCACGTCATCGCTCC
GCAACAGCCCTGTGCCTTCCCCACACAAGCCACTCCGTACTATGCCTTGCTAATTTGCTCATAGGAATCCGTAAACCCTG
CATGTCTCTTTTTCTTGATACTGTATTAGACCACTAGCGTTACTGTGCTCTCTCATGGGGAGCTGTCTTTATCGGTTTCT
TGAATATCTCTAATCGTCACCGCAATCTCCCATACTGAACCATTTTATTAAGGCATGCCTGATTTAAAAAAATTGTCTTC
AGATCACTGCATGTTCTCTGATACCCAAACTGCGAATGGCACTGAACCTGTTCAAGTGTATGTGAAGCGTGCACCTGGGA
TTTCTAGAGTTCAAGCGGTCGCGTTAAACACACACGACATGAATGGCGGGCAGGCTTGCGATATCTGCATGCAACAGAAA
CGAAATTTCGTCGGCCAACGGATGCTGGAATGCAGCAGGGTCTTGTGAACCTCTCTGAACCGCTCGCCCTTGTCCctcgt
gattctgattgTGACGCTGGCGTTCCCGTGGCTGTCTCGTGAAAGTAGCACGGCCTACTCGGCCGATCATCGAACCTCCT
AACTTGCATAGAGCCGCGTGGTTCCCACTCTACTGTGGACAGGTTTCTTAACAACGTTAGAAGTCCGACCGAGAGCCAAA
GAGCCGGCAATgacgaatcacgaatcgtgaacgtAAAGTGCAAGCAGCTCTGATTTGCGCGCCTATCACAAAGTTGAAGC
GTCTGACTTTTTTTTGTCGGGGCTTGCTTTTTCGCCTACCGTGCTATGTTTTAGGTATGTTTGCGACACAAGCCAACGCC
ACCAGAAAGCTGAGGACTTGACAGGCTTCAACACGCAACAAAGCCAGGGGAACCTATGCGCATCAAAATTCATTGTTTTA
ATACAAGCGGTCACTGCTTTGCATCGCGAAACATATCGACAgcccaatcacgattggaaACAAACGTGAATCAAGTCGGT
GAAAACAAACTAATGTAGTCTTTTCATTGTACGAGCGCAAACACTTTTTCGAGAAGACTCTTTCTCCTTTTCTGTTGGAT
TGTCCGAGAGGCCAGCAGAGATCCTACTTTGGAGGGTGCGAAGAATTGAGTTGGTGGATGAGCACTTTACCCGGTCGATC
GAGGCCTGGTTTGAAGCCGTTCATGTACATGAACACCGACTGTTTCAACCAAATCGCACGCGGCACGATCAAGGGCTCTA
GCTGTCAGCCATTACAATTTCTCGTAACAAGCAGGGTCAAGCGAGCCTTCAGACTTACCATCAACGAACGAGGTCGTGTT
TCTGTATAGTCGACGACAAGGATCGGGGGTCAAAGTGTGTGTAAGCGGAGGGTGCTAATCAGTAAAACGTGATACAATGA
ATTCCAAAGCTGAACAGTCCCGAGTCTCGGGAACCCATACATCTGCGTAGAACCATCCATCACCGtttgtgattcatgat
tagTGATTGCCGCGGCGAGCTAGGCGTCAAATTCTAACCTTGACGAACAGCCGAGTCGCCCAGCCACAGAAGAGAGAAAT
AGAAAGAAGGAAAAAAGGGGGGAAATGCCCTCACGAATTTGTGCGGTTCCTGGCTGGACTGCTGGACGGTACAGTACCTG
ACTGTCTGCACCTTTTCGAAGTTCCTGATCTGCAGCGCGTTGGAGCCGAGAACCCATCTGCACATCAGAAATAGTTTTTT
GAAATTGTCCCCGCCTCCGACACTCCCTCAACCAGCATGCATCAAAGCGTAGCCGCGTGGTTTCACGTCTCAGAATCTCC
CCACGACCCAAACTTCTGCTTTAAGCGAGATCCCTCCGTAGCTGCATGGCAAACTTCATGTCCCAAATGCGGACTTTCGG
ACCAGCcatgcttgcttgctcttgagTAATGTTTCTGCCTCCTCAGCCCCGAGGCCATGACATACTGTACGTCGTGACGT
TTGATTTCCGTCGCCCTTCACCAAAgattgctgctgagacTTGCCGATCACCTTGGTCTAGTGCTTCGACGTTCGAAAAC
CACGCAGGCAATGCAGCAATCAAACTCCTTCACCCGACACCCGAGTGAGCAGTCACCAATCAACTTGATCATGTCCTTCC
AGATAGCCGCCCTGCCCCGCAAGTTTCGCCGCGGTATACTTTACGATAAGCGCCCGCAAACGGACTCTGTACGCCACACG
TTGAACATACACGCCACGTCAATAATGTCCACTTACTCTTGTCTTTTAGCCGCTCGGCCACTTGCTCCAGCTGCTCGTGC
ACGCGTTGCACGTCTTGGTCCGCATCGATCATCTTGAGGTACCGTATGTCAGTGATGAAGCCCTTATCGAACATCGAATT
GTCGCGTGACGTAGTATTGAGGCTTGTCTGCCCATGTCGTGAACCGACCATGTCGCGCGCTTCTGGCCCTACTTCAGCCA
tgtcttgcttgccttCTTTCCGGAGGTTTTGGTGGCTGTCTCTACCTCTGTCGGAGTCGGAGACCTGTGGTCGCTGCAAT
TTGTTTTCAGGATGGCCCACTTTAGACGCCACCTTGGCTGGTTCCTGTTCGGCCTTGACTCGGATCTCGAGAGCTTTATG
CTTGTTTCCGCCTTGATCAACATCACGTACCACCGACGACACCATCGTTTCGGATGACGGAACATTCCCACGCTTCTTCA
GCCCCCTGACACCAGTCGGAAAAGGCATTACACCTCGTTTCAATAGTGTTGGGGATGCGACGTGATCGAGCCCGTCGTGA
GATGCGATATGCAGTAAGTTCGCGGTCTGACTTGTTCCCAAAAGACAAGCCGATGAAGCATCTCTGAAGGATCTTTGACT
GTCGACCTTGTATCCCGGCGTGTCCTCCTGCTCACGACAGCGTTGACGTGACAACCCCATCTGCTTATAAGTAGCTGTCG
AAAACACCTCGATTGTTTGTCTTGGCTCTACCGTCGACCGAAAGATCCTAGGCAACAAGAAAGGGTAGTCGGAAAAGTCC
GTGTGCTTGCTCCCCGTCAACGTCAACAGCCATCCTCTACCCGACACCTTTCTTGCATCCAAGCAGATCCTCTTCAACTT
TTCAAAATGCTCCTCCCACACGGTAAACGACTCGGAATTCAAGACGTAGATGGGTTTGGCGATTCGACCTTTgacctcgt
cttcttccttgGCTGGATCGCGTACTGGCTCGACCCAGGGGTCTAAAACCGTCGCAATCGCGAACGGATTTTCCCGGCGC
ATCACCTCGATCACCGTGGCACCGCCAGACGAATGTCCGCAAAGCGTCACAAAATCGAGGTCCAACTTGCCCTTTCAATC
TTCCAGTGGCCGTTGCGCTCTTAACAAGCTGTTTGCCGGCAGCCTTTGATTTTAACTTGAAGCTGCGTGCCTGGCCAACT
TGGTTGCCAAGTTACGCGTGGATCGCTGGACGATATCATATCCACGACCCTCATTGATCTCGTTGAGCACGTAGAACGTC
TCCTCGATTTCGGCGTGTCGCATCTCGATCTGATCTCGACGCAAATGAACCTCTCGCTCCGAAGGATTCTCTGCAAACGA
ATGTAACCCAATCTTTTCGAATGTCAAATACGGTACAGAAGCCTTCAGTCTTCCAGAAGATTGGTGTCCGACCATGTGGG
GCATGTGCCATCCGCCCTTTTCTGCCTTGTTGGGCGCCTCTTGGCCTCGCAAGATGCTGCTAACACCGGAACcatctcga
tgctcgatctcggctaCGATGATACCTTTGCTGGCGAGTTCACCGCAATACTGAGAGTAGCTGAGACGGTTGCCAGTCAG
TCCGTGAGAGAAAATGATCATGGGTAATTGTGGCGGTCGCTTGCCGAAATTGCCTGTATCGGCTCGATCGGTATCGTCTC
GTTGAGGATGTGCCTGTCGACGAAGCTCTTCAGGGCGCGCTAGCGGCGGTCCGACTCGGGCTGGTAGTCGGGCTTTGATC
AGTGTCAAGACAGCAGGGCTTGCAGGGAGTGCGAAAATGCCGTACTGGCCGACGTACTGAAGCAAAGCGTTCACTCCAGC
ATGCACCGAACGTCCTAGCCACGCAGCACGTGGGTAGCGCTTCACCTCATCTTCTTACATCGGCAAGGCTGGATAGTATA
TAGTGAACAGTACCGTTTCCAAATGCAGAGTGCATGTCTTTGAGCCCGTGGACCACGGCGACCATTCAGATCGGGCGTCT
TCCGAATCGTCATCCCCCTGACCGCAGTCGTCGCCACATGGCTCTTGGTTGCTGTCACAGTACACACAGTTCGACGTGTA
AGCTGTTGAAGATCGAGTGCTAGTACCGCTGGTGTCAGTTCCAGATTCAGCGTTGTTCTGACTGCGTCGTTGCTGCACTT
GCGTGTCGCGATCTTGTTGCTTTGCCGCGCATTTCTTGATTTGTGTATGACGGTTCTCCTTGGCCTCTTGATCCTGCTTT
CTGGCCCAATTTCGTGCTTTTTTAGCCGGCTTGTTGAGAACACCTGGATCAACAACATTGTTGCAGAAACTGCGCGGCGT
TCGCACCGGTatctcgagatcgagcactCCCACCTTGAATGGTCCACTGTAGGGAGGCAATCCCATCTTGACGTTGCTAG
CGAACAGCACACCTTGCTATTCAGAGCCGAAATTATCCTATGATCGCTGAGAAAAATCCACTTTGAGCACTGTTCTCCAA
GATGATGATACTGCTCGACTGTAAGGTGTACATGGATCGGAAGAAAGATTCGAGCTCATGTTGGGTCAGTCGGCATCCAG
CCGCTCGGAACAATTGCTCCGCGGCAAAGCGAGCATGACGTGCAAAGTTGGCTTACAGGGTTCAGTGTTGCTGGCTTACA
TGCATCGCGAATGCTTTCCAGTCCCCCAATCAAGCCACATAATGAAAGCTGTTGACATCTTCAACGCATCACACAGCGCG
CGAAGGAAGAAACAAGCAACAGTAACATGTAGTGTGATGTCACACGTCATGGATTCGCCCACGTGGCTATGTCAAGATGC
TTCCTCATCTAACAGCTACTTTCATTTTCCACGTTCTATCATGTAGGTTCCacgttcgtggttcgtgcaccactcgtgac
gaCTCGTGGCCCTTTTCACGTTCGTGCTCTCCCACGCGTGTCTCTGGACTACGTCCGCAAGGCGAAAAGCAGCTTGTCTG
GTAAGGCGTCTTGTTAAATCGATATGCACAGTACAGAATTACATGCTTGGAAGCATTACAGCGTCGAACTTTACTCGAGG
TTGGAAGCCACGGATTCGGTAGCCCTTCCGTTGCCAAAGATCCAGTTCCACAGACCGGTCGACTGGGGCTTCTGATCTCC
CTCGATCTTTCGCGCACCGCTGTGCAGCTTGTCGCCGGCATAATCGAGACCCTCAGCGGCTTTGGCTCGGAGCGACTCGT
ATCCGCTGTCAGCCTTGTCCCTGAGGTTGTAGAGGCTCGAGTTGGCTTCGTCCTTGAGGTTCCTGTAACCCTGCTGAGAC
TGGTCGCGCAAGTGCCTGTATTCGCTTTCGGCGGCATTGCGAGCTTCGTGTGCCTTGGCTTCGAGTTCGGACTTCCAATC
CTTACCCGTCTGCTTGATGTCCTTGAAATCGCCCTTGAGGTGGTCATTCTGGATGAGTTGGCCGCGAGCTTCGCCGGCAC
GAACCTCAGCGTTGTACTGCGCAGCGAGAATCTTTTGTTGAGCATTGTGCTCCAGCTGGTCACGGTAACCTTGAACAGAG
CTGCGTGCGTCATCTGCAGCATCTTCGGCTTTGCTCTTCAAGTTGAACCAGCCCTTCTGAGCTTCGTCCTTGGCGTTTTC
GTACTTGTCCTCAGCTGCAGATTTGGTCGAGAACCACGAACTCTTGGCCTGTTCCTCCGCCTCGGCAGCCTTGTCCTTGG
CTGCGAACCAACCCTGCTTCGCCTTGTCAGCGGCCTCGTCGGCCTTCTGCTCAGCCGCAGATTTGGTCGAGAACCACGAG
CTCTTGGCCTGCTCGCCAGCCTCAGCTGCTGTGTCCTTGGCTGCGAACCAACCCTGCTTCGCCTTGTCAGCGGCCTCGTC
GGCCTTCTGCTCAGCCGCAGACTTGGTCGAGAACCACGAGCTCTTGGCCTGCTCGCCAGCCTCAGCTGCTGTGTCCTTGG
CTGCGAACCAACCCTGCTTCGCCTTGTCAGCGGCCTCGTCGGCCTTCTGCTCAGCCGCAGATTTGGTCGAGAACCACGAG
CTCTTGGCCTGCTCGCCAGCCTCAGCTGCTGTGTCCTTGGCTGCGGACCAACCCTGCTTCGCCTTGTCAGCGGCCTCGTC
GGCCTTCTGCTCAGCCGCAGATTTGGTCGAGAACCACGAGCTCTTGGCCTGCTCGCCAGCCTCAGCTGCTGTGTCCTTGG
CTGCGGACCAACCCTGCTTCGCCTTGTCAGCGGCCTCGTCGGCCTTCTGCTCAGCCGCAGATTTGGTCGAGAACCACGCA
CTCTTGGCCTGCTCGCCAGCCTCAGCTGCTGTGTCCTTGGCTGCGAACCAACCCTGCTTCGCCTTGTCAGCGGCCTCGTC
GGCCTTCTGCTCAGCCGCAGATTTGGTCGAGAACCACGAACTCTTGGCCTGTTCCTCCGCCTCGGCAGCCTTGTCCTTGG
CTGCGAACCAACCCTGCTTCGCCTTGTCAGCGGCCTCGTCGGCCTTCTGCTCAGCCGCAGACTTGGTCGAGAACCACGAG
CTCTTGGCCTGTTCCTCCGCCTCGGCAGCCTTGTCCTTGGCTGCGAACCAACCCTGCTTCGCCTTGTCAGCGGCCTCGTC
GGCCTTCTGCTCAGCCGCAGACTTGGTCGAGAACCACGAGCTCTTGGCCTGCTCGCCAGCCTCAGCTGCTGTGTCCTTGG
CTGCGAACCAGCCTTTCTTGGCCTGgtcggctgcttcgtcAGCCTTTTGCTGAGTAGCGTCTTTGGCAGAGTACAAGGTC
GATTTGGCCTGGTCTCCAGCCTGCTCAGCCTTATCCCTAGCTGCGAACCAGCCCTTCTTGACTTCGGCCTCGGCTTCGCT
TGCCTTTTGCTCGACCGTGTTCTTGGCCGAGAACCAGCCAGACTTGACATCGTGCTTCACGTTTTCAGCCTTGTTGGCGG
CAGTGTCGAcagcatcttgagctgTACCTCTGGCGGATCGGTAGGTGTCCTTGACCTCATCCTTTACGTCTCGGTACTTG
TTCTCGATCCCGTGCTTGGCATCCTGGAGCTTGTGTTCAGCATAACCGATCTTGTCGTTGACGTTGCGGcggagctgctc
gatctcctTGGAGACGGTTCCGTAAGGTACACTGCCGGGGAGCTGGTTGGCTTCGTTGTGCTTGAGATCGACACCAGGAC
GCGCGATGGGACCAGAGATGCCTCGAGCGGCAGAGGAGCCGAGAGGGGGTCTTTCGTGAAGCTCGGTGGTGGCGCCGGGG
TGAGGCTTGAGATCTGGAAGCGAATTTGTGCCGGGAGGACCAGCGACATACGTGCCGTTGGTGTCCTTGGCATACTGCTG
CAGCAAGGGATCGAAGACGTAGTAACCAATGCCGACACCTACGGCCGAAGCACCGAGAAGCGGCAGGACTCGTTGTCGGA
AAGCCATCTTTTAGCAAGTTCGTATTGAGTTGCTCGTGTTGAAGAGATTGTAGGTCTGGGAGCGGGAGTACGATGGGATG
TTGCACAGGATGTGACTGCGCTTCGACTCAGAGACGATGGTCGTCgtggagcaagaagaaagggCAGAGGCACGCAAGGA
CTGGAAATGGCTTGTAGACACGGTAACGAGAGACTTAAGAGACTGTTGCTATTTCCGATCCTTCCTCCATAGCACAGCTT
ACACGGAGAGAACGATGCGAACAGAGAAGACACTACAGAGCACACGTCGGACTTGAGGCGTGGGAATGCGATCTATGCAA
GCGGAATCATCTTGACGTACAGGCCGTTTGGCTGCTTTGACGCCACGACAAGCAAAGCGCGCTCACTCGCTCATTCCAAC
AGCGTTCCACACTGACGTATGTCACAAAGCATGAGGCCTCGCACATGTCGCTGCGTGAAATCGCGTCCGAACACTGAAcc
ccattcacgactggGCCCTGACTTGAAAATAGCAGCCTTTGCAAGTCCGAGTTCGTGAGTTTGGCCCGAGCGACGCCATC
CGAATTGAGAATGCCGAGCTattggcagcggcagcgggAGTGAGTGCATCCGTCATTTACGATTCTCACACTTTCAACCA
AAGACTAGATACAGACTATAACTTAAGTTAGTTACTTACAGCTCACAACTGTGAAACTGTGACACAACACCACAGACAGG
CCGCCAGAACTGTAATAGTTATGGCGCTACAGCACGCAGCTTTGTGAGTGACGAGAGAAAAAATCCACAACGGGCGGCCC
CATTCCTCCACCTTTGGAGATGACGCCAAGTTGCATCAGTTTGTCGGAGAATTCGCAACAGGTCACGTGTCTTTCTCGCA
CGGATGCAAGATTCGTGACTAGTTAGATGAAAcactgtgactcgtgactggcaaCATAGACTTGACTGAAGCTTAGATGA
CTATGCTCTCTGACCCGTGACTGCACCTCGTCTTGGGCACGATGAAGATCAATCGCAATACAGTCCTGGTAGGGTGCAAC
GTGGCATTAGTACCCTACCGCAAGCAGCATGTGCCTCGCTATCACGAATGGATGAAGGATCCGCTCATCCAGGAGCAGAC
CGCCTCCGAgccgctctcgctcgaggaAGAATACGAGATGCAGCAGTCATGGgcggtcgacgaggacaaGCTTACATTCA
TCATCCTTGCACTTCCCCAAGAGCATCATGACGCGTCAGATGTTGATACCATCGTTTCCCGGGGCAAGATGGTGGGTGAT
GTCAACATTTTTTTCAATCAAAGGcatgaagaagaagagcaagatcaagggGACCAGACGCGAGAGAAACAGTGTGGCTC
GACGCACAGTGTCGTGTTCGACGCAGAGTGCGAGATAATGATTGCAGGTGAGCTCACATTGTATCGGGCTTTGCGCCCGT
TCATGACTCAAAAGCTGACGCCTGACTATCATGTTGCCCCTTCATCAGAACACAGTCACCGGCGCAAAGGGATAGCACGT
CAAGCGTTACAAATGATGTTCTCGTTTGTCACATCACAACCCACCCCCAAAGCTCGTTCTCTCACAGAATTATCTCACGC
CAGATCTGTGGACGTTAGCAGCGTAGattcagctgctgcgtcgtCCGTCAATAAACAGCACTGCACACTGCCGATTCCCT
CCGATTGGCTCACCTGCAAGATTTCTCTGAGCAACAATGCCTCTATCAAGCTGTTCGAGTCGCTCGGCTTCGCCCGTCAC
ACCATCAGCGAAGTTTGGCAAGAAGTCGAGATGCGCTTTTCCAGCACCGATGCGGCGCTTCGGCAGCAATGTGACAAAGC
CATTCGCCAAATTCTCTTCTGGCAAGATGGCTGAACAAGGACACGGGTAATGATGTAAAAGTGATCGGTCTAGAGATGCT
AGTGTACATGAGTCCATGCAGTTTGATGTGTGATGGCTGAGAGCTCTTCTGTTGTAAGATCCAAGCCATGCTGTGCTCGA
AGATGACGTCGCAGATCGTAGATGCGTTTGAAGCGATGCTCACACGTAGCGGTGACGCTGCTAGTTCCCAAAAGCTGGGT
ATCAGACGTGGCTGGGGCTGTGTCGACAGCATCAGTCATAAACAGTTCAGGATCGATCATCTGTTTATCCAGCGCCGAGC
AAATTTTTGACCAAGGACACCCAAAGATGCGATTCCGGGTTGTGCGCCGTTTCTTAGGAGCAGGTTCACTGGCATCAACC
GACAAACGTTGGGGAGACGCAGCCTCGTGAGGGCCGTTGTGGGAGGCCGAATAGCCTCGGCCGGTCAGGAGGTCAAGCAA
CCTTGGCTTGATCGCAGAAGAAGTAGAATTCGTTCCGTGCACAGACACTGCCTCTTTGTATATCCCCTGGTCGTCTTCGG
ATGTTGTTGTCGTTGAAGATGTTTCCGACCCGCTGTCCTGGTGCGAATCGTCTTCGGCTTCATCAGAGTCCTTCCCCTCC
ATCTGCTCGGGCTGTTCAGAGAGGGAGAACCTGAGTCTGCTACCACTATTGGCTCCCTCCTCCGGCGATAGATGCAGCCC
GGTGCAGACTCTGCGATGGCGCGATGCAAGATGCTTGTGCGCAAACCTGCGGCCGCAATTGGAACATTCAAAAGGTCTCT
CACCAAGATGTGCGCTTCGAATGTGAATAGACAAGGTGGATTTGCGAGTATACACCTTGCTGCATCCGTTCCACGTGCAC
GCAAAGGCGGAAGGCAATGCTCGCACACTTGTGATTGAGGTCGCGATGCTTCTCAGACGAGCGGACCCTGTCTTTCCTGA
GGATGACGAAACGACGCTGAGAGCGGGAGAGCTGAGGTCGCGGAACACACCGCCCCGTCGAGGTCGTGATGAATGAAGCT
GAGCCGCTTTGCGAacgagctcttcctctgTGAGTGGCGCAGATTGgacgagcgtcgagctcaaaCTTTCATCCCACGTC
AGCAAGCGCTTTCCTTGCTGCGGCAATGTCTGCCCGTCTGTCTCGTGATGCGATGGGCATCCAATCTGAGTTGAGCTTCC
CATATGTTGGCCTGATACGTGTGGCTGAGCATGATGCTCCTCCTCTTGTTCCGACATGGATGCATAGCTGTCGTCCGACA
TTTCTGCGCGTAGTCGATTGCGTTCAGACTCATGGCTGCCCTCGAGGAGTTttgcttccatctcgagtCGGAGTTTTCGT
TCTTCGTGCCTACGATAGTGGGCTCTGAGATTGTCCTGGCGCTGAAACTGCTTCCCACACTCCGGCCAGGGGCATATCGG
TGGGTGAGCTTGTTTCATATGCGCTTGCAGAGCGGACCAGGTGGGAAAAGTGTAAATGAAAGGTCCTGAACCTTGGCTAT
CGCCCTGTTGAGGCTGCGAGTGATCCATGGAGCAGGTGTATCGTCCGTCTTCGTGAGTACGAGAGTGTGTCTTGCGTTTC
GAGTTCGCCGCAAAACGTTTGTTACAACCAGGAAAATGACACGCGAACGGCAGCGCCTGTGTGTCTGAGATTTGCATTTT
CTCTTGGCCTTGCTCGATAGAAACGTCGACGCCTTGACATATCGGAGCAGAAGGTCCACTGTGATGTTCGCGGATGTGCT
GACGGAGGTGTTTGCGTTTGTGAAACGACATTTCGCAGCCATCCTCGGTGCAGACGTAGTCATGAGCACATGACTCGATC
GCGTCGGAAAAATGATCGTCGTGGCAGGCTCGTACGTGGTTCTTGAGCTGACTCGAGGTCCAGAACTTGAGTGTGCAGCC
TTCATACTGACATGCAAACGGCTTTTCTGACGCATCTCGATGGCGACGTTGGTGTGCTTTTAGGTGCTCGTTCCTCATGT
AACTGGCACCGCACCCTGGATGGTCGCACACGAATGGGCGCTCGCCTGTGTGACTTCGGATAtgctgagcaagcttgGAT
GGTTTTGTGTAGCCCTTGCTGCATCCTTCATAAGGACAGACATATGATGGACCACCTTCTGGTCGGTTGCTAGGGCCAGG
TTCCGTTACCCTGATAGGGGACGATGCAAGGGAATCCGGATCCGGATGCGGAAGACGATCGCCCTGTTCAGCCGTgatca
tgtcgagcgaTGCCGAGAGCCTGGACGCCTCATACCTTTAAGCTGCCTCTGACGACTTCTTCTGCCGAAGCAGGGCTTCT
GATTGTCGCAAATGTGGATGGACGGATGGTGGTTTGAAGAAAGAGGTGAGGATGGCAAAGCCTGCAAGAAGAAATTGGAC
GCTTCGCTGTTGACCAAAATTAcaaaaaaaatcaaaatcAAAATCCTGAGCGTGGAGAGGCGCCAAGTCTGTTTCTTAAT
GTGAATTTTACGTGCAGCTGGACCCTGAAAGTGTCATCAAAGTCAGCCAGATGATGCCTTGGACCAGGCCTTCCTTCGCC
TTGAACAGACCGCGTTTCTTTTCCCTTTCCACCATCAACCATGACGTCTCTCACGTGAATCCTGGATAAGACCGGAATGC
TGAAGTGCGGCGTTGCTGTCTTACTAGGACCATATTAGTCATGTCCAGAGCACGGCGCGGAACAGAGGCAAGCATCCCCA
TCGCGTCGGAACCTATCGTTCTACCACAACTCACGTTCGATCGTCGTAACAGCAAGATCAATCAGCTTCAGGCTTTGCGT
CAGACTTTGAATCAAGCCGCAGGGCCGTCGACGATTGATTATGAAGTTGAGCAGATCCGCGATGCGATCCAAGCTAAAAC
TTTGGACGAGCACTTTTCCACTGCCGTGCGGGAACGGTGGCAGACGTGGTCGCGCAATGCGAACCCGTTCCGCTCCGACT
TAGCCTCGTCGGCTGCTTCCGAGCTCAGGTCGGCCGAGGAGGTAGTGTCAAATTCCTCTAGCCCGTCAGAGGACTCGACG
ACGGAAGAGCCGGACGAGCAAGTGGCAGACGACTTACCaaacaagaagaagcgcaaacgGGTCGTCCGTGCCAAGTCCAC
CAATAATCAAAACAACAAATCCGAGGCCGACTTTGTAGAGACATGGGATTCGATCCGATcagagcgagaagcgcttcTGG
GAGAAATGGACGCAGCGCTCCCAAGTGCTTTTCGGTTCTCAGAGAGACAGCTCAAGGTGTACGCTCACCGGCTCAAGTCG
AAATAcatcaactcgctcgaTCGACCGTTTCAAGTAAGAGACGTACACAGGTTGCTCCATCAAACAAAGTTACCTGATTC
TCCGTCGGACAGCAAAGCCTCTCAATCTGGGCTTTTCGCGTCGTTCGATGCCACGAGCACCCAAAGACAGCCCTGCGTGC
TAACCATTTCCTTCTTCAGTAGTAGCATCGATGGGACAAAAGAAGATTTCGTCGCCCAAAAGGATGCTGACCCATACGTA
CCGGCAGATGATATGCATGGAGATAACACGAGGGATGACTATGTCAAACGCATTTGCGGCGATGGACTGGGAGGAATGAA
GCGCGCACAAACTGTGGAACTGCTTTCCACACAAACCTTGTCGGATCTGCAATCttcgctctgctgctggtccGATCAGC
AGCCAGAACGTTATGGATGGCACGAGCGACTGCAACGGCACTTACACTCCAAGAACGACAAAGCAGGTGCACAAGCCAGC
CGTGGCAGTGACGACGCGCAAGAATTTCACGACGTGCGCCATGCACGCTTCACGGGTAGGTGTAGGCAGACGGACGCAGC
TCTGATCATCGAGAACAAGCTGTACACAAAGGGCACTCGACATGGCGATGCACCATACGAATCTGACTACGCTATGCTAC
TGGAACAGTGGAAAGAAGCCACAGGCCACGCAGACGTCCAGGTTGGTTGGACTTCAAACGGTGGCGATCTCAGTCTGCGC
CTCGATCGGCTTGAATTCATACGCACAGGTCAGCCGTattggctgctgcatcaGGGCGATTGTGTTCATTGTTTTGTCTT
CGAGCAAGTTCGAGCGCTACGCCCGGGTGAAGAGATGGCGCTTCGCAAACGTCCTCCCGCTGAGACCAACGTTGAGAACG
CTTCAGTCCGAACTACGTTTGTCCCCTTTCCTCGTATTACGTGGCTCTCCACTCCAACCATGCTTCggtttgctgctgat
cacAACCACAATTACGGTCTCGGTCATCATATTTTGCGATGGGAAGGCATGCTCGATCTTCCTCAAGCCTCCCAAAGCGT
AACAGACAAGGCGGCAGGGGAGACAGGCTCGAGCCAAGGCGAGAATGACCATCAAAATCGATGGCAGATTGCCAATCTCA
GGACTAGGCGTAAGGACGAAGGAATGCTCCGAAAAAAGCAGGGCAAATGTCTAGCGTGTTTGCTGCGAAAAGCACAAGTT
GGCATTTTAGGGGGAGAATCGGTTCGCCTGCCTCTCGCGGCGATCAAGCCGGAAATGCAAGACAGCACACAAGACGAGCC
AGCTGTCAATGGTTTGGATGATCACCTTACGTCAATTTGCACATCATGCGCTGCCCTCCTAGGTCTTCCGACAAGATCAC
CATCTACGGAAACGGCAGCTGAGACTtgtgtcgagctcgactggGAGCGGATCGCTACAATGGATTCTCATTCGGGATGG
ACCATTTTTCCCCTGTATTGAAGCGCGGCTGCAAGGTAGGTGGTACGCACGCATCACACTGAATGTCACAATCAGCGTGC
GCTTTAGGATGCGCTTTAGGAACTAAGAGTGGTGTCGACTGTCAGAGGAGGAACAATGGAACAAGCGAGCACATCTAAAT
GCAGGATCAGTTCGAAAAAcaggagcaagaggaaTGGTGTTTGTATAGCCATCGAAAGAGGATGCGAGGGATTGATTATC
GTACAAAGACTGTTGGTGCAGAGTGACGCGCAGGTTGTCGGTTCGAGCGTACAGTGACTCCTTGAACCGCCAGAAGCCAT
GCTTGCGCATGAAGTTTTGGATGAAAGTGTCGATCGCTTAGGCGTGAATCTTGGTCACGATACCGGTACCGACGGTCTTA
CCACCTTCACGGAGGGTGAATCGCGAACCCTCCTCAAGGGCAATGTCGTGAACGAGCTCaccgtcgagctcgacattgtc
acCGGGCATGACCATCTTCTCGTCGGCGTCCTCGGTTCCGGGAGGGTGAGTGAGCGAAACAGTGACATCGGCGGTTCGGA
TAAAGAGCTGAGGTCGGTAGTTGTTCATGAAGGGGGTGTATCGACCgccctcctccttcttgagAATGTAGACCTGAGCA
CGGAACTTCTTGACAGGCTTGATAGAGCCTGGGATGACCATGACCTGACCACGCTTGACCTGCTCTCGCTTGACACCACG
CAGCAAGGCACCCATGTTGTCACCGGCCATACcctggtcgagctgcttgtgGAACATTTCGATACCAGTAAGGGTGGTCT
TGAAGGTGttgccgagaccgaggatCTCAACTTCGGCACCCTTCTGGATGGTACCACGCTCAACACGACCGGTGACGACA
GTGCCACGACCGGGGATAGAGAAGACGTCCTCGACGGGCATGAGGAAAGGCTTCTCGAGATCACGAGGGGGAAGGTCGAG
CCACTTGTCGGTCTCTTCCATGAGCTTAAGGATAGCCTGTTGGCCGACTTCGGGGTCACGGCTCTCAAGGGCCGCAAGGG
CTGAGCCAGAGACGAAGGGAGTGTTTTCGCCGTCAAAGCCGTAGGTGGAGAGAAGATCGCgcatctccatctcgacaagc
tcgagcatctctgggtcgtcgatctggtcgACCTTGTTGATGAAGACGACAAGCTTCTTGATACCGACTtgcttggcgag
caaaAGATGCTCACGCGTTTGAGGCATCTGGCCATCGGGGGCcgagacgacgatgatggcacCGTCCATCTGAGCGGCAC
CGGTAATCATGTTACGAATGTAATCGGCGTGACCGGGGCAGTCGACGTGGGCGTAGTGGCGGTTGCCCGTCTCGTACTCG
ACGTGGGCGGTGGAGATGGTAATACCACGAGCGCGCTCTTCAGGCGCCTTGTCAATGGAGGCATAGTCGATGAATTTGCC
GGTGCCCTGAGCCTCGTGGAGGGTCTTTGTGATGGCGGCGGTGAGAGTAGTCTTTCCGTGATCGACGTGGCCAATGGTAC
CGATGTTCATGTGCGGCTTGGTACGTTCGAACTTGCCCGACTCAGCAGCATAAGTTCGCACCTGcgaggcgatggcgatg
cggGGAAGGGGAGCAGCGCATACTCGAGCACGGCCTGCGAGGGTGGAGGCAGGGTTGGTGGAAGGGCGAGTAACAAAGGT
GCGGGCAGCAGCGGGAGCGGCGGCAACCACCTTGTTGGTGGCCAGCGGCCtgacgacgaagcgagAAGCCTGAGTTCGGA
GGAGGCTCATCTTGAATGCTGATAGGCCAGATCAAGAACAGAAAGAATTGACAATGAAAAGGTGGAAGGGGTGGAAGGGG
TGGAAGGGGCGGAAGGAAGGAGAGCGTTCTGAATCGGGATTACAATCTTCCGTTGCTGGCTGCCTGACACGAACGTTTTG
GAAGAATTGGCCGTGCTTGCcgaaaaagtcgtgagtttccAGCTTCAAGCCTCACAGCCTGTGACAGAcagccacgagca
gcagcccTTTCGCTTGTCCTGTTTGCCCCCGCGTTCCGAATCATTTTCGCAGCTTTCAGCCCTTTCCGACTACAAGGTAG
GTCTCGTGTCTTGCCATGCTCCTCACGATATGTGTGAGCTTCATAGCTTGAAGCCATGAGTCTCTTGGCACATTACATCT
GTCTTGTGCTAAAAAGAAACACGCAATGTTCTTACCTTGTCGCAGATATCAGCCAGGCAACTAATCTGAGAATTGCCTAC
GTTGTCACTTGGTCATCGTCGTGAGATTATCCAATCACAATTTTTTGGTTAGGACCTGGGATGTTAGCGGGAGAAGAAGT
TTGGATTTCCTTTTGATCGCCTCTCCTCTTgcctattcgtgattgttctgATTTCTTTtcgttttttttttctttttttt
ttctaTTTTTTCGAAGACTTCTTTTGTAAATTTGGGCTGATCGCCGATGCATCTCGATTTTGCACAGAGATCTTATTCGC
GAGGCACAAGCTTCAACTTGTGACACATGAGCTGCGCTTCTGCGCGCTCGACGAACCGATCATCTCAACCCAGCGCATTA
TCAACCCGTCCACAATTCTCCGTCGTAACTTCCTCACCTGCTACTTCGCTCCGGCTTGTTGATTCATCCTCTGCACCACG
CACGACCTTGGCACGAACAACAGCTCTTTGGCAAGACTGGCCGATCGCTTTCTGTCCTTCTATTCATCCCCTGCTCTCGA
ACAAAGCTCAACTTAAATTTCTCCATCTTTGGCACTCAGGTCTTGaccctcttcttctcggccAGGCGCCCGAGCTTGAG
CCACGACACTTCACGATGGACGACAACATCGAAATCAAGCGTGAGGACCAGACTTCGCATGCACTGGTCCCAGACAAAGA
CAGGAAATCGAGAATCCAACACGGCGGAAAGAGGCCAATTGACCCTTTCGCAGcggaagatgacgatgaagaggaggaaC
GGGGCGATGCCGTCGACGaacaagaccaagacgatgacgaagacgatgatgaagatgacgatgatgatgacgacgacgaa
gacgatgacgaagacgatgaggaGGATGATACCGCACGCGGCCAACGCAGACGTGCCAAAAAGCAACGTCGCAACCGTTT
CCTCGATGTGGAAGCCGAGGtagatgacgatgaagaggatctcgacgaggaagaagaggagctCGCTCGCGAGGACGGCT
TCATCGAGGAAGATATTCCCGACGATACCGAAGACGTTCAGAGACGCGCTGCCGCCGACAACCAGAGGCTCGACCGTTTC
CGAAGACAAGAGGAGGACACCAACGCAGAAGCCCTCGCAGAAGAGCTGCGCCAGCGCTATGGTCGATCCGCCCGATATGC
TGCACAGTCCGACTATGCCGAGGTGCCGCAGCGCCTGCTCATGCCCTCCGTCGAGGATCCTAGTCTTTGGGGAGTCCCTT
GCAAGCCCGGTCGTGAGAGAGATATCGTCATGACACTCGTTCGCAAGGCCATGGCCGAGAACTTTACTTCCAGCCCCATG
CGCATCATTTCAGCCTTTTGTCGAGACTCTATCCCCGGCAGAGTATACGTCGAAGCGCGTAGAGCCGACGATGTTGTCAA
GGCCTGCAACGGTCTCGCCGGTGCTTATGCGCGCCAAACCACCTCGCTCCATCTCATTCCCATCTCAGAGATGGCggatc
tgctcaagctgcaaaAGGTTCAGAACGAGATCCAAGTCGGCGGTTGGGTGCGTATCAAGCGTGGAAAGTATGCTGGTGAT
TTGGCTCAGGTCCTCGATGTTTCCGAGAACGGTGAAGAAGTCGGTCTCAAGATGATCCCGCGTATCGACTTGAACCCGAA
AGACAGTGGACTCTACACCGACAGCTTGGGCCgcaagaggaagaagggTGCTGGCTCGTCGGCTACCACTGTGGCCTTCC
GTCCGCCACAGCGTTTTTTCAACCCTGAAGAAGTGCAGAAAGCCTACCCAAGAGACACGCCAACCAAACGTGGAAGCCAA
TGGGTCTTTCAAAACGACAGTTACCGTGACGGCTACCTCGAGAAGGACGTTCGAGTGACAGGTATCATCACCGAAAACGT
CAACCCTACGCTAGATGAGATCACCAAGTTTGCAGGTGAgagctcgatcgaggaCGGCATCAACAAGCTTGGTGCTGTCG
ATCTCAGCCTGATCGCCGATGCCAGCAAAAAGGCCACCGAGGCGCTCATCCAACCCAAGGACCAGGTCGAGATCTTTGAA
GGAGAGCAGGCAGGTGTCTACGGTACCGTCAAGGCCATCAACAATGAAGtcatcaccatccagctcgagcacgaggaTCT
CATGGATCAGATTGTCGAGGTACCAGCACGCAGCGTCCGAAAGCGTTTCAAGCCAGGTGATCACATCAAGGTCATGTCGG
GCAAGCACGCCGACGAGACGGGTCTGGTGGTCAAGGTCGAAGACAACGTCACAACCTTTCTTTCGGATCTGTCAATGCAA
GAGGTATCGGTATTCAGCAAAGACATTCGTCAAGCTGCCGAGGTGGGTTCCGGAGTCAACGTCATCAGCGGTTACGAGCT
GCACAACTTAGTtcagctcgatgcgcagACCGTGGGTATCATCTTCAACATCGAGCGTGAAAGCTTCAAGGTGCTCGATC
AGACTGGTCAGGTTGTCACGGTCAAGCCGCATCAGATCAGCACCAAGAAAGACACGAGCCGCGCATTTGCGCTTGACCAC
GACGGTAACGAGATCCGCGCAGGAGATATGGTCAAGGAGGTGGCCGGTCCATTCTCGCGTCTGCGACAGGGACAGGTGCT
TCACATCTATCAATCCATGGTCGTCTTCCTGCACAACCGCGAGTACACCGAGAATGGAGGTGTCTTTATCGCACGAGCGC
GGTCTCTGGAACCTTTGGCCCCCAAGAGTgtgtcgaccaagacgaaaAAGGACGGCGGCGATCTTTCCAAGATGAACCCG
GCGCTGTCCAACCTCAGTGGCGGAGGAGCCAACGATGTTCGCGTCGAAGGTGTGCGACGGTTCGGCGGACGCGACATGCA
CAAGGGCAAGAACGTAGCCATCATCAAAGGACCTTACAAGACCTACCGCGGCCGCATCACTGAGACTACGGGCAACATGG
CCCGTATTGAGCTCACCTCGGTGTCAAAACCCATCACCGTCAGCCTTGACTGGTTGGTTGAGAAAGACCCCATTACTGGT
CGCAGCACCAAGTTGAACGCTGGTGGCTTTGGTGGACCCAGTCGTGGCGGCCACAGCGGAACGGGCTCCAGGATGGGTGG
CGCGTCAAGCAACCCTTACTCGTCCGGCAGTACCTCGATGGGCGCCGGTGGCAGATACAATCCATACGGCGGTTCGCAGC
CGGCCGCAGCTGTCGGTAGCTACGGTGGATCTTCCGGCACTGGTGCAGGCGGTTACGGTGGCTACTCGCAGCCTGTTGCA
ACATCAGCCGCAGGCGCTAGTGGTTATGGAGGAACGGGTGGTATCGGTGCCCGAACGCCAGCGTACAACCCCTATGCTGG
AGATGGCGGCAAGACACCGGCCTACAATCCTTACGGCGACGGTGGTAAGACACCAGCTTACAACCCGCTTGGTGATGGCG
GAAAGACGCCTGCATACAACGCGGCAGCAGATGGAGGACGAACACCAGGATACAATCCTTATGCCGGCGATGGCTGGTAA
ACATACATAGGCCAGACTAGCTCTCTGCGTTCCTTGATCGCCATGCTCCTGTTCCTGTTATACAATCATACCAATTTGGC
CTCGGCTACAACACACTGTCTGTGGAGTTCGATCGCACAGCTCTGCAGTCGAGTTTGTGACTGGCAAAGTGCAGAGGGAG
GGACGACAGTCGCAGATGATAACCATGTGAGCAGTGAGTTGAAAGtacaaatcgtgaatacaaATGTGCATCAAGTTGAA
AGCGGCCAGTATTCGTGACTGGTACAAGCTTGCTCGTGTCGATTATGTCGGATGCTCTACTTTTGGAGATGCTCCTTCCG
AAACCAGCCGAGATCCGAGTCGGACTGTATCCTGTTGAGGGTTCGGGTCATTGAAGCAGCTGAACGATGTCGCTCAGCTA
TGACATCTGGATGGTTGTGCATGGTATGCGGTATTGAGCAAAGAATCGACTGCagatgctgcttggccaccTTGAGCGGG
GATTCAAACTGATCGTATGTATCACGAAAGTCGAGATATTCTATTGCCATCTCCTTGGCCGTGGGCAGACGGGCATGTTC
ACAGTCTCTGAGAGCAGGTCGGAAGAGAGCAGGATTCTGCAAGAGCGTCTCGCCTACCATGACGCCACTTGCGCCTGTAA
GCTCAAGGTTGTTGACGACATCTTGCCAACATTGCACGTTTCCATTGCTGACCACAGCTGTGTCTTTGTGCGGCTGTTCA
GCGCTTCGGAGCAGACCTTGTGCTTGCAGCGCTTCTCTGACCTTCACTACTTGATCGAGATCCGCCAGTCCTTTCCTCCT
TCGTGCAGACGATGCGAAACGAGGATGTACAGTGACAAGACTGCTACCGGCATGAGCAAGCATGACGGCCAGCTGCGCAG
TCTGCTCCTTCGGCACCGGGAGTCGGATCTTTGTGGTAATCGGTACATCGACCGCTTGCACCATGCCTGACACGATCTCT
GCTACGAGTGGCCAATTCTGCTTTGGCAAAAGGCAGGCGCCGTAGTGACCTTGTTCAGCATGTCGTTGTGGACAGCCCAA
ATTGAGATCGATGGCATCGGCATACGGAGCTACTCTGCGTGCGGCTTCtacgagctgctgcacgtTGTTTCCAGCAAGCT
GCACAACCTGGGGCGCTGACTGATCGTGGAGAGGGCTCGCTCTGTAGCGGGCCATGTTTTTCGTCGCATTACTGCCCATC
TCGAGACTTTTGAGGAGCGATTCAAGCATGTATTGATCGGAACTGAGCTCTGGGGCGAGGTACATTTGGGTCCAAGTCAA
TGTGGCTCCGTTCTGTACTGTCTGCAGCCGGAATGCAAGGTCTGACTGACCGACCATGGGCGCAGCGCAGTACAACAAGC
TTTCGAGTGGCAGCTTGTGATTGACAATCATCTTGGCGTACTCTTTCTCGCTCAGTTGCCTCTGGACCGCTCAACGCGAG
GCAAACCTGAGcaacgacgtcgatgacTGATCAGAGAGCAATATCGGTGGCGATAGCATTGTCGACGATGGGCATTATGA
AGTTGGATAATGGGCCAGGTAAGCAGTGACGAGCACGACAAagtagtcacgagtgaagGAACTAAatccattcgtgattc
acgattcgtggttcttCAGACCAAATAACAGGTCACGTGATCTGCACcccttcacgcttctttTCGAGATGGCGCGCTGG
CGAGAGCAACACCCGACtcgtaatcgtgaatcgtgctGTGATGGCTGCAACACGCGGCTGACTTTTCGTTCCCACTGGAA
TTTCGGCCCATCCGCACCAAACGCGACTCGAGGTCAGGGCGCGTCTGCTTTCGGTGggcgagaccaacacaAATAGCTCG
GAGCAGCCGACGATACGTATGACGTCCATCACCTCATCAATAGGCTAGCGATTCGCCAGTCATTAATCGTCTCCCTGTAA
ATCACCTCTCTCGCACTGCTACAGATAGAGCTTGAAACGGGATCAGCTCAACAAGATGCCGTCACCACTCAAACCACGAC
GATCACCACGATCCAGAATGTCGCTTGCAGGTACCGGATCAGGAGGCGTGCCTCTTGGAGGCTCATCCATGACCACAAAA
TCATCCGTCGCCGATGCCACTAAGGAGAACAGCAGATCTGCTCGCCAATCCTCGATCGCTGCCAAGGATGACACTATGAA
GGCAGCAAAGGAACGCGTCACCTCCAAGAAGCGTGCTGCGTCCGTCGGGGGCAACGAGCTCGATACTTTGCTAAAGGAGT
CGAGCACAAAAGCAAATGCCACTGTCGCATCCACAAGCAGACGCAACGCACCAGCACCACGAAAGAGTGCCATCCGTCAG
GTTCCGCAAGTCTTCCTCAGTCCTACCGGTCTCGTACCGAGTCCTGAATCCAGAAAGGGACTATCAATGCCTTCGCTTAC
GGAACAGATTGCTCAGATTGGAAAGTCCGAGCCTGTTGCCAATGGAACTTCAAGCAGGACCTCGCTGCCCAGTATCAAGG
CTGCAGACCATACTGTCGGTTCTCGCTCAGTCGCCAGCGTCAGCCATGCTCGCGACTCTATACAAGCAACCGCCTTTGCG
TCCCTTACTGGTGCAGCAACCAGCGTTCTTTCCGCTCCaagcgctgcagcaccCGCGCCGAGGAATGCTGTCACTCAACT
CATTCGACCCAAGCGGAGAGTCACATTCAGCTCAAGGCAAGAAAAAACCGAATTCGCTCGCGATGAACCCACCCTCCgtc
ttggcagcttgaGAAGGGAGCAAGTCTCTCCGCCATCGACACCCGCCAGCTCTTCCATCGCCAGTGCCGGCTTTGCTTCC
TATATCCAGTCTCAGGGTGATTCTAGCTCCGAGAGCGACAGCGAGAGTGAGTCGGAATCCGATTCTGATATGGACCTCGA
TGCCTCCAACGAGTTGGCAGCTAGGTCGCTCGCCGCCTCCATCGCAGCATCTTTGCCTCACGATGACTCGACTTTCGATC
CTTCCATGGACTCGTCAATCGACGACTCCACCGTCAACATGGACTTGACCGGTACACATGGCTCTGTCAACAAGCGTCCC
ATCGCTGATGATTCGACTGGTCAGATATCTATTAGCCTAATTGTCGAAGGCGAAGAATCAGTGCAAATGGACATCACCCA
GGCCTTTGCTTCGGCACCCGCGCTCAAACGCAGAcgaagcagcaacagcgctgctgcagacgAGTCCACTTCGACGGATG
CCTCGGATAGCACGGAGCAGGGTGCAGATGCCTCCGCCATGGACTTGGACCAGACTACCACGATGGAGTTTACCGGCGTC
CACGCTTCCAACGGCGGCCATGGCGATTCCGATGACTTTGACAGCGATTCAAGTAACGGCATGGAAATGACCAAAGCCAT
CACCACCAGGATCGACGCGAAGAGGTACGGAGACGCGACGACCACCGTGATCACCAACTTCCCCGAGGCGAGCAGTAGCG
ATTCTGAAGCCGACGACACTATCCAGCCAGATGCTACAATGCCGATGGAAATGACTCGCGCTGTTACAGGCTTGATTCGT
GAGAAGGACCATGCATCCAGCGACATGGATCtcgtcgactcgagctccaGCAGAGCGTTCGGCCCTGCTTCGTCCGACGA
CATTTCCGAAGCAATGGACATGACTATGCCCATCAACTCCAATTCTTCGCCCTCCAAACTCAATCGTACTCCCTCAAGGA
CGGCCATCAAACTTGGCACTGGTGCGCCAAGCCCATTCCAGCCAACGCCAAGCAAGTCGCCAAGCCGATTCCGCCAATCT
TTGCGCGGGGGTTTGGCTGCTCTCGAGGCGGGCACCCACTCGCCCGCACAGCGTGTCGGAGGCACTTTGCCGCCCAAAGG
ACACATTCCTCGTGCTAGCGCGCCCACCGACGCGAGCTCGTTCAAACAATCCATCATTGGCGGCATCGCCTCCTCTTCCT
ACCAGCACTCCCCAGCGAGACGAGTACAAAAACAAGAACCAGCGGACCCGAGGCCTGCTGCTCCGCTCACAGCCGAAAAT
CTGGCCGAAGCGGGTCGTTTGGCCTCGGGACGCGCAGCTAGCGCGTCGCCCTCTTCCCAGAACAAAATCTCAGCGGCAAC
CATCCTGGCTGGTCAGCGCAAGTCTTTGAGTAGCGTTGGGTTCAACTGGCCTTCTGGGCCTGTAGCATCGACAGCACGCT
TCTCGCCCGCGAAAGGGACGAGTCCAAAGCGCCGTGCTGgacgctcgtcgctcgttgCTGCAGTCTTACCTAACCTATCT
CCAGCAGTAACAAACGAAGACTCGTTTCATTCTGCGGTCGAGCCTAGTAACGCGAGCACAAAGAGAAGTGTCAACGAGCC
ACAAGACACCTCTATTGTGCAGTCTGCAGCGTCCGACGCCAGCATTGGCGTCGACAGCTTCGACGATTACAGCAACGATG
AGCGCAACCAGGTGCCAGTCCAGATGCCGCTCAACGACTTTCTTCGGTTTGTCGGCGTTCATTTCAACGATGACATGAGT
GCATCGCGCCGCAAGCCAATCCCGCCAGCCAAAGAAGATCAAGCTACTGGGGATGGTACTGCAGTATCGGCACAAGGGCC
CGTCTCGATGATGCGTCTGGTCAGAGCAGCTTGCGGATCCGTTCcgcagctcgaggctcTGCGAGAAGCCTGCCGAGAGA
TCAAGGAGCAGGTGGATGACGGACGAGAAAAGATGGTCGAAATGGAACAGGCTTTCTACGATTCGCCGCCAGAGTTTGTC
CGCGAAATTATGGGCTTGCAGAACGAAGAGGAGAGGCGAGACATGGAGGCACAATtcaagctgcagaagcaggCCGCTCG
TGCTCTTGTCAGCGCCGACTACTACGGCTGGCGACTCGACAAGGAATTTGACCAGGAGATGATTCAGACGCTTCAAGCAT
ACCACGGTCGATTGCAATGCGATCTGCACATTGTTAACACCAAGAAGGAGCAGCTCCAGCAAGAGATCCTGCCCGTGCTA
CGAGTTAAACacgccaagctcaaagcTGATCTTGCcttggccaagcagcgtcaagcCGAGATCGATACGtgcgatgccga
cgagctcaagggACTGTACTCGAGTatcgaagagcagcacgagGTGCTCGAATCAATGCGTGCCAAATTGATGGAcgtcg
aagagcagcaTGAGCGTCTGCTTGTTCGGCTCGAGGAGAATCGCGAAAAGATGGCTGCAGCTCAGGAGATGGTCGATAAG
GCGCATGCTACCGTCGACCAGATTCAAGGCTACACACGTGGCGAAGCAGGTCGTTTGCTGCGCGAGATTCGCAACCTCGA
GAAGCTGCATCTTGTTCGTATTCTGGACAATGGTTTCGACCcgacgctcgacgaggtggagaagGGAGCCGAAAATGTTG
GCCAGGGCGGTAGTCGCGATGTAGTGCTGATGCTCGACAGCTGGTTGCAAGTTTCTATGTCGCTGTTGGCTAGCAGCACC
GCTCACCAACTTCCGACCAACAGCAAGGTTTCTCGAATCCAACTCAAGCAAAAGGGCACGAAAGCCAGCGACGAAGACAC
CAACCTGGTGCGCAAGCTATCAGTTCAAATCCTTCAAAGTGATTTCGACGTCGAATTCGCCGACAACGTACCACAAGATG
CACTTGTCATCCTGCGCCGCATCTCGCAGACACTGATCCGCCAACGCATCCTGttggccgagatcgagcacctTCGCTGC
CGATTCCCCGTCCAACTCGTAGACGACAGTTCAAAGTTCCCTCCGACCATCCTCAACGATACACCGGATGCATCGACCAG
CTCCTCAGCATCAGCCGAGCGTGTTGACAACGAGGTGGCCTTGCAGGcttcggtgctgctgcccaaGAAAAGGAGCAAGA
TTGTCATTACAGCCACCTCTGACCTCAAAGGTGCAGGCGAAAGCCGATCCATCTTGCTGGTTGATAGTGTGCGTGTCGAG
AGGGTGTacggcagcgtcgatgccgaggccaTGTCGTTGCAGATTCTCGACTGCATCGAGACTGACCCGACCATCGGCTC
GTTGAGCAAGGCTTTTatcgagacgatcgagaCTTTCGACAGCTGAACACTACCTTcctcgctgctgttgatACTGTATC
TGCTATGTATTCTACCTTCAAAGTGAACCCTTTCCATTGAATCTCTGTATGCGTGCTCTACCGAATCTCCGTAGTTGAGA
GCCGATATGATGTACGTTTTGGCCTCGCCATCAACAATATTTGGACTGTCTGCATGAGTCAAGTTGTGGAGCAAAATGTG
GCCTTGCCCTTTGGTCGTTTAAATGCATCTGTTGTAGCATTTGGCAATATAGCTAGTGTACACGGCTCTCTGTCTGCTGC
ACTTATTGCTGAGACAGAGGAGAGAGcgggagagagagagaaagagagacaAGCTTAAGAGTGTGGGTCTGTTGTTACAA
TATTTTGCAGGACGTCGTTGGGCGTCCGGTCGGAAGCGGTGTTGCTTGGAAGCGTCTCGTGCTGATGAAAAATTTGGTTG
GAGAGCGGCTGATATACTGTGCACGATCAGCTCAGGCAGCTGAAGCGACACAACGCGTATGTGTGTATATGTGTTGAACG
CCCTTGGGCGCAAAGAGAATCAGAGCTGTTTGGACAACCTTGCCAGATGATAGTTGATGGTTGGCTTGGATACACCGCCC
CGAGGTTTCTATTGATAGGAATCCGCCGAGATGATCGAGCAAAAAAATGTGGTATCAGCATACTCGCCCCACTGTGGGAT
GTACATAGTATGTGGTCGCCGACTTACCCTGCTGGCCATGCATTCTTGCAAGGCTTTTGCCGAGTCCTTGCAGGCACCCA
CGTTGTTGAggtcgctgctcgaggccCAGCATGCGAGCATGGTGGCAAACTCTGCAGCACAcggtgcagctgccgcaTTC
TTCTTCGGTCTGACTTTGAGTTTGTCCAGCTTCATTGTAACGATCCTATGGCTTGTTGTGAGTGGAGGGTGAGGATGGTG
TTGAGAAGAATGGCGAGTTGGGTTGGAACTGCAGCAACAAATTTGAAGCGATCCGGGGTGTCTTTTTCGGCCGGTAAGAA
TTTGACGCAATTAAGACGCGGAACCGACGTGCTGCATTGGGATTGGGCGTGTGAGGTGGAAGCAAagcgagctgcagcgc
atAGAGCCTGGATTACCGCTTTGGGGCTGAGGACGTTGGGCGTGGGGCAGCCAacttcttctcgagctgcaccCTGGACA
GTGACATTCAACGTCGAACCGTACCTCGACCTCATTGCACAACCATTACAGCATCCTGAAGATTCTTTTCTTCATTGGTA
CAAATCCCTACATAGCTGACTCAATATGGTACGTACAAGAAGGGCGGCGGCCTTGGCTGCTGGTAGCGTCGTGTGATAAT
GATCAGGAGACGTAGCGGCTGACCTTGATGCCTTGCCTCCGCTCTTTCTGGAACGCTCGACAACGGACAATTCGACTCGC
TTCGATACATCCGAACTTGCACTCGCTCTCTGTGCCTGTGTTGATCCGGTGACATGGACCATTGCCTTTTTCACGTACTC
TTGGACTTACAACGGTGGTTTTTCCACATCCGCTCTGTCGTCGACTGTTCGCACTTTGTGGTTCGCTGCACCGAGCATAG
TCTGACGCAAAAGCCTCTGGCGCTCAGCCCAATCTTGCCGCTTTGGCAAGCAAGAACTCTCAGGCTGTTCGGTAAGTGCC
TGCATGCCTGCCACTCCGTCGCAACGCCTCACTTGGTTGCTTCAAAGTCGCTGACCTTGTACATGATTACAACGCTCCTT
CGCCGACACACTGCTTGCTGTGCATCATCCTGATCGAATCCCAATCGCTTGGATGCGACGAAATAGCCGACGTGCAGCAC
AACAGGCGGCAGCGAAGCCCAACTCGCCACGAGCCGCTGGTGCGGGTGGATCGTCGTCCACGATGATGCGGCTGTACACA
GACGACAGCAAGGGCCTCAGCGTCGACCCCGTGGTCGTTTTGGTGCTGTCTATCGCTTTCGTGTTCTCGGTTGTGTTGCT
TCACATCATCGGAAAGTTCATGAGGTGGTTCTCCAAGTGATCTCGCCAGCCGAAGGCAAGGCATCTGTTGCTCAGCCGGT
GACGAAACCCGCATCTTGTATATATATCTTTTCGCGTTGGCTCGCTAgcaatcgtggatgcgaCGTCTgtatcgtcgtcg
gctgcatcgccCTGTGACGAGTCTTGTCGAGTGTCATGTGTTGTCTGTGTGCATGTTGCTCgcgtcagtcacgagtgtat
GAACGAGATTACTATGACCTGATCGGGACCCGATCGGACCGGGTATTGTACTTCCCATCCGCTTTTTTTGACCACATTTT
TTGAGCAAATTGGATTATTTCGCGATGAAACCGCGCAgaagaaatcacgaaatcgCAAATGAACACACACGCCTTCTGAG
GTACGtttcacaatcgtgaattatgTCGTCCATCAGCAACTCCATAGTACTTGAAAGTGCAGCACGGTCGGCAGCGAGAC
AAACAGCCCAGGAACGAGACCCAATCAACAGGAACACGATGACCACTTTGCTGAGGCGTAAGGGAGGAATGAGGGCAATG
GTTTACAGGAGGTGTCAACTGTTAGGCCCCTTGCATGTAGAATTCTACGCTGTCGAAGCGTAAGCTGCCAAGTGCCGCCG
AAACTCGTTCACAAGCATATCGTTTGCGCAGAAAGATAGGGCATCATGTAGTCTGTCGACGTACTGTGTCGACTGGCTCT
ACGCGGTTCAGCCTGGTCTAGCGTATAGCGTCGGAGCAGCTTGATCACGCTTCTTCTTAAAGTCACACCTGTTGAGGACA
GACgtgaaatcacgaaggcGCATCTTGAAACGGTAGGTtggtcagcagcgtctGACAGCGACAGAACGAGGAGCTCTACA
CACATGCGACTGCACACGACGGCGAAGTCCGAAAAAGCGAGCATTGGTTTCCGAATGAACTAAagagacgacgagcttgc
gaTGCATACTTGGAGTGCATGTTCGTATTCCGAGGCGTGCCTCCGAGCCACCGACGCGCAGCGTACATACACGATACTAG
CCCCCTTTCGTCCAAATCAACGACACGACACGGCACTGCTCCAGTCAAGTCGAAAATGCAAAACTCGCTGGCCAACTTAC
GACGCGGCTGAGCTGGCAGAGATTCGAATTCTAAGCGAGCTGCCCTCGGTGCTATCAAATCACTGAATCATTcatggctg
cagctgtcaaAAATGGTCGCCTCTCGAACCAACCGAACTAGacgcatccacgattcacgattggcgttggcTGGCATGTC
TATATGCCGTCTGAATGCGTGTCCGAGATGCATTCATGCCGTTGCCTCTGCCTGCCACTTTCAGCGCAAAgcaaagctcg
acgaagtGAAACCTGGGGAGATCTGCAAGGCGCGTCACTGGCTGGCTGCCCGAGTCGGTTGTCAGTCAATCAAGAATTGC
ATCTTCGCAGCCCGACAACTGCACGAGCCGTTGTCAATTGGGTAGCAATCACGTTCGATGCCAAGTCGAACCCATCTGAA
AAGATTACGTCGGGTAGAAAGCATGCGTTCCCGTCTCTAGACCCAAGAAGGCTCGTTGCCTAGCAGATTCGTTTCAGCTT
TGTTCCGCTTGCGAGTTACAGAGACGCTGCTAAAAGGCACGCTCTGAACTCGATACTTTTGCACCAGGCAGAAAGGCCAG
CTGCAGTACAGCAGAGGAGCGAGCTGGCAACATGCACTTGATGTAGAAGCGGCTCGTCTCTTTCAACGTGTGCACATCAA
ACTGTCAAGCTGAAATTGCATCGAGCAACGCCAGCTCCGGCTGCTTCGGTGTCTGGGCAAACAAGCgccaatcacagaat
gtCATAGCAGCTGTTCGCTACTTGAAGCGCAATCCTGCGCGACTGCTCAGACGCCAGCGTTTCGGCGCATCTTAGGAATG
CTCGCCCCATTCGTGTCCGAGATTTCGTCATACCAAGCGATGGCCGCCTCGGCCGTTCGCACGCTTTGAATGTTTCGCTC
CACTACTCATCACCCTAATGCGATAGCTGTGCGATCCGAAAGGGCGAGACTCTCATCTTCCGTGCATGCCTCAGATCCTC
GTCAGTTATAGAAATCTTTCGATTGCATGCTGCGCgcctcctgctcctcggTCCTTCTGCAGCTTCGTACAAGGCGCGTG
CCAAGTCTTGTCTCCAAGAAGCTTGAAGTTGACAGCCTCACGCACACCAGGCCACACCGCCACACGCTGTCACCTCTGCC
TCTGTCATGCCGCGCCGAAACGATGCAAGCTCTTTCATTGCATCTCCACTTAGAACTCGCTCCACAAGTCGCTAAAGTGT
GTCCTTGCCTGTGTTTCGCATGGCTCTGGGCAACGAGGTGGGTGAACCTATAACGTTGTCGCCGCCGTTTGGACGCTCTC
AATATAAGTCTCGCTCGTGGAAGTCCACCTCTTGTCTCCCTCCCCTTTCTTTGTTGTCTCTGTATCCCCCTCgctcctct
ctctctctccatCGCAACAGGCTGTCACTCTTTCCAGCCTTCCTTCCTGCTTTTGCACCGCAAATATCTGAATCCTCCCT
ACCTCTCTCCTTCCAGCTCCACTACCTCATTCGCCATGAAGTTTTCTCTCGCTATCTCTGCGCTCCTCGCGCTCGCATCA
TCGCAGACGGCGCTCAGTGCTACACTCCAGAACCTTGAGCTTCGTCAGGGAGGTGACGTCAACGGCTTCCTCCAAGGTCT
TCGCGATGCCAACCTCACCTCGCTTGCCGATGTGCTTTCGCAGCACTCGGCAGTGACGGATCGAATCTTTGCCGACAACT
CGGACAagcttctgcttgctccGGACAACGAAGCCATTGCTGGGCTGCCGTCTTGGGTTACGGGCAACTCGTCGCGTCTC
GAAGCCACTCTGCTTCAGCACGTGCTGCGGGGTACGTTTGAAaccgactcgctcaacagcTTCCCCTTGCACACCATTGG
ACATTCCCTGTTGAGCGAATCGGCTTTCGTCAACTTGCCAGGAGGAGCTGGTCAGGCGGTGGCGCTTGCCAAGTCCGGTG
ACAGTAGGTTCGTCGCCGAGGCGATCAACAACGGCACGTATGAACTGAGCAACGCAACCAGCAAGCTGGGTTCGGTTACG
GTGCAGCCCATCAGTCACGCTATCACCATCCCTGGCACGGTGATTGAGACACTCGGCTACTTGAACTATTCGGGTATCTC
GACGCTCCTCAACAACGTACAGGGTGGTGCGCTTgtcaagacgatcgacTCAATGGCAGGCATCACACTCTTCGTACCCA
CCAACGAAGCCGTCCAGAAGTTCACCGCTACCAACCCGCAACCCAACGATATCCCTACCGTCCTGGGTCAGCACATTGTC
GCCTCTCGTGTTGTCTACTCTCCTTTGCTCATCGACCAGGGTTCGCTTATCTCGTCGTCCGGTCAAGACATTGTATTCGA
CAACAAGGCAGGCACCGTAAAGGTCGGCAACTTTACCGCCAAGATCCTCCAGACCGACATCATCGCCAAGGAGGGTGTGA
TTCACCAGATCGACAATGTCCTCGCCTCGACCGCGTTGGACACGGGCCGTGCAGCTCAGGCGCAAAAGTCGGCGCAGGAG
TCGGTCAACGCTCAGAACGCCCAGCAGATCTCGGGCCCTGTCAACGGCAAGAATGCCATCACTTCCCAGGGTAACGACGT
GCCCGCTGCTCAGCAGGGTTCTGGCGCCAACAACCGCTCCGCTAACGACAACTCGGATTCGGCCGGCACAGGCCAGAACG
AGACCGCGATCGGCAACGGTAACACGGGCAGCAACGGCGGCGCTTCCCAGGCCGGCGCGAGCACCAACGGCGGCAACGGT
GGTAATGGTAGTAATGGTGGCAACGGTGGCAATGGTGGCAATGGTGGCAATGGTGgcaacggcagcaacggcgGCAACGG
CGGTAACGGTAGCAATGGCGGCAACGGCGGCAACGGTAACAACGGTACCAACGGTAACAACGGAAACGGTGGAAACGGAA
GCAACATCGACCACCGAGGTCAGAACGGTGCCCTTTCGTCGTCcagcatctcgctcgctgccgTCTCTGCTGTCGTTGCT
TCGTCCCTGCTCTCGGTCCTTGTATGAGCGTTCGTCCAAGCTTGCATCTACCCATGCGGGTTCTTCCCATTGAGACGTAA
GCCCTTCCGTCCGCTCGCCTCCACGCTTCTATCTAGCCATTCCGCTTTTGCTTTACTCTTCCCCGTTTTCTTCGAAACTG
TATCTGTATAGCTCTTGACATTCCCATTGTGACCCACTACTTGCTGGCCCTTTCGGGCTCAGAAGAATCTttcatattca
cgattatccATTCTCAGCGTCTGTCTCGTATGCGGTTCACAAGATACAACACAATCCACGTTGCACACTGAGATGCATAC
AAAGACGAGTTCAAGCATAGCTGCACAAAAGCGTGCTCAAAGCGTCTTACTCTTGCGCGCTCGTCGCGAGCGCATCGCAT
GCGAGGGCGATAAAGCTTGGGGCACTACAGCATGCATGGTCTGGAGCGTCTTTGTCAAGCCCCAATCAAAGAGCCTCTCG
ATGGACGCGATCAGCGGCACACCTGTGAATATGGCCGTCGATCTCAGCGGCACCAGAGTCACGCTCCAGATTGGCCGAGC
TTGCGTGGGTGACGTCCTGAGACAACTCTCGTGCGGCGTGTGCGAGCGCAacagccgagctgctccGATATGATCCAGTT
CCGTGTCCATCCTCGACGCAAGTGCATGCCAGTCTTGCGCATTCTGGTCGCGCTCGCGAGGtgccgagctgagcgaACCA
AGACTGCCCGAgcgtcgcagtcgcagcacGGCCCCTGCTAGGCCCGGCAACGAGCGCAAAGCAGCAGAAACACCGTGACA
CTCGAGCCGAATCGATAGTTCGACATTCACCACCACACGTCGGGTCCAATTATCTCTCCATAGTGCGGCTCTGCAGTTCG
GACGCCACAGATGCATCGGACAAGCCAGAAAAGCGCACATGCTCTGtcagcatcttggcaaCGGTCACGAGGTGCGGTTA
GAGGGAAAGCCCTCGTTACAGCGGTCAGCGCTGAGAGAGGAGGGAATGCACCTACCCCACCATGGATCTTTTTCGACCTC
GCATTCGCACTGCAGCACATCGCCGTTCCGAAGACAAGAAGAAACCAGTTTGCAACACCATCGAAAAGTCAGCAACGAGC
TCGCGACAACAGAGTCGATTCGGTCAATATTTCATCTTAccttcttcgagcttgcgtCGCGTCTCTTCCCATTTGTTCAG
TTTGGAACCCTTCCCTCGGCCCTTGCCAGCGGATCGAGCGGTAACCTCTTCCGCATAGCTATCGAGGATGGTGCGGTAGA
GCGCTTCGGATGCAGGGTGGGTCGAAGCAAATGCCCTCTCGAGCACGTACAGGTCTACTGCCTTGTCTTCGGCGAATGTC
GAGACCGAAGACAGACCGAAATCAATGAGAACCACCTCGTCATGATCCAGATCGACCGTTGCTGAGCCCGACGtggacga
gcaaggcgcTGCCGGGCGCAGCATCATATTCGACGTCGTAAGGTCACCGTGAATGATGTCGGCTTCGTGCATAATGGCCA
ACTGTTTACCTATCAACCTCATCAATTTGGCTTGATCAATCTCGGAAagcacctcctcctcttgaGTTCTCGCTGTATCA
GCCTCATCCACCAAAGCCTCATCGTCGCCTTCGGCACCGCCACCGAGCCACTCTCGGACACTTTTGCCCGggatgagctc
gagaccTAAGATACCTTCCTTCTCATCCACACATCGAACGGCAGGCACTGCTACACCGGCCTTGGCGCAACGCAGCAGTG
CCCTAGCCTCCATGATGGTGCGCGATGCGGTAATGTtgctcgacagcgtcgGATGTCGGTACGTTTTTGGAAAGCGCCAC
TTGAGCAGCACAGGAGCAGGAGGCTCCACCTTGCTCGATTCTAGCTTGGAAGAGCGTGGTCGGGGCCATGTGAGAATGTT
GTTGGTAGCGATGCGCGAGATGTAGACTTTGGCCTCAGCGCCCTGTTTGATGAGCACAGACAGGTTCGAGTCGGAgagca
gcgccaccagTGGAGGTGCGTTCGGAGTTGATTTAGGCGCCGCGGACACCTTCTTGGGCATGCTCGAACCAGCTACTTTG
GCACTGATGATGGAAGGCGGATCACGCGAAGCACGTTTCGACATTGATTGACCGTCGAGAGCGACTACATGCGTATCAGT
GGCGTGCTTCGAGGCGTTGCTTGGTTTTGACGCACTTTCTTCTCCTGGTGCACTCGAAGAGATGTCGAGATAGGTGCTGG
TCACCGGCGTTGCTGCCGATCTGGAGCTAGTGGTGGCCTGCAGCAGTGATGGGAGCTTAGCTCGACCTCCCTCGGTGCTA
GAACGTGATGTGCTGGACGTGGTGCGTGCTCGATGCGATTTggccgcagcagcagcatccttTGCCTGTGCAGATGCGAG
TCGATCTGCGGCTGATTGCGTGTGCTTGCGCGGCGAAGCGCCCGCCGAGGTGGTAGAAGAGGCGGGCGAAGTAGAGAGGA
TAGCTTCGCTGGTCGCTTCGACTGAGTCAACAATAGATGTAGGCCTAGAGCGGGCTACTGGGAAAGCCAGCCGCGGTGTA
CGTGCCGATGGTGAGCTCGACAACGAGCCGCTGCCTGCTCGATGATCGATTCCAGACATgatcaatcacgaacgaaGCGA
CCTAGTCTTTGTTCGCGTAGATATCGAGTCGTCAACAGCAAGACGAGAGTGTCGACCGAAAGTGAGAAGAATCGCCAACG
TCGGTGTTGATTGGAGAAGGAAACGTGGTGAGACCTAAACACGTGAGACAGGGAATTGGGAAAGTTGCCGAGTTAAGCTG
ATAGTTAGAGGAGAGCAAAGGTCAATACCACGTAACGTGATAACTAACTTAACTCAAGACTTGGTGAGcaggaatcacga
atcacgatgTCACGAaccaagaatcgtgaatcgcttCCGATTCTTTTTCAGCGAGCGCCCTCGCCTTATcatttcgtgat
tcggtgTTTCACGCTTGGCTCCACCCACGACTCCGTCGTGCATCTCGCAGCGCCCACAGCTGACTCTTCattaatcacga
aaatcgtgaatcacaatcgtgaatcgtgaatcacaggAAATGTGAATCTTGCATCacacgaattcgtgattcacgattcg
tgattttgtcCATCGTGCATGGTCCACGGTCAAAGATGTTAAGAATCAAGTCTAACATTTTGAACCTTTCACGCAGCTCA
CGGCTTATGTTCACCACTCTGCCCGCTCAGCAAGCGCTTGCATGTATCTTGATACCCAACCTCTTCACTGTCTCATATAC
AAACGTCCGGCTTGGCTTCACACCGAAAGCATCGCACGTGCAAATCAGATACGTAATGGACAAGGGTGCTTCTCAAAGGA
GCACAGGTGACTACGAGCTTGAGTTGAACTAGAGTTTGACCTTGGCAGAGTTGTCGACCTTTGTGTGTGTGCCGGTGATG
GTCCTCTTGGTGCGTTTCCACTTGCCAGCATGGACTGGTccttcgccatcgtcggTCTGAtcttctcgctcgacgatcCA
GAAGTCGGCTGTGAGCAATGCGATGTTCTTGCCCACCTGCGCCGAGTAGACCTCCATCTCGAGTACAGATCCGAGCGGAC
AAGCATTCAGATAGAGAACGCCAATGTTTTGCGATACGCCGAGGAACGACCACGGTTCACCGTATATTCCTGAGGTATGG
TAGAAAACCGTCATACTGGTGATGTTATCAACAAGCGTCGCGGCGCAGCCTCCGTGCATGTTGCCGAGCGTATTGTCCAT
CTTGTCTGTCACCCGCATGCGTAGAATGAGACGAGCATGAACGTCCTTGCGTATCGCGGTAGGGGCTGTTGCGCTACCAG
acgtcttcatcgtcaACTGCGCCTTTTCCTGCGTAtcatccacctcggccgCCTCTCGGACCAGCTTTCCAGCCTCATCC
AGTCCTTCGCGTTCCGCCCAGATAATCGTCACGGTGCTGTCGACGGCTGAACACGAGTAGCCGTCGGTAGCCAAATTCCT
CGTCATGCCGACCGCATCTTGCGTTGCATCGTGGAAGTTTTTGATGAGCGGAGCTGGCATTTTGGTTGTTCTTGCGGTTG
GAAATCACTAAGGTCGTCTATGCAAAAGTAACGCAGTTTCGCTGATTGGCGTCGAGCCCTGCAGTTTTGCTCAACTCGCA
AGGTGATGTCAGGTGGTGTTGCTAGAGTCACAGCATGGAGGCTCGCATGCGCGGGGATGTCGAAATAAAGACAGACGAAA
GAGACGAACAGACGCTTCAAAGGATCTGCGAGTCTAGCCGGTAATGATAACTTGCGGCCCGGCTTCGCTTGTTCATCATG
TAGCGTCCAGGTGTCCGGTCAagccgattcacgattcacgattgcccaaatcacgaatcacgaatctggcTTCTTCACTG
CTTTCCTTGATGCACAACTGGAAATCGTAAATGCGGGTGGTCACTTCCCGCAGacgtattcgtgattctttTTTTTCACG
TGTAACACACCACAGAAATGCGGGGGGGCGAGCCCAAccacgaattcacgatttcgtgattccgcccaatcacgaacctC
TGAAAATTCTTGtgccacactcgtgactcacgactatgACACTGCAAGTGTACTGTGCAATTCAGAACCATCGATGGCCT
GTGACGTGCGTCTaggatttgtgattgcatCTTAAGATACTAGACCATTTCAAGACGCTTGTTCGCAGCTTCTCCGCTAG
CCACATAACCTGCGACAGAGACAACGATATCTAGGATTTGGCGAACCTGTTGCAGATGGGCTTGATCCTGCGAAGCATCC
AAGCGAGTCCAAGCGCGCTCTACTGTATCTAAACGAGCTGTCACAGAGATTGTTTCTCTGTCATCGCCCaggtggtggtg
cagcCGCAACATATAGTAGAGAATCTGCGTGTGAAGCTCGAGGCATTCGGCCTGTTGTGCGTCTGAGCAGAAGGCAAATG
AATCAAACAGGAGCAGAGGATGGCATAGTATCATGAGTGGTGCAGTCGTCAGCAGCGTTCGACAACGGCATACGTTAAGG
TCTGCATCTGGTCTGCATCTCGGAGACTCACCTCTTTCGGCTTCTCGCAACCAGTAGAGCACCTTGGTCAGATCTTCGCG
CTCTTGCTTGTCCGAGCATGAGAGCAGCATCCGTGCATACGTCCACTTCGCGCGCGCTCTCAGCTCGACATCATCACTCG
ACAGGCAGTTGGGCAGATCCGATTCCAAGAGCAGCCGTGCTCCATCTGGCATCTTGAGCTGAAGCCCCAATGCCTCAGCT
AGCTGAACTCTTGCATTGAGGATCAACCGATTGCACTCCATGTCCTTGGCAATCGATAGACTTGCCAGTGTAGGCATCAG
TGCGAGGATCGGTCGACCACGTTTCATCCTTATCGCAGCTTTGTTCAGCAGCGCTTCTGCCACTTGCTCTGCTGTAAGTC
GGCTGTACTCTTTGAATCGCAATCCGAAATTCTTCTCAGTCGCACTCGATTTTCCGGACTTGAGGCAGCGCAacgcgagc
tcgaccaaAGCGCTCGGCGAATCGACAGCATCTTCAACGTCGCGATCGACATGAGCCTGGTCGGAACCCGGCAGGCTCTC
TGCCAACAATTGCAAGGTCGCTACATCTTGTCTGCGCGTTGCTCGTAAGCGCAGGACCTCAGCGATTGCCCTGTGCCAGA
TCGTGTACTCGCAGAATGAGATCGCTTCGAAAGTGGCCGGTGAGACCAGCAAGCTGAGCGCCGCTTCGTACTCTCCCGCA
CGTGCAAGCTAAAGGAGATCGAGTGGGAGAAAGTCGGCGTCAGCTGCGGCCAGCTACAGAGTAACGGCGACACTTGTCTG
ATAAATCCCAGTCATGGAGATACTCACCGTTTTGGCTTTGTGACAGATGCAATCGATTcggctttcttcttgcaaAGCTG
AGCGTGCTCGACCATTTGCACCTGCAATGTTCCGATTCCGATAGACGTCAGCAAGCGCTGGCTGGCCCAAGGTATCCCAA
AGACGCGCGACTTCACCGTCGCTTGGAAATGTATCCCTGCCGAGACGTCGTTTGGCATCCTGAATGAGCTGCAAGGAGGC
CTCGCTGGCCGCCAACGAGTCCCTAGAAGGCTGAGAAGGTGCAGCACAATCCTCCAAGTCTTGAAGTGTCTCGATTGCTG
AGCGGCCCTTAGCTAGGCTGCAACGGGTCTGCCACACCGCGTCATAGATAGGTCGGCGTTGCCTCTCGTTCGTCGAGACA
TTGGCTGCTCCCGGAACAGAAGCGAGGGTGCTAGTGCCCACACCTTGGATGTATTGCATGAGGCTCTCGCAGGCAGAGAT
GCACTCGCTGTCGTTTGCCGACCGCGCAAGGCTTATAGCCTCGTCCAAGGCTGCTTTGGCTGCGCAGAAGCTCTCAGTCC
TGACATGGAAAGCGGCTAGATGAAGAAGCGTGTGTTGATGAAGCTCGCGGTCAGCGCCAGGAGCGTAAAAGTCAAAGAAC
CTTTCCATGTTGTCCTTTGCCATGGTATAGTCGCCGCGGAGTAAGCCAAGCTGGTAGTCTCGGAACGCGCCAAGCCTTGC
ATCGAGCAAATGCGCCGAGTCGATACCGGAGAGCTCGCTGTCATTCAAGTCGAAAGCCTGTCCCTCTTTCCATGCGCGCG
CAGCTATTGTCAAGTGATCCCTTGTTTGCAAATCCAGACTGTCAAAGATCAACTTGATGCGACGGAAAAAGAGGCCGAAG
AAGGACCTTCGCTCGAAGAAGATGTCGGTGGCATTGAGCAATCCCATGGGCTCGTAGCTAGGCAGGATTCTGTTCAGCTT
TTCGTTGAACAGCTTGGTCAAACCATCGGGAACAtggagcagatcgagcatgGTCTCGAGGTAGTCGGTCATGATACGGT
GATTGTCCTCGTCTCCTTCCATCGCGGCCCCGAGCTCGTCTGCAAATGCTGCATACGAAGGCGCAGGTGCGCGTGTCTGG
TAAATTTTGTCCatgaggaagaggagcaacTTTTTGCGAGCGGCTTGTGCCTCGTCATTAAGTTGAACGCGGCAATGAAA
GTTGAAGAGAATGAGGATGGCAATGATCTCGCcgttcatctcgtcggGCGGCGCAAGCTTGACGTTCATGGCGGCGAGAA
TGAGAACGACAGCGCATCGAAGGCAGTGGAGCGAAGAGTGGTCGTCAACGGCGGTGTCAAGAGGGGAATGTTGATGGATC
CTGGAATGATCGCGGATCACAACACAAGACCAACACACACGACTTGCACGCTGAGCTTAAACGCGTCCGCAAACAgcgag
agtcacgagtctgtggttacgagtcgtgagtttcgTACTAGGCggctcctgctgctgcttccgctgctgctttccTCAGG
TCAGGGTgcagcttcttcctccacctcttAGTTGCTCAGTCAAAAAGCTCAAATTGGAGAAGATCGGAAATCGGATTCGA
CAAGCTTTCTGCTCCGTTGTGGTTTATGACAGTGCTGAAGACTTTTTCCTCCGCTTCTCTGTTCCAACACTACTCTCGGC
TCATCCACATTACTCAAAGTCACGACTTTCTTCgcacacaatcacgatgGCATTTTCAGAAGATACCAAGGTGCGTTGCT
ACTAACATAAAGTCCGACGTCACATGCTCGTACGTGAGGTGGCAGTCTGAGTGAGACAGAACCACTCTGGCAGGTTGAGG
ATTTGCTAGAAAGGGGTGCTTCTGTCCCTCTCTACAGCTCCGCGAACCAACCCGATGTTCGATGGACGGATAGAACAGAG
AAAACAACACGACAGAAAGGCTGACTGACAGAGGCTCCTCGTACTCTTGTCACAATCACATGGGCATTCGGCATTGCCGA
CAACAGGAGCGAATCATTAAGGCGGTCGATGTCTCCAAGACTTTGTTGCATTACGGCTGGTAAGTCCGATAGTGCTTTTG
TAccgctgcgcttgctgctttgcCTTACGATCCGCTCACCCTCCTTCCTCCCTTTGAATGGGTTTCCCCTTTAATGCGAC
GCTCTGATCTTACACAGGGTGCCTTTCGTTCTTTACATCGGCTTCACCCGAAGCACGCCCCAGCCTAGCTTGATCAAGTA
GGTGATTCTTGTGGCACATCAGCACGACTTACAAACACGCTCGATTCTGACCAAATTCTTTTCCTTGGCGTCGCCAATGC
AACACCGCTCGCCTATCCTTTCTCTGTCCGCTGTTCATAGGCTCATCAGTCCTCTCGCATGAGTGGCATCTTCGGCGACT
CCGAACAAGTCCTGCCCTGACTTGGGACGCAGAATACTTAAAAGGCACTGCGACTCTGTATGTCTACATCTAACGCGACT
ATCTCGAAAGACCCGGCAATGTACACCGCTTTCTTCCCTTGCTCAGCAGTGTGATCTTGCAGCTGATGCGAAGAGTGCCT
GTAAGCGTGCCTTCCGAGAGACATAAATAGCTGCACTTTGCATCTTTTCCCCTGCTTTCGGTTTCGAACATACCGAGGGC
CGAATCCACTGTTTGCTGGACAGAAGCGAGAAATTTTGCGATTAACCCGCCCGCTTCTTGTCAACATCACTCCATCGCCA
TTGCATCGATCGACTTTTCTCTGATCACACTTGGTTCCGACGCTCTGCCTTCGTTCACTCTCCTGACACTCTCGCCATGC
ACAGAAGCGGAGGTCTCAGCAGCCATGCAAAGGGAGGCGCAGCGCGAAGCGAAAGAAAGCAAGGTCGAACAAAGGACTCC
GCATATCAGGCATCAGTTCGGAACTTTGTCGATCCTCCGCCACCAGGTATACAAAGGCTCCCATCTCCATTAACCCTGCG
AACTGCACCACAGACATACAATTACTCTGCTAATGGGACTGTAAACGCAGAGCTCAGCCATCCGGTGCAAGACACTATCA
CTGCTTCTCCGAGAGGCAGATATGCGCAAGGCGCAAATGGTGCAAGCAGCTCTAGGCAGCAGCCGCGCATTGGTATGGCT
AATGCGAACGTAAATACAGAACTCCGTCATAGAGCACACGAAGCGGCTTCAGCTTCTACCAGAGATAAGTATGTACCCGG
CCTGATTGCAGCGGGCAGCTCCACTTTCCGGTCCAGCTCCAGCCACCAGACACCATTGTATGACTCCATCCCGATCGGAT
ACATCAATTCCTCCGGTAGTCAGGTCAACACCTCTGTGCGTCAGAGTAGCCTCCCACCGACGACAGACTGTCAGCCTACG
TTCCTTCCGCATTCGTACCGTGCTGACATGCGCCCGAGGACCGAAAACGTAAATGCTGCGGAGAGGTTCGGAGATCCGAG
CCATAGTGAGCCTGAGGGATTTAAGAGCCGTACCGCCCCGAATCCAGTCACCTGCAAGACCCCTGAAGCTTCGCAGAACG
CGGACCTTGACGCTCTTGGCACACATGTGCGCTGCCACCTGCTCAAGACGGAAGAGTTCAGCAAAGACGTTCAGGCGTAC
CACAAAGATGCGAAGCACAACTGGCAAAAGGTTCATAGTTCGCAGGACTCCATCAATGTTGCCGTCGACAAGATGTCGAA
TCATCTGCTTGAGATATCCGAGCTTTGTACGACCTTGGCAAAGTCATGTTCGGCAACGGCGGAGAAGCAATCGAGCTTAG
CAGCAGGCCAGACTCGGCTTGAAGAGCTGATTGGTAAGGGTGCTAAATCTTTCCAAATAGTTGGCTACTTGTGTCTATTG
GTAGTCACACTTTTACTGACATTCGCGATGGCGCCTTGCCTTTTCTGCCAAAGAAAATCAAATTTGCCAAGCGATAAAGG
ACATGGCTCAGAACATCAGGTCAACAAAGGATGCAGTAGTGAGGGCTGAAGCAAGTGACAGCGCTGATCGACAGACGAAC
GCGAATCGACACACTGAGGTGGGTGGAAACTCGAGAGAACAGGTATCCTGACAGCCTTTTGTCGGTGCATCGACGTACTG
ATGAGTCCAAAGTCTTTATTGGTACCAACCTCTCCAGCTTCTCACCTCTGTTGGTGCCCTTCAAGCTGCACTGCATGAGG
AGATATACGGTGTCAGAAACGAGCTGAAGACGTTCACAGCACAGGAGCGCGAGCATCGTAGGTTCGAAAGACAGAGGAGT
CTTcaggaggaggagcgaaaacggaagaagcgcgaagAGGATCGATGTAGACAAGAGGAGTATGTACAGAGATGTCAAGA
GAGTTGTGAGCGTGTTCTACTTGCCCTTCAAGCTGCGACGCAGCCAGAACCGGGCTCAACTCGTCAGGCCACTCATGCCT
TGGACCTTGGAGGAGACCACGTACCATCCAGATCACTACCGACGAACACTCGCTTCAGGTCGTGTGAGGACGATCCATAC
CGGATACTGTCCCCACAGGGAACTAACGGCATCCCAGTTCTTGAGCAGGACCTTGATGCGCAACACGGGCAAGACGGCAA
CGCACGGACCGTGGAAGCAGATGTCGCTATCCAAGTCCAAACGAAGACCGACCGACGTACATTTCCCATTCGACCagtcg
atgacgatgacgtAGCGGAGTTTCGAGCGGCGTCCCCGGATCCAAAGGCgctgaagaagaagaagcatGGCACGGGTAAG
CGTAGTGCCCCGAGGAAATATGGCGGAAAGGCAAAGAAGCGCTTGCGCACAACAGAAGTTGAAGCTCAAGTCGAAAGCGA
CGAACCCTCGACTTCgcatcatcctcttccCAGGGAGGAAGAAGCCTCTACGTTACAGACAAACATTTTCCAAATTGCGG
ACCGAGCTACTCAAGCCATTGATCCCATCTCTGAAGGGCAAGAGGCACTGTCTCTGTCTCGGGAAGCAGTCATTTCGCAG
CCTCGGAAAGGGCGACTGGCGGCGAAAgctcgaaagcgaaagcgtcCATTCGGAGATGGTCCTGATGTTGACGTAACTCA
TGCTGGCAGGGTGGCACAGAGGCGAAGATCCAAAGAAAAAGTTGCAACACCATACGTCCATCACTCGCATCAGTTGCGAT
CGCGAGGAACACCTACTTTTCTTCCCGAGGTCTGGCCCTTGGTCAAATGATTTTGTTGTCCTCATTTGCGTTTGAATGGT
CCGGTCGTGTAATAGTAGCATAAAACCAAACTGTTTTGAACGATCAAAGGATCGAGTATGATGAGCTTCCTGTTTACTGT
AATTGCCGCATACAGCAGAATCGAGTGTGTGCGCGAATCATGAACGTCGGAACGCAGGACATGACGATGTGTGATTATAC
CGGAACAAGCTAACACTTGGAACGATGTATATACGCAAGTTCCAGTTCTATGACGGCGCTCACGACTGGTCGAATGCCCG
AGTGGTTATGGGGCTGGCTTCAAGAACATTTTGACTTCTTGGCCACGTATGGCAACAACTCCAGTATATCCTGGGTTCGA
ATCCCAGTTCGACCATCAATAGGGTGGGCAACTTTTTATCTATTTTGCACGGTGGGACGATTCGCAGTGATGGATTGGTG
ggatggtggtgacgaCGGGCGGTTACAAGGCGGGGGTAAGTTGAGAGGCACAGGCAAAGCTGACATGGGCGTCGAGCGAT
TCAGACGTCACGAATTGCGTGGatttcattcgtgattttttttCTTGCTGCCGTAACCTGTGAACGTCGtcgattcatga
ttgtgggtCACCCGGATAGGGCACCTGTAGGGCACTCCTGTGTGGGCGCGAGTGAGATTTATGCGGATGTGGGTCAGATT
GGCATGACCGGGTTGACAAAGGcagagaatcacgaatggcttgTGTGGgctactcacgactgtcgTCGCATGACCTGCCA
TGACAggcaacaatcacgaatcacgaatcacgaatcacgaatatcactAAAAGCAATACAAGGCTTTTTGACAGAGTGCT
GTTGGGCACAATCACAgctaatcgtgaatcgtgaatgaagGTGCTTACTATTGTTTTATTGTTTTTGTTTTCATTTTTGG
ATTCTGAATGGGATCATCCAGCCACGAGATTCACTCACTGACTGGagttggcgatggcgccAGGTCAGATGACAGACCGA
CTCGCGATGCTGTTCAAGCTGGTTGCCAAACTTTTGACGGCGGGATCATTTTCCCCTTTACTGGTGACTATTGCAGAGTA
GAGTGGACTGGTAGGAATCAGATAAAGTAGGACAGCTTGTAAGCGATGAGCTATGAGTCAACAAAGCCAACCCTGTACAC
GAAGAAAAGGGTGCGAATCTGAGACAGGGCGAAAGCCGCGCGTGCAGCTGGAGCAGCGGTGACAGAGTTGATGGGTTGAG
AAGCGTCAAAGCGTCAGAGCGCGActtgtgagtcgtgagctGTGAGTCTTGAGTGAGTGAGGGTCTCAGATTTGGGCTTC
GAATCAAATCGGACGCTGCGGGGTTTGGTCGGTTCAGAGTGAGTCTGAGTGGATTGCAGTGAGtgaagagagagagagag
agtgtgtgtgtgtgcgcgGTGCAAGCGCGTCCTATTCacgagtgattcacgattcaagattcgtgattacagCCATGAAG
GCAGACAGCAGACAGGCGGCTTTGCACGTTGACTTGCTTGTCGTTGttctccctctctctctgtcttTGACTCCGAACAC
GATTCACTCATTCCACCTTCCCCTTCCCTCcctccctctctctctctcgtcCCATTCCCTGTGGATCACTACATCGCGTT
ACGACCTGCTGCTTACACCACGGACCGTCCCCGAAGCCAGCGCAACAAGCGCCCTTGTTCACTCTCTGTCTGCATTCATT
TACCGCATACCCTCGCATCTCAGCGATCGCTGGCCTTTAAAACGATCGAGTCGTTCACTTTGGTTCATCTTCTTCCTTTC
CATCGTTTCGCCGCACACTTGAGCGCATCTTCAATGTTGGCTTGAAGCTGTGCCACCCGCTGGTCAGTTTGCCAGAAACG
ACGCGTCATCCCCCTGCATGCGGTCAAGCGTTTATCGGTAGCTTTTCAATCCCTACGTACGCGTTCGCAGATACTACAGT
CATGGTCGCCACCTTGAACGGTGCTGAACGCGCACCTCGCACTTCGACATTGCAGCGCGAACCTCATCGCGCACTCGAGG
CGCTTTCCAATTTCTATGGCCGCTTCTCCACCGACAGTGGCTCTCACCGTCCAAGAAACACAGATGCCTCCCTTTCTAGC
AATGCCGGCAGCATACGCAGGTCTTCCTCTGGAACCGAGTTTTACTCCAACGCTCACAGCGTCAACGGTGGCGAGGAACT
GTCATCGAGTCTTGAGGCTTCAGCATCGCTGCCCAAATCACCGCGCGTTCAttcctccttctcggcagcagcagtagcat
CCGCTTCCCGCTCGTCTCTCGAAAAGAGAAACTCGCAAGCAAGCATGCCCAACAATGCACTTGCATCGCCTTCCGCTCGC
AATTCGCCCGCTGACTCGTCTCCTCGCACGACCTCTTCCGCTCTTGCCGACGCCTCCTACTCGAACagtggcggcggcgg
ccCTGCATCTGGCCTCGTGTCATCATCGATGCAGAACAAAGGCACTTCTGTTGACATCGCTGCTATCAACCATTACTCTC
CTAGCTCCCTCTCCAGGACCTTTCCTTGGCTGTCCAGCACCACAGATGCCGCGTCAAAGCGCGATCGCGTGTCATCATCC
CCCCTATACAAGCATGGTATTGCTCCGATAAAGACCGATTCACCACCCATCGAACAGTACAGCAGAGGAAAGGGCTTCGG
TTGGAACCCAAACAAGGACCATGCAACCCCCAAGTCCGCTTCCAACGTCCGCCTTGGTACCAGCAGCTCTCACCCTGACG
TTCACAGTCGCGGACTTGGATTCAAGTCCTCATCTGAGCTCGATCTTCCCGAGCGTATGCGTAGCCAGCGCAAGGGAGCG
CCCGCACCACCGCGCCTCTCGCAGGATCCCATTGCCTTCAGCATCGAAGAAGAGCTTAGACCTCATGCTCACCCTTCCAG
AAGCGACTCAGCCTTTTCCCGTTTTGGTCGCGCATTTCGtcgcaagagcaagacggGCGGCGAGATGAGAGCTGATTACA
GCGCACATGCTCCTGCTGTCCCGCCGCTGCCTAGGACGCCCCGCAACACCTCCAGCCAGACACCCCCGGCCAAGCCATCG
GATCCTTTCGCCGAAAAAGCTCTCAAAGCAAGCAGCGGCTTTGTCGGCCGCACTCCCTCTAAAATGGGCAGCGTTGCAGG
TCTGAACGAGCAAAACAGAGGAATGTCAAAGGTGTCACTGGCAAGACAACCACCGACTAGCGGCGATACGATGACGGGCG
AGAATGCATCTGCGAGAACCGAACAGAAGATCATCGTTTACGACGAGACTCGAACGGGTCAAGAGTTTGCGACGATGCCG
TCCACGTCGCAGCAAGACCATGCACTGGCTTCGCAGAatggcgacgagcaagcacTCAAGCACCCCGACTCCGACGATGT
GCTTCTCACGACAGATACGGCCCCTGCGAATGCGAGCTTCGATACCCCTTCGCCAACCTCGCGACCCATTTCAGATTCGT
CCGAGCAACCTCTGACCACTGACTCGTCCTCATCAAACGCGCACCGCAGCTCACTAGCTTTCCTTGCTTCCGCAATCTCG
ACAGGTGCCATCACGTCCGAAGTAGAAGGTGCTAGTAACGAGGCTCAAAAGGAATCTCCAGAGTCGGACGAAATCAGCCA
AGGACTGGTCGACGCCCACTCTCCATCACACATCGAGACCAACGCCACAGCGCCACCTTCCTCGGATAGCACCTCGCGCG
ATCCAAGTGCGGATCGCAGACGCCTCGAACCAAAATCAGCAACCCGTCACGATCAAATTCCCAGTATTTTGACCGACTTT
CTCAGTATGGACGCCGAGCTATCGGCAAAGGATAGCGAGAAACAGATCGCCAAGACCCCCTCTCGATCTACCCGAGACGA
GATGTTTGCAACAGACACGAGTACTGACAGCTCGGGCCTGCCCATGAAGCGGACCATCAGTGGAAACTCGGATGGCCGCC
GATCATCGGCGAGTTCGTCGTCAAAAGCAACTCGCGCCACCAAAGGCGTCTTCATGGCGCCAGCTGCGGGGCCAAGCATG
GGCGGCTTTGTATCGCCCTTCTATGTTGCTCCACTCACGTCTACTGACTCTGGCGTGGCAACACGGGCGAGTCGCCCTTC
TGGCCGTCGAGCCAGCGCGACAAGCGATGACTCCAGGAGCGTAAACAGCGGACCACGACGCGGCTCCTCTTCCCTTTCCT
CTTCACTCGCGATACCAGACAGCGCAGCTGTAGAAGAGAAACAATCAACTGTTGTGACGCGTAccaacgacgacaatgCT
GATCAGCCTCGAGAGCTCAGCGAGACCGACAAGGCTAGAAAAGTCAAGTCATTCGCTAATTTGCGAGCTTCGTCCAAGGA
TCAAGGCCAGGAGGCCCTGCCGCGTGCCAGCACCTCCAGGCTGCCGTCTCCCTCAGCCTTACTGCACGCGCCAGACGACC
AAAAGAAGGCATCAAGTCCAAATTTACAGCCCAGTGTCAGCACTTCCGCCAAAGGCCTGCCTGGTCTGCCGTCCGAAGAA
TCCTCACCGCAATCTCGCAGTGTCTCACAACGGTTCTTCCGCAGGCCACAGACGAGTGGCGCTGAGGCAGGATTGCTTGG
AGAGCGCTCAGCTCTGTCTTTTGCGAATGGCGAAGAAAGTACGGCCCTGCAGACGGGCTTGGTTCCTGGGCGTGCGTCTC
TCGACGATGCGGGTCggtcgtcgatgccgtACTCTTCGTCTCCGACCGACAACAACTTTGAGATGCTGGCAGCACGAGAC
TCATCAGTGACACCAAGCAAGTCTAGCGAAGCAACCGAGCGTCAGTCTGTCACCGCCAACATGGACCGCACTCGTGCTTT
CAATCTTGAAAGCAAAGATAGCGTCATCCTCGGCCGAAGAccgagcgagcagagcatTGGTCCCATCTCGCCTTCTTCGT
CAAGGCTGGATTCGCAGGGTGGTGCAGCTGGACTGTTTGGCAACCCTCAAACGCGTCCGCGCACTTCGTCCCTGCTTCCT
TCTTTTGGGTTCAGTCGAAGCCGCACAGGCTCCTCCGCAGGCCTGGAGGGATCTGGAAAGAGCCCTGGCAcctttggcag
cagcactcgcTCTGCATCTGGCGGCTTCCGGCGAGATCCGAGTGAGCCTGCCGGTCTGTCTGCTTCGAACTCACAGCTGG
CGGAAGTCGCGGAAGTCAACGGCGGTGCCCAGTCGCCGCGGgtctcgtccagctcgcgACCGTCGTTCAGCAGGCAGCTG
TCCGCAAGCACGGGCCTGTCCGATGCGGGTGCTAAGCAGGCCAAGCCTGAGAAAAAGTTCTCCTTGTCCGCCTTCCTGCC
TTATGAAGATGAGGACGCGCCCGAATATGCAGAACGGATCGCTTCGACGGCACCAAAGTCGCAGATCGCCGCCGTCTTGG
CGTCAAGCGCCGACACGTTTTACGTGGACGCCCTCCATCACTTTATGACACGCTTCTGGTTCAACAGCCTGCCGCTCGAT
ATCGCCTTACGAAAGCTGCTCATGGACTTGCACTTGCCCAAGGAGACGCAGCAAATTGACCGCGTGATGGAGGCTTTTGC
AAAACGGTACAACGAGTGCAACAGCGGCCTGTTTGCCTCTGATGACCAGCCTTACATCTTGGCCTTCTcgctgatgatgc
tgcACACGGATGCTTTCAACAAGAACgccaagaacaagatgACCAAGGCCGACTACCTCAGAAACACGGGTGCCAGCGGG
GTGCCGACCGAGATCCTGGAATATCTATACGACAATCTGACCTTCACCCAGTTCATTTAcgtcgaggacgaggagggtGG
CAAGCGGCGTCCATCCGAAGCTTCCGGCATGTCTCTGTCTGCGGCCAGCATTCCGTCATCACTGGGTTCACAGTCCACGA
TGGCGGCAAACAACCGCCTAAGAATTGATCCTTACTTCCTCATCACACAAGGCCGACTCGGCGAGTTGCGTCCGGACCTG
GAAGATGTCATTCCCGAGGACTCCCCCTTCTCTTTTACAGGCTCGCTATCGACGTTCGACGTGGATCGACTCAACTCGGC
CTTCCTTCACGCTCCAAGCATCGAGATTGTCACGACCAAGACGCAAATCGAACAGCCGGGCACAGCGACTCCCAACGCGC
TTGAGATCGAGGAGGAAGTCGTCTCTCTCAAGGTCACCAAAGTCGGCGTGGTGAACCGCAAAGATGACGTTTCAGATGGA
GGCAAGAAAGCAGCTTCTCGAAAGTGGAAGACGAGCGGTCTCTTGCTGACGGGCTCGCAGTTGTTGCTCTTCAAGGACGT
CATCTGGATCAACGCCCTGCAGTCGCAGATCCTGGACCAGGCAGGCGACTCGCTCCTGTGCAATGGTATCCCAACCAAGG
ATGACACCACCAGCGACGTTGTTGAAGGCGGCGTTGTGATCTCGCCTAGGATCACCTACTTTAAGCCGGATGGCGTCATT
TCGCTGGCAGACGCTGTGGCGGTCAAGGATAACTCGTATGGCAAGTACGACTTTGTGTTCCGATTGCTCGCAGCCAAGGG
TAGGCAGTACCTTGTGCAGGCTCAGAGTGAAGACGACATGAACGACTGGATTCACAAGATCAACTTTTGCGCCAGCTTCC
GCACGTGCAACATCAAGATCCGTGGTCTCGACCTTGCGCCTCGTTCCGGATTCATGGAAGGgttggatcgacgagaaATG
CTTGAGGAGCGCTTGGCCCGTGCGAACCTTTCGAGGACTTCATTTGACCACACATCTCGAAGGCTGGACGCGGACGACAG
CGGAAGTTCGACGCCTGTAGCCGACGAAAGAGGCGACAGTTCGCGAGAGGGTACTCTTCGTCGAAGCATGGAACCGACGT
CGAGACCGAGTGAATTCGATCCACCCGCTCGGCCTCGTTCGTCGGCTTCTCACCGACAGAGCCCAGCGTCTTCTGCGATC
CAGAAGCGTGCTAGGGCGCGTCGCGAGATGATGCTTACCAAGATCGCCGAGACTGAAGTACAGTTGGAGCGAGCGACGGC
TCGCTTGACGGACGAGATTCGGCTGGCTCGACACTTTGCCATTTTGACGCCGTTCCTCAAGTCGACGCGCGACCGCATCG
AGATGTCGGCTCTGCCGCTGGCCAGCCGCATtcgagcgcatcgtctAGATGTAGCCAAGGCGCAGTCGCGATGCCAGATC
TTGCGACTGGAtctggctgctggcgaACGCGtggctcgagcgctgcTTCCCAACAGCTAtttgtcgtcatcggcgATGCG
GGCTTCTGGTCGCATGCTACCTGCCACAATGGGTACGCCGCAGCTGTTGGAGCTTGGTCACATGTCGGATTCGCAGGCGC
GGTTCGAAGAGCTTTTCGCACCAGTAGGAAaagacggcagcagcagcattagcagcagcggctATGACTCTTCTTCGGTA
CCGGCTTCACTGTCCGGAACGGTGAACAAGCCAGCTTCGCATCAGAGAAACCAGATGAATTTGAACGCTGTTTCGGAGCA
GCCGGCGGACGAGTCGCCGGTCATGTCGAGTAGACAGCAGTTGGATGAGCGCGAAGAAGGAGCAAGTCAAGTGGAAAGGC
GCGCCGCTGGAGACGAAGTACCCGAGGACTGGGAATTGAGTCAAGTTGCACGTCCAGGCACCAATCGTATCAGTCTGGTG
GATCTGCCCTCGCCGAACGAGTTAGAGCAAGCTACAGGTGGGCGCTTCCGATTCGGTCTCAGGTCAGCGGCCGAGTGATA
TGCACGTTTGCACAAACATGTATGTTGTGGCGGCCGGACTGAGCCGTCGGACCAAGCTCTCAGAGAAATTGGCTCGGTCT
CCACGTTCGGAAGAACACGTTGGTTATTGTTTGACATCAGAGTAATGGATCATAGGCACTCCGCATatgcaatcgtgatt
gttgaCGGGCATGCGcaatcagaatcacgaatgaaagTTGGCGTGGGATCTGGACACGATTTTCCTGGGCGAGAAGACAG
ATTGTGCACGTTGGGATGCGGGGTAAGATTTCTAGTTGCTTCTTTGCATGGACGCTTGTTTTCGCGCGAAAATAGGGAGC
TGAACGCGACAGCTACGCACGGGAAGCCACAAAGCCACGAAGATCGGTGCGACTCGTGCGTGGTGATGTCGGCTTGATGT
TGGGCTCAAAGTGCCACGGCTGCCTGGCCGACGATTGGGTTTGGCCCAATTCTCATGTACAGTATACAAGATTGCAATGA
GGCTGATTCAAGCAAATGAAAGTCGTCATGATGGTTGGTTTCCCATGTTATCTCAGAGCGCTCGTGGCCGACAGATTTGT
ACGATGCACTGAGCGTTGTTGCCCGATTCCAGACtccagattcacgattccagATCGACAGTCCATTGGAAAACCGTGAA
TGTGCAGTGCGCCGAAAACGAGCATGGAGCGCATAAAATGAATGTGAAAGCCTGTGTGTGGAGTAGAGAGTCAAAACGCG
ACGCAAAATCTGTAAACATGTTGCAATCATCAATTCGTGCCCGGAAAGCACGGACATGTTTCGAGGTGTGCGCAAACGCT
GGCTCTTCTTGAACGCTCGTGTGTGTCACCGGATCCAGCGTTTCACCTGTAACCGGAACATTGAGTCgacgcttctcgct
tcttgCACGCTAACAGGTGCACTTTTCACAAGAACATCCATGTATGCACTTGTGTGGCACCCCAAGCCAACTCGTGCGAG
ATGCCTTTCTCATCAAACCGAATCCTATGGGGCAACACGCTTCTCACGATCTCATTCTCGGCTGCCGTTGCTCGCATGTT
TCTTTCCATCTGTTTCCAACGCGCTTGTTTCCAttcgagcaagccaagtcGTTAGCAGCCTAGCAAGCTTTGCAAGCTTT
GCAAGCTTTGCAGTGTGATCAAACACCGGCTTGAACAAGTTCTCTTCCCGTGACGTGTGATGCTGTTGAACAGTTCTGGC
AAGCAAAAGAGCTCAACCCTCTCATGTGACGCTCACACGAGCGAGACTGCAAGACGAGCTTATTGCAAGAGAGGGGATGC
GGATACGGCACACTCGGAAATTTCGAGTGTGGGGTAACTTGACTCGATccaagcaatcacgaatgggtTGTTTCGTCTGC
GTCAGCACAAGCAGTTTCGAGTCGGTGCGTACGAGTGGATCGAATGCCGAGCCTAGCAAGCGTCCGAGAAAACCAAAAAa
ggtgtgtgtgtgtgcgcgTGTGCGCGTGTGCGCGTGTGCGcgtgcttcttgctccGGCAGCAAGGGTGAGCGGAAGGACC
GGTTGAGAGAGCAAGACAAGGCCGTGTGCTAAGTTAGGCAGAAGAAACTCCACTTGGACCTTTTTGACTGACCGTACGCT
CAAGCTTGGGCAAGGCGCAGAGAGCCATCAactcattcgtgatttcctCTGGCGAATCGCCGCGTCGGTTGGTGAGTAGA
GTTGCTTCTTAGAAACAGCTGGCGTCTGGCGAGCTAGCAAGGGTGAGAACCACAGAGCTCTCGATCAACGGACGGCATTC
ACACTCGAAGCTCTTACACCAGCTCCGCTTAAgacgcttgcttgctccCTGCGCCCATTCAAATACCCGTTGCTTCTGCG
ATTATCCTACCTTTCCTATTATCGCTAAGCTCGGTTCTACCCTTTCCCTCCTGGCTCCTGTCTCTTGCTTCCATCCCAGA
GGACTCCGCCCTCATACATACCCCAGACGGCTGCTTACTACCTCTCGCACCCGTTCATCTTAGAACGCATTCGTCGACTA
TCGCCTTTCAACTCACAGCCGCATACCCCGGCACGAACATCTTGGAAAATGTCCGACTTCCCCTCCACGGAGAACGGCAA
GATCTCGTTCAAGGGTCGCGTCGTCGTGGTCACCGGTGCCGGTAACGGTCTTGGTAAAGCGTGAGTAGAAAACATGATTC
ACCTCGACGCGCATCGAAGCAGCTCTCGACCGGCACGATTTGGCCATGAGCTGCACCAAGCGTCGGCTTGTAATCGTAGC
TTAGCAAGGAAATGATTGTACTGACGTGGATCTTTTCATGTTTTTCAACCTTTTGTCTGTCGCCTTGTCTGTTCCTACAT
CTACCATTGCAGATACGCGCTCTTTTTTGCTTCGCGCGGCGCAAAGATTCTCGTAAACGATCTCGGCCCTTCCGCCCAag
acaagaacaagaaggcTGCCGATGTTGTGGTCGAGGAAATCACCAAGGCCGGCGGCGAGGCCATCGCCAACTACAACTCG
AACACCGAGGGTGACAAGATCATCCAGCAGGTGATCGACAAGTGGGGCCGCGTTGATGTTGTCATCAACAACGCAGGTAT
CCTTCGTGACAAATCGTAAGTTCTTTGCGTTCCCTCGATCCAGCGCGCGCGCCTGCCCGCCAATCGATCTCTGCTTGCAC
GACGATGCCTCAACGCAGATCGGCTGACCAAAACACTCTTGCTCTCTCAACGCATCTACAGCTTCAAGGCCATGACTGAC
AAGGAATGGGACCAGATCATCGCTGTTCACATTACCGGCTCGTACGCCTGTGCCAAGGCTGCATGGCCCCACATGCGCAA
GCAAAAGTTCGGCCGCATCATCAACACCTCGTCCGCTGCCGGTATCTATGGCAACTTCGGTCAGGCCAACTATGCGGCCG
CCAAGCATGCCATGATCGGTTTCGGTAAGACACTCGCCATCGAGGGTGCCAAGTACAACATTCTTTCCAACATTCTCGCC
CCTGTCGCCGCCAGTCAGCTGACTGCGACCGTCATGCCCcccgagatgctcgagaaCCTGACGCCCGACTATGTCGTCCC
TATCGTTGCCTATCTCGTCTCTGCAGAGAACAAGGAGGTCTCTGGCCAGGTCTTCGAGTGCGGTGCCGGCTTCTTCGCGC
AGGTGCGTCGCGAGCGCAGCCGTGGTGTGGTCTTCAAGACTGACGACTCGTTCACccctgctgctgttcgtgccaggatc
gacgagattcTGGACTACGACGAGAAGCCGGAATACCCCTTCCGCATCACGGATGCCAACCACATGGAGTTCCTCGAGCG
TGCCAAGGAGGCCAAGACCAACGACCAGGGTGAAGGTCCCGTGCGCTTTGAAAACAAGACGGTGCTCGTGACCGGTGCCG
GTGCTGGTCTCGGTCGTGCCTACGCTCTCATGTTTGGCAAGCTGGGAGCCAACGTGGTGGTCAACGACTTCCTCGAGAAG
AACGCCAACGCTgtggtcgacgagatcaagaaggCGGGCGGCAAGGCTGCGCCTGCTGTCGGTTCGGTCGAGGACGGCGA
CAAGATTGTCAAGGCGGCTACCGACGCTTTCGGCTCGCTGCACGTCGTCATCAACAACGCCGGTATCCTGCGCGACAAGT
CGTTCGCTGCCATGTCGGACCAGGAGTGGCACGCCGTTCTCAACACGCACTTGCGCGGTACCTACAGCATCTGCCACGCT
GCCTGGCCCATCTTCCAGCAGCAAAAGTACGGTCGTATCGTCAacaccacctcggctgtCGGTATCTACGGCAATTTTGG
TCAGGCCAACTACTCGACTGCCAAAGCGGGCATCATTGGCTtcaccaacacgctcgGTATCGAGGGGAAGAAGTACAACA
TCTTGGCAAACACGATCGCTCCGAACGCTGGTACCGCCATGACGGCCACCATCTGGCCTCAGGAGATGGTGGATGCCTTC
AAGCCCGAATATGTCGCTCCCATGGTCGGTTACCTGGCGAGCGAGGCCAACGAGGACCTCACCTCGAGCCTGTTTGAGGT
CTCGGGTGGTTGGGTCGCAGCTGTGCGCTGGCAGCGTGCCGGTGGCCACGCCTTCAGCCACGGCAAGCCTCCCACGCCAG
AAAAGATTGTCAAGAAGTGGAGCAAGATTGCCGACTTTGAGACCAACCCATCGTGGCCCACAAGTCCAAGCGACTCGCTC
GGCGACATTGTCTCGAACTTTGGCCAGTcagaggatgacgatgacgacgaggatgacgcGGCTGGTGGCGACTACAGCGA
CCCTGAAGACCCCGAGATTGTGCAAcaggccaagaaggaccCCATCGACGATTCGGAGTTCTCGTACGGCGAGCGCGATG
TGATCCTGTACAATCTGGGCGTGGGTGCTACCGAGAAGGACCTCGACTTGGTGTTTGAGCAGGATGATGACTTCAAGGCG
GTGCCCACTTTTGGCGTGATTCCTCAGTTCATGGCGAGCGGAGGTATCCCTCTGGACTGGCTGCCCAACTTCAGCCCGAT
GATGCTTCTGCACGGTGAGCAGTACCTTGCCATCAAGAAATCCATCCCTACGAGCGCTACGCTGGTCAACAAGCCCAAAT
TGATGGAGGTGCTGGACAAGGGCAAGGCTGCTGCAGTTACCTCGGTCGTTCACACCCACGACAAGGAGAGCGGCGACCTG
GTGTTTGAGAGCCAGAGCACCGTCTTCATTCGTGGCTCGGGAGGCTTCGGGGGCAAAAAGACGGGCAAGGACCGTGGTGC
TGCGTCGGCGGCCAACAAACCACCGTCGCGCAAGCCGGACAAAGTGGTGACGGAAAAGACGACGCTTAGCCAGGCGGCGC
TGTACCGTCTTTCAGGCGACTACAACCCGCTACACATTGACCCCAGCTTTGCTCAGGTTGGTGGCTTCGAGAAACCCATC
CTGCACGGACTGTGCTCGTTTGGTATCTCGGGCAAGCACGTGTTCCGCGAGTTTGGCGCGTACAAGGACATCAAGGTGCG
CTTCACAGGCCATGTGTTCCCCGGCGAGACGCTGGAGACGAGCATGTGGAAGGAGGGCAACAAGGTCATCTTTACCACTC
GTGTCGTTGAGCGCGACACGCAGGCgctcggtgctgctgccgtcacGCTTGCCGACGAGTAACTCGTGAATGTATCGAGG
AATGATTCAGATTCAGAGTCTCATGTGTTaatcaatcacaaatgtcaGTTGTGTTTCGCGAGCGAGCGTTGTGCGAGCGA
GTGCATGGTGGTGAGATGGCTGAGCGGAACCAAGTCAGAATGCATACGAgatgagtcgtgagtgctgaTGAGGACCAAAT
CGgtgactcacaactgtgaGGGTACGCGACGTCTCTGCTGAGGTACCGTGGCTGTCGTCAAGGTGTGTACTGTGTGTGCA
CTGAGCAGGATAGGCACtcttattcgtgattcacgattgtctcgACGGATGTTCCGGGACGGTCCAGGAAAGTGGCGATT
TGCGACACAACGAAGCGCCGTGCGCAGTCGTGCGTGGGGCGTCTCAGTCCTCAGCCTGCGGTGTGTCTGGACTTGATTCT
AGATTCCGCGTTGGTGATTTATTGAGGAttttattcacgattgtgattgagCGGAAGAATATTCAATCGGGCGCCAGCGC
GAAgttggattcgtgattgcacgGCGCTCCCGACATAAAGCGAGagagactcacgacttgtgactgtaaCTGCGTTGTGC
GTCGGCTGGGCAACCAACACATGTCGCTGAGAACGCGCGCGTCttggattcacgattgcaacgCTCAGGCTTGCGTGAAA
CGCCTCTGACTGGTGACTGTTGAAGCTCTGCTCGCAGTTgaggattcgtgatgaCTTACAGGATTGATTGGTgcgagact
cgtgacttgatTGACATCCAGCAGCCCAACATCGCATTCACAATTCTCTTTGTCGATCCGTCTGCTCTTTCTCCAGGCGC
CTTGCAAGTCTCAAGTCTCATTTCAAACAttgctcatcttgctcacAAAGCGGTGCGAGCGCTCATTGATCGACCGACGT
GCTCAACCTCTTAGTTTGCCCACGCTTCATCAAGATCGCTCCCGCCGAGCTGCCAAAGTGGTTTGCCTGCATTCGATTCA
CATCCACATTGCGGCGTCGACTGTGGACTGGACTTGTGTGCATCCCTCATGCGCTTTCTTTTCCGTCCTCGCTCTGTCAT
CTCCACTAGTACTACTACtacctccaccaccgcaacgagctcgatcgcatccGTCTACAACGATCAGCATCTCTGCATCC
GAGCCATCGGTGCAAACAGGTCACTCCATTCGTATCGCCATCGTACCCTCGCTGCTCCCTCAGTAGCGCTTGCAAGAGCC
AAAAGCACCCACCATCCGACCCACCAAGCCTCAGCAACCAAGTCTCCCGTGCTGCCCAAACCCTCACATATCGCTTCTAC
ACTTCCGTCCGAGGAAGCGCGTGTTTCCGCAACTCAccctccaccaccaccgcatCAAGGTCCACCTCGACTCGTACGCT
ACCAGGCTGAACATACACCCCAACTTGCGCTTTCGCTCTACCCTTCCTCCTTCACGCACGCTTCCTACCCGGATCCTCTC
TCGTACCGTGCGCATCTTTCTAATCGACGCGCTCCAGCTAGCCTGTTTGGACTGTTTCCAAGCACAAGCGCCACAGCCGC
AAGCTTGCAAGCAAGTTCGGATCCGTTTGCTTACCGTCAGTCTGGTTCAAGCTTCCAGACCAGTCCAGCTACGCCCACAC
AAGCTTCACAAGCTTCACAGGCCTCGCAGGCTTCGCCAGAATCCAtcgtcgagagcagcgagacTGCCTCATCAAACATG
gcggcttcggcttcgacgtcctccatcatcaacgCCGCCAAGACTGGCGAAGCGGAGCTGAATCagcgcaagaagaacgG
CTCTACGACAAGCGCTACCGGAGCGGGCGCTGCAGCTCCCAAGACCGACAGCACGCTTGGGCACCACGCTCACCACCATG
GGCATGGCCATCACCACGACCACGGCTCGGCCGAAGAAGCGGACCAActgctcgctgctctgAAAGGAAAAGGCGATCGA
GGTTCCAACATCACGCTCGCCGGCCTGGTATCCAACGTCGGTCTCTGTGGTGCCAAAGGCGTCGCAGGAGTGTACCTGAA
TTCAGCGGCGTTGCTCGCGGATGCGGCGCACTCGTTGTCCGACATGTTTGCGGATCTGGTGACTTTGTTCTGCTGGAAAA
TGTCGCAGAAACCGCCTTCGGCGTCGCATCCGCTGGGGTACGGAAAGTACGAGACGATGGGATCGTTGGGTGTGAGTCTG
GTGTTGGTGGCAGGAGCTGTGGGAATTGGGTTCCATTCGTACGGCTTACTGTTGGAAGCGTTGCAGCCGACGTTGCAGCa
tgcgcctgctgctttgcAGGCATTCGGGCAATTCACAGGCTCGTTGGCCAGCGCTGGAGGATTGTTGCATGATCATCATG
ATCATGCTGGttcggctgctgcagatgccAATGGAGGCGTGCTTGATCCGAACGCCATGTGGTTTGCGTTACTCTCGATC
GTCGTCAAAGAATGGCTCTATCACGCCACGCTGAAAATCGCACGTCAGGAGAACTCTTCGGTTCTCGAAGCCAATGCTCT
ACACCACCGTTCCGACTCTCTCTCCTCGGCAGTTACCTTTCTAGCGATCGGAGGCTCGTACCTTGGCTTCCCCGTTCTCG
ACCCGCTCGGTGGCCTACTTGTCGCCGGCCTGATCGGCAAGCAAGGCGCCGACCTGCTCATCGGCGCTCTTGCCGAACTC
TCCGATCGAGGCGTAGACCCCGAGACGCTCCAAATCCTCGACCACGCCATCCTGCAAGTTCAAATCTCCAACCCTCTCCT
CCAAGGCTGGAAAGACCTCAGAGCTGTCAAAAGCGGCGTTAGCACTTTCGCAGACGTCACCCTCCAACTCCCAAACGACA
CCACCCTCGTCCAAGCTAGCCATGTAGAAGCCGCCGTCAGAGACGCTCTTATGCATTCCATCAAGGGCGTCAAAGAGGTC
AGAATCAGATTGGTCACCGTAGACGCTCCCAATTAACGTTAGAATCCACGCGTCTTCTCGCTCAACCTcacttgctcgtc
tttcCCAACGTGCAACTGTGACGGCTGATTCGCACTCTCATTTCTCTGCAAGCTTAAACCAGACGTCAAGCAGAAACCCC
CCACATTCAACATCACATCTTGTTTCCAAAATTAGattcggctgctgctgtgcgaGAATGCTGATacatgctgctgatcg
gAATGGCCTGAAATGCTGAGAGGTGTTCGCGATGAAACAAAAGGAAAAAAATGGACTCGTAGCTACGGTCTCCCCGCCTT
CATTTTGATTACGTGGCTGTGGCAGTGGGCGCAGCGCCAGGCTCTGCCTGCCTTTGCCAAACTGTCGCTTCGACTTGACC
ACCGCTGCCATTTGGCGCTGTCGGTGTCCCGCTCGGTTTTGATGCCAACGACGTACTGGAAAGCGTCTGCGCTGCAGCGC
CCATCGACGCGAGCCCGGCGGTGGCGGAGGTGGGTGAGCCGGTCGGTGACAGAGACGGTCCAGGCATTGCTGCCGCCGTC
GTTTTGCCCGGCGCCGAAGTGTATTTGGTTACTGTggacgatggcgaggtCACGCTCGAACCTGTTGAGGCAGCGCTACC
GGCTGCGCCTGCTTGTGTGTGGAAAGGAAACGCACTTGCTGCGCTGAACGTCGTAGGCGAGACCGGTGGACCCCCGAGAC
CAGGTGTCTGACCGTTCCTCTGTCGAGtgatgagcgtcttgagcgcgGAGATCCACTTgatctcttcgtcctcaCCCGGT
GCACACAGGATGAACGTGCGCTTAGGCGTGATGATTTGGAAGCAATTCTCTTTGCGTTTCTTCGACCCAACCATGCCGGC
GGTCATGTTCGAGGCAacacctgctgctgctgccaccatGCTGCCTCTCCGTTCAGGCTTTTCCGGGCCGCGTGCGGAAT
CTGCTGCGCTAGGCGAAAAGGCTGTTGTGGCATCGCGATCGCTGAAAGCGCTGAGGCCGTTGCTTTCAAGGCCGAATGGA
TTTGAGCTCGGCGAACCGATGCCTGGCGAGGTGGGCATGCCGGACGACACCTTTTTGGATTCGTACTCGATAGCATCCAA
CATGGCGGCAATCGGGATCTGCCGATGCGCTTTCGAGTCCATATGGCTGCGCGAGTAGAGTAAGCGTGACGATGTGAGCA
CAAACCATCGCTTTCGCCACACTTTTCGACGACCGCTCTGTTTCATCAAGTAACCCTGTGTAATGACTTTGTTCGGATCT
CGACTCAGGTCATTTCCCGGAGTCGACAACGTAGAGATGCTGAGCAAAGGTGGCTGGCCTTGAGaagcttgttgctgctg
cgactgcAGTTGCAAATGAtgtggttgctgctgcgggtGAGAGGCCATCTGAGAGCCTAAGGCTGGTAAAGGCATAGCCT
GGTCAGCGACTTCCTCCTCATCCCActcatcttcttcgtccGAACTGCTGAGCACCTGTTTTTCACCTCCGCCCGGTGCG
AGACTGGGACTTGCTGGCGGGTCGACGGCTCCGCTCGAGTAGGACGCCAGCCTGCGACTTGCACTAACGCTTCGCTGACG
CGGCAACGTTCCGAAACTTCCCGAAGGATGACGCTGATGGCCACCTATAtcgctcagctcgctcCCCGAGGCTTGGCCTC
CACCAGGCGATTGTCCTGCGGCGAGGAAGGACTGTGATGGATCTGCACGTGTCGAAGGGCTGCCAGAAATGGACTGGCCT
GTAGAACTGGTGTAACTGAGACCGTATCGCTCTGCACTGGTCTCGCTGTCACTAGTGGCCGTAAGAGGACTGAAGGCAGC
AGAACCTGGGATGGGTCTGGGCTGTGCGGGGGCTGTGAAAGTGCCGTGACCAGAAATGCCAATCTTGATGGGGACAGCGT
TGGAGGATTGCATTCGCTCTTGAGAGAGAGATCGTCGGCTAGACTGCGGTTGCGGGAGCGTAGAGCAAGGTGCGGGCGTT
TCGGAGTTGGCAAGCTCCAAAGCGGCCATCTCTTGCGTCATGGTGCTGCTCTGCGCATACTGTGTCTTGACCTCGTTTAG
CACTCTTATCCAAGACTCCATGTCAGCCTTGGAGGAAGCACGAACGTAAAACGTGCGCTTGGGAGTGACGATGCCAAACG
TGTTGATGCTCTTCTTAAGCTCGACAGAGGCGACTGTCTTGATGTCGCCAACATCGatgaagcgcagcagctggtaCTCC
TTGTCGTTCTTGTAATATGCCAGCTTGGAGGAGCGAAGCACCCACCACCTCTTTTTCCAagtcttgcgcttctcgcccTT
CTTTTCGAGATAGCCAGATTTGACGGTGGACTCGGTGAACATGTTGTGGTGCGCTTCACTGCCGTCAAGATCTTCagcat
cttcgtcgtcctcatcaccatcgatgTCGCCTTCGAGGTCTTCGTCCTGAATGCGTAAAGGTGGATGTAGCATCGATGGC
GACTGGGCAGTCAATGTGTCGGGATAGGTGGTGCGAGTAGAGATCGTTGGTGCAACAGGCTTCATGGTGGCCAAAGATCC
AGAGCACACGGTCGTAACTGTGATGGCCTCGCGAAAGTGGCGCGCTTCCAAGTGCGTTGATGTTAGTGTGCTTCAAGCCG
GGCGTCGGTTGCTAGGGTCGCATGGCGCGCTGATCAGAGGATGATTCAGCAGCGAGATGTGCTGAGCGAGACACAGCGGA
ATAGATTCGTTGGTCGGGATGGTTGTATGCCGGGTTCAAGTTgaggtgatgatgatgggcGCAGTCACAAAGTGACGGAT
AGTGAGTgcatcctcctccacccGCTTCAagacattcgtgattgcgcgAAAAGGCCAGACAAGAGCTAAGAGCTAACTAA
CTTAAccgaaccacgaaccacgaatcacgaaccacaatcacgaatcaacgAAACGAAATTCACACCAAAATCGAGCTGTG
CACGGTGTTGTTCTGCCAAGCCGAATGGGTCGCACAGATCTGTGGCCAGACCAATCTGTCCCGAGCAATCAcgtttcacg
attcgtatTGGAGATCGCAAAACTGCTCGAGACACAGCACAAGCGTATCTGAATGTCTTGGCTCCTCTTGAGTGGTCTTT
CAGTCACAAACTCACGAGATTGCGAGGGTCGTGAGCTGTGCGTCGGCGACCACAGACACTTACGACTGACAAtgtgactc
[truncated: 19,512,572 more chars]
