# Supplementary material for: In vivo insertion pool sequencing identifies virulence factors in a complex fungal–host interaction
Source: PLoS Biol. 2018 Apr 23;16(4):e2005129. doi: 10.1371/journal.pbio.2005129 (PMC5912717; doi:10.1371/journal.pbio.2005129)
Supplement: S1 Software — iPool-Seq, insertion Pool-Sequencing. (TGZ) [file pbio.2005129.s006.tgz › ipoolseq-pipeline/r4896.Rmd]

---
title: "Analysis of r4896 (Experiment A)"
header-includes:
  - \usepackage{pdflscape}
  - \newcommand{\blandscape}{\newpage\begin{landscape}}
  - \newcommand{\elandscape}{\end{landscape}\newpage}
output:
  pdf_document: default
  html_notebook: default
  html_document: default
---

```{r, eval=FALSE, echo=FALSE}
# r4896.Rmd, Copyright 2017 Florian G. Pflug
# 
# This file is part of the iPool-Seq Analysis Pipeline
#
# The iPool-Seq Analysis Pipeline is free software: you can redistribute it
# and/or modify it under the terms of the GNU Affero General Public License as
# published by the Free Software Foundation, either version 3 of the License,
# or (at your option) any later version.
#
# The iPool-Seq Analysis Pipeline is distributed in the hope that it will be
# useful, but WITHOUT ANY WARRANTY; without even the implied warranty of
# MERCHANTABILITY or FITNESS FOR A PARTICULAR PURPOSE.  See the
# GNU Affero General Public License for more details.
#
# You should have received a copy of the GNU Affero General Public License
# along with the iPool-Seq Analysis Pipeline.  If not, see
# <http://www.gnu.org/licenses/
```

```{r, results=FALSE, message=FALSE, echo=FALSE}
SAMPLES <- list(
	`in1` = list(folder='r4896.in1', input=NA),
	`in2` = list(folder='r4896.in2', input=NA),
	`in3` = list(folder='r4896.in3', input=NA),
	`egb73r1` = list(folder='r4896.egb73r1', input="in1", group="egb73"),
	`egb73r2` = list(folder='r4896.egb73r2', input="in2", group="egb73"),
	`egb73r3` = list(folder='r4896.egb73r3', input="in3", group="egb73")
)
```

```{r, child="samples.Rmd"}
```

```{r, child="reads_per_umi.Rmd"}
```

```{r, child="flanks.Rmd"}
```

```{r, child="significance.Rmd"}
```

```{r, echo=FALSE}
save(null.params, file="r4896.model.rda")
write.csv(abundances[order(gene)], file="r4896.abundance.csv")
write.csv(sig.low[order(gene)], file="r4896.low.csv")
write.csv(sig.high[order(gene)], file="r4896.high.csv")
```
