# Supplementary material for: In vivo insertion pool sequencing identifies virulence factors in a complex fungal–host interaction
Source: PLoS Biol. 2018 Apr 23;16(4):e2005129. doi: 10.1371/journal.pbio.2005129 (PMC5912717; doi:10.1371/journal.pbio.2005129)
Supplement: S1 Software — iPool-Seq, insertion Pool-Sequencing. (TGZ) [file pbio.2005129.s006.tgz › ipoolseq-pipeline/condaenv.pkgs]

# This file may be used to create an environment using:
# $ conda create --name <env> --file <this file>
# platform: linux-64
@EXPLICIT
https://conda.anaconda.org/bioconda/linux-64/bcbiogff-0.6.4-py27_0.tar.bz2
https://conda.anaconda.org/bioconda/linux-64/bcftools-1.6-0.tar.bz2
https://conda.anaconda.org/bioconda/linux-64/bioconductor-biobase-2.38.0-r3.4.1_0.tar.bz2
https://conda.anaconda.org/bioconda/linux-64/bioconductor-biocgenerics-0.24.0-r3.4.1_0.tar.bz2
https://conda.anaconda.org/bioconda/linux-64/bioconductor-biocparallel-1.12.0-r3.4.1_0.tar.bz2
https://conda.anaconda.org/bioconda/linux-64/bioconductor-biostrings-2.46.0-r3.4.1_0.tar.bz2
https://conda.anaconda.org/bioconda/linux-64/bioconductor-delayedarray-0.4.1-r3.4.1_0.tar.bz2
https://conda.anaconda.org/bioconda/linux-64/bioconductor-genomeinfodb-1.14.0-r3.4.1_0.tar.bz2
https://conda.anaconda.org/bioconda/linux-64/bioconductor-genomeinfodbdata-1.0.0-r3.4.1_1.tar.bz2
https://conda.anaconda.org/bioconda/linux-64/bioconductor-genomicalignments-1.14.0-r3.4.1_0.tar.bz2
https://conda.anaconda.org/bioconda/linux-64/bioconductor-genomicranges-1.30.0-r3.4.1_0.tar.bz2
https://conda.anaconda.org/bioconda/linux-64/bioconductor-iranges-2.12.0-r3.4.1_0.tar.bz2
https://conda.anaconda.org/bioconda/linux-64/bioconductor-rsamtools-1.30.0-r3.4.1_0.tar.bz2
https://conda.anaconda.org/bioconda/linux-64/bioconductor-rtracklayer-1.38.0-r3.4.1_0.tar.bz2
https://conda.anaconda.org/bioconda/linux-64/bioconductor-s4vectors-0.16.0-r3.4.1_0.tar.bz2
https://conda.anaconda.org/bioconda/linux-64/bioconductor-summarizedexperiment-1.8.0-r3.4.1_0.tar.bz2
https://conda.anaconda.org/bioconda/linux-64/bioconductor-xvector-0.18.0-r3.4.1_0.tar.bz2
https://conda.anaconda.org/bioconda/linux-64/bioconductor-zlibbioc-1.24.0-r3.4.1_0.tar.bz2
https://conda.anaconda.org/bioconda/linux-64/biopython-1.70-np112py27_1.tar.bz2
https://conda.anaconda.org/conda-forge/linux-64/bzip2-1.0.6-1.tar.bz2
https://conda.anaconda.org/conda-forge/linux-64/ca-certificates-2018.1.18-0.tar.bz2
https://conda.anaconda.org/conda-forge/linux-64/cairo-1.14.6-4.tar.bz2
https://conda.anaconda.org/conda-forge/linux-64/certifi-2018.1.18-py27_0.tar.bz2
https://conda.anaconda.org/conda-forge/linux-64/curl-7.54.1-0.tar.bz2
https://conda.anaconda.org/moustik/linux-64/distance-0.1.3-py27_0.tar.bz2
https://conda.anaconda.org/conda-forge/linux-64/fontconfig-2.12.1-6.tar.bz2
https://conda.anaconda.org/conda-forge/linux-64/freetype-2.7-1.tar.bz2
https://conda.anaconda.org/conda-forge/linux-64/gettext-0.19.8.1-0.tar.bz2
https://conda.anaconda.org/conda-forge/linux-64/glib-2.51.4-0.tar.bz2
https://conda.anaconda.org/conda-forge/linux-64/gmp-6.1.2-0.tar.bz2
https://conda.anaconda.org/conda-forge/linux-64/graphite2-1.3.11-0.tar.bz2
https://conda.anaconda.org/conda-forge/linux-64/gsl-2.1-2.tar.bz2
https://conda.anaconda.org/conda-forge/linux-64/harfbuzz-1.4.3-0.tar.bz2
https://conda.anaconda.org/bioconda/linux-64/htslib-1.5-0.tar.bz2
https://conda.anaconda.org/conda-forge/linux-64/icu-58.2-0.tar.bz2
https://repo.continuum.io/pkgs/main/linux-64/intel-openmp-2018.0.0-hc7b2577_8.tar.bz2
https://conda.anaconda.org/bioconda/linux-64/java-jdk-8.0.92-1.tar.bz2
https://conda.anaconda.org/conda-forge/linux-64/jpeg-9b-2.tar.bz2
https://conda.anaconda.org/conda-forge/linux-64/krb5-1.14.2-0.tar.bz2
https://conda.anaconda.org/conda-forge/linux-64/libffi-3.2.1-3.tar.bz2
https://repo.continuum.io/pkgs/main/linux-64/libgcc-7.2.0-h69d50b8_2.tar.bz2
https://repo.continuum.io/pkgs/main/linux-64/libgcc-ng-7.2.0-h7cc24e2_2.tar.bz2
https://repo.continuum.io/pkgs/main/linux-64/libgfortran-ng-7.2.0-h9f7466a_2.tar.bz2
https://conda.anaconda.org/conda-forge/linux-64/libiconv-1.15-0.tar.bz2
https://conda.anaconda.org/conda-forge/linux-64/libpng-1.6.28-1.tar.bz2
https://conda.anaconda.org/conda-forge/linux-64/libssh2-1.8.0-1.tar.bz2
https://repo.continuum.io/pkgs/main/linux-64/libstdcxx-ng-7.2.0-h7a57d05_2.tar.bz2
https://conda.anaconda.org/conda-forge/linux-64/libtiff-4.0.7-0.tar.bz2
https://conda.anaconda.org/conda-forge/linux-64/libuuid-1.0.3-1.tar.bz2
https://conda.anaconda.org/conda-forge/linux-64/libxcb-1.12-1.tar.bz2
https://conda.anaconda.org/conda-forge/linux-64/libxml2-2.9.5-0.tar.bz2
https://conda.anaconda.org/conda-forge/linux-64/make-4.2.1-0.tar.bz2
https://repo.continuum.io/pkgs/main/linux-64/mkl-2018.0.1-h19d6760_4.tar.bz2
https://conda.anaconda.org/bioconda/linux-64/mmtf-python-1.0.2-py27_0.tar.bz2
https://conda.anaconda.org/conda-forge/linux-64/mpfr-3.1.5-0.tar.bz2
https://conda.anaconda.org/conda-forge/linux-64/msgpack-python-0.5.5-py27_0.tar.bz2
https://conda.anaconda.org/conda-forge/linux-64/ncurses-5.9-10.tar.bz2
https://conda.anaconda.org/bioconda/linux-64/nextgenmap-0.4.13-0.tar.bz2
https://repo.continuum.io/pkgs/main/linux-64/numpy-1.12.1-py27h9378851_1.tar.bz2
https://conda.anaconda.org/conda-forge/linux-64/olefile-0.45.1-py27_0.tar.bz2
https://repo.continuum.io/pkgs/free/linux-64/openjdk-8.0.121-1.tar.bz2
https://conda.anaconda.org/conda-forge/linux-64/openssl-1.0.2n-0.tar.bz2
https://conda.anaconda.org/conda-forge/linux-64/pandoc-2.0.0.1-0.tar.bz2
https://conda.anaconda.org/conda-forge/linux-64/pango-1.40.4-0.tar.bz2
https://conda.anaconda.org/conda-forge/linux-64/pcre-8.39-0.tar.bz2
https://conda.anaconda.org/conda-forge/linux-64/perl-5.22.2.1-0.tar.bz2
https://conda.anaconda.org/bioconda/linux-64/picard-1.141-3.tar.bz2
https://conda.anaconda.org/conda-forge/linux-64/pillow-4.3.0-py27_0.tar.bz2
https://conda.anaconda.org/conda-forge/linux-64/pip-9.0.1-py27_1.tar.bz2
https://conda.anaconda.org/conda-forge/linux-64/pixman-0.34.0-1.tar.bz2
https://conda.anaconda.org/bioconda/linux-64/pysam-0.12.0.1-py27_htslib1.5_1.tar.bz2
https://conda.anaconda.org/conda-forge/linux-64/python-2.7.14-0.tar.bz2
https://conda.anaconda.org/conda-forge/linux-64/r-akima-0.6_2-r3.4.1_0.tar.bz2
https://conda.anaconda.org/conda-forge/linux-64/r-backports-1.0.5-r3.4.1_0.tar.bz2
https://conda.anaconda.org/conda-forge/linux-64/r-base-3.4.1-0.tar.bz2
https://conda.anaconda.org/conda-forge/linux-64/r-base64enc-0.1_3-r3.4.1_0.tar.bz2
https://conda.anaconda.org/conda-forge/linux-64/r-bh-1.65.0_1-r3.4.1_0.tar.bz2
https://conda.anaconda.org/conda-forge/linux-64/r-bitops-1.0_6-r3.4.1_0.tar.bz2
https://conda.anaconda.org/bioconda/linux-64/r-data.table-1.10.4-r3.4.1_0.tar.bz2
https://conda.anaconda.org/conda-forge/linux-64/r-digest-0.6.12-r3.4.1_0.tar.bz2
https://conda.anaconda.org/conda-forge/linux-64/r-evaluate-0.10.1-r3.4.1_0.tar.bz2
https://conda.anaconda.org/conda-forge/linux-64/r-futile.logger-1.4.3-r3.4.1_0.tar.bz2
https://conda.anaconda.org/conda-forge/linux-64/r-futile.options-1.0.0-r3.4.1_0.tar.bz2
https://conda.anaconda.org/conda-forge/linux-64/r-glue-1.1.1-r3.4.1_0.tar.bz2
https://conda.anaconda.org/bioconda/linux-64/r-gwpcr-0.9.9-r3.4.1_0.tar.bz2
https://conda.anaconda.org/conda-forge/linux-64/r-highr-0.6-r3.4.1_0.tar.bz2
https://conda.anaconda.org/conda-forge/linux-64/r-htmltools-0.3.6-r3.4.1_0.tar.bz2
https://conda.anaconda.org/conda-forge/linux-64/r-jsonlite-1.5-r3.4.1_0.tar.bz2
https://conda.anaconda.org/conda-forge/linux-64/r-knitr-1.16-r3.4.1_0.tar.bz2
https://conda.anaconda.org/conda-forge/linux-64/r-lambda.r-1.1.9-r3.4.1_0.tar.bz2
https://conda.anaconda.org/conda-forge/linux-64/r-lattice-0.20_34-r3.4.1_0.tar.bz2
https://conda.anaconda.org/conda-forge/linux-64/r-magrittr-1.5-r3.4.1_0.tar.bz2
https://conda.anaconda.org/conda-forge/linux-64/r-markdown-0.8-r3.4.1_1.tar.bz2
https://conda.anaconda.org/conda-forge/linux-64/r-matrix-1.2_7.1-r3.4.1_0.tar.bz2
https://conda.anaconda.org/conda-forge/linux-64/r-matrixstats-0.52.2-r3.4.1_0.tar.bz2
https://conda.anaconda.org/conda-forge/linux-64/r-mime-0.5-r3.4.1_0.tar.bz2
https://conda.anaconda.org/conda-forge/linux-64/r-rcpp-0.12.13-r3.4.1_0.tar.bz2
https://conda.anaconda.org/conda-forge/linux-64/r-rcurl-1.95_4.8-r3.4.1_0.tar.bz2
https://conda.anaconda.org/conda-forge/linux-64/r-rmarkdown-1.8-r3.4.1_0.tar.bz2
https://conda.anaconda.org/conda-forge/linux-64/r-rprojroot-1.2-r3.4.1_0.tar.bz2
https://conda.anaconda.org/conda-forge/linux-64/r-snow-0.4_2-r3.4.1_0.tar.bz2
https://conda.anaconda.org/conda-forge/linux-64/r-sp-1.2_7-r3.4.1_0.tar.bz2
https://conda.anaconda.org/conda-forge/linux-64/r-statmod-1.4.30-r3.4.1_0.tar.bz2
https://conda.anaconda.org/conda-forge/linux-64/r-stringi-1.1.6-r3.4.1_0.tar.bz2
https://conda.anaconda.org/conda-forge/linux-64/r-stringr-1.3.0-r3.4.1_0.tar.bz2
https://conda.anaconda.org/conda-forge/linux-64/r-xml-3.98_1.6-r3.4.1_0.tar.bz2
https://conda.anaconda.org/conda-forge/linux-64/r-yaml-2.1.14-r3.4.1_0.tar.bz2
https://conda.anaconda.org/conda-forge/linux-64/readline-6.2-0.tar.bz2
https://conda.anaconda.org/auto/linux-64/recordtype-1.1-py27_0.tar.bz2
https://conda.anaconda.org/bioconda/linux-64/regex-2016.06.24-py27_1.tar.bz2
https://repo.continuum.io/pkgs/free/linux-64/reportlab-3.4.0-py27_0.tar.bz2
https://conda.anaconda.org/bioconda/linux-64/samtools-1.5-2.tar.bz2
https://conda.anaconda.org/conda-forge/linux-64/setuptools-38.5.2-py27_0.tar.bz2
https://conda.anaconda.org/conda-forge/linux-64/six-1.11.0-py27_1.tar.bz2
https://conda.anaconda.org/conda-forge/linux-64/sqlite-3.13.0-1.tar.bz2
https://conda.anaconda.org/conda-forge/linux-64/tk-8.5.19-2.tar.bz2
https://conda.anaconda.org/bioconda/linux-64/trimmomatic-0.33-0.tar.bz2
https://repo.continuum.io/pkgs/free/linux-64/wget-1.18-0.tar.bz2
https://conda.anaconda.org/conda-forge/linux-64/wheel-0.30.0-py27_2.tar.bz2
https://conda.anaconda.org/conda-forge/linux-64/xorg-kbproto-1.0.7-1.tar.bz2
https://conda.anaconda.org/conda-forge/linux-64/xorg-libice-1.0.9-2.tar.bz2
https://conda.anaconda.org/conda-forge/linux-64/xorg-libsm-1.2.2-2.tar.bz2
https://conda.anaconda.org/conda-forge/linux-64/xorg-libx11-1.6.4-6.tar.bz2
https://conda.anaconda.org/conda-forge/linux-64/xorg-libxau-1.0.8-3.tar.bz2
https://conda.anaconda.org/conda-forge/linux-64/xorg-libxdmcp-1.1.2-3.tar.bz2
https://conda.anaconda.org/conda-forge/linux-64/xorg-libxext-1.3.3-2.tar.bz2
https://conda.anaconda.org/conda-forge/linux-64/xorg-libxrender-0.9.10-0.tar.bz2
https://conda.anaconda.org/conda-forge/linux-64/xorg-renderproto-0.11.1-1.tar.bz2
https://conda.anaconda.org/conda-forge/linux-64/xorg-xextproto-7.3.0-1.tar.bz2
https://conda.anaconda.org/conda-forge/linux-64/xorg-xproto-7.0.31-6.tar.bz2
https://conda.anaconda.org/conda-forge/linux-64/xz-5.2.3-0.tar.bz2
https://conda.anaconda.org/conda-forge/linux-64/zlib-1.2.8-3.tar.bz2
