# Supplementary material for: In vivo insertion pool sequencing identifies virulence factors in a complex fungal–host interaction
Source: PLoS Biol. 2018 Apr 23;16(4):e2005129. doi: 10.1371/journal.pbio.2005129 (PMC5912717; doi:10.1371/journal.pbio.2005129)
Supplement: S1 Software — iPool-Seq, insertion Pool-Sequencing. (TGZ) [file pbio.2005129.s006.tgz › ipoolseq-pipeline/titling.sty]

%%
%% This is file `titling.sty',
%% generated with the docstrip utility.
%%
%% The original source files were:
%%
%% titling.dtx  (with options: `usc')
%% 
%% -----------------------------------------------------------------
%%   Author: Peter Wilson (Herries Press)
%%   Maintainer: Will Robertson (will dot robertson at latex-project dot org)
%%   Copyright 2000--2004 Peter R. Wilson
%% 
%%   This work may be distributed and/or modified under the
%%   conditions of the LaTeX Project Public License, either
%%   version 1.3c of this license or (at your option) any
%%   later version: <http://www.latex-project.org/lppl.txt>
%% 
%%   This work has the LPPL maintenance status "maintained".
%%   The Current Maintainer of this work is Will Robertson.
%% 
%%   This work consists of the files listed in the README file.
%% -----------------------------------------------------------------
%% 
\NeedsTeXFormat{LaTeX2e}
\ProvidesPackage{titling}[2009/09/04 v2.1d maketitle typesetting]

\newcommand{\pretitle}[1]{\def\@bspretitle{#1}}
\newcommand{\posttitle}[1]{\def\@bsposttitle{#1}}
\newcommand{\preauthor}[1]{\def\@bspreauthor{#1}}
\newcommand{\postauthor}[1]{\def\@bspostauthor{#1}}
\newcommand{\predate}[1]{\def\@bspredate{#1}}
\newcommand{\postdate}[1]{\def\@bspostdate{#1}}

\if@titlepage
  \pretitle{\begin{center}\LARGE}
  \posttitle{\par\end{center}\vskip 2em}
  \preauthor{\begin{center}
    \large \lineskip .75em%
    \begin{tabular}[t]{c}}
  \postauthor{\end{tabular}\par\end{center}}
  \predate{\begin{center}\large}
  \postdate{\par\end{center}}
\else
  \pretitle{\begin{center}\LARGE}
  \posttitle{\par\end{center}\vskip 0.5em}
  \preauthor{\begin{center}
    \large \lineskip .5em%
    \begin{tabular}[t]{c}}
  \postauthor{\end{tabular}\par\end{center}}
  \predate{\begin{center}\large}
  \postdate{\par\end{center}}
\fi

\newcommand{\maketitlehooka}{}
\newcommand{\maketitlehookb}{}
\newcommand{\maketitlehookc}{}
\newcommand{\maketitlehookd}{}

\newcommand{\thanksmarkseries}[1]{%
  \def\@bsmarkseries{\renewcommand{\thefootnote}{\@nameuse{#1}{footnote}}}}
\newcommand{\symbolthanksmark}{\thanksmarkseries{\fnsymbol}}
\newcommand{\@bscontmark}{\setcounter{footnote}{0}}
\newcommand{\continuousmarks}{\def\@bscontmark{}}
\newcommand{\thanksheadextra}[2]{%
  \def\@bsthanksheadpre{#1}%
  \def\@bsthanksheadpost{#2}}
\newcommand{\thanksfootextra}[2]{%
  \def\thanksfootpre{#1}%
  \def\thanksfootpost{#2}}

\DeclareRobustCommand{\thanksmark}[1]{\footnotemark[#1]}
\newcommand{\thanksgap}[1]{\hspace{#1}}
\newcommand{\tamark}{\@thefnmark}

\newlength{\thanksmarkwidth}
\newlength{\thanksmargin}
\newcommand{\thanksscript}[1]{\textsuperscript{#1}}
\newcommand{\makethanksmarkhook}{}

\newcommand{\thanksfootmark}{%
  \hb@xt@\thanksmarkwidth{\hfil\normalfont\thanksscript{%
    \thanksfootpre \tamark \thanksfootpost}}}

\newcommand{\makethanksmark}{%
  \leavevmode%
  \makethanksmarkhook\relax
  \parindent 1em\noindent
  \leftskip\thanksmargin\relax
  \advance\leftskip \thanksmarkwidth \null\nobreak\hskip -\leftskip
  \thanksfootmark
}

\newcommand{\usethanksrule}{\let\footnoterule\thanksrule}
\newcommand{\cancelthanksrule}{\let\footnoterule\@bsfootnoterule}

\if@titlepage
  \thanksmarkseries{arabic}    % normal footnote numbers
\else
  \thanksmarkseries{fnsymbol}
\fi
\thanksheadextra{}{}
\thanksfootextra{}{}
\setlength{\thanksmarkwidth}{1.8em}
\setlength{\thanksmargin}{-\thanksmarkwidth}

\AtBeginDocument{%
  \let\thanksrule\footnoterule
  \let\@bsfootnoterule\footnoterule
}

\newlength{\droptitle}
\setlength{\droptitle}{0pt}

\providecommand{\maketitle}{}
\if@titlepage
  \renewcommand{\maketitle}{\begin{titlepage}%
    \let\footnotesize\small
    \let\footnoterule\relax
    \let \footnote \thanks
    \@bsmarkseries
      \def\@makefnmark{\rlap{\@textsuperscript{%
         \normalfont\@bsthanksheadpre \tamark \@bsthanksheadpost}}}%
      \long\def\@makefntext##1{\makethanksmark ##1}
    \null\vfil
    \vskip 60\p@
    \vspace*{\droptitle}
    \maketitlehooka
    {\@bspretitle \@title \@bsposttitle}
    \maketitlehookb
    {\@bspreauthor \@author \@bspostauthor}
    \maketitlehookc
    {\@bspredate \@date \@bspostdate}
    \maketitlehookd
    \par
    \@thanks
    \vfil\null
    \end{titlepage}%
    \@bscontmark  %  \setcounter{footnote}{0}%
%%%    \@bsmtitlempty
  } % end titlepage defs
\else
  \renewcommand{\maketitle}{\par
    \begingroup
      \@bsmarkseries
      \def\@makefnmark{\rlap{\@textsuperscript{%
         \normalfont\@bsthanksheadpre \tamark \@bsthanksheadpost}}}%
      \long\def\@makefntext##1{\makethanksmark ##1}
      \if@twocolumn
        \ifnum \col@number=\@ne
          \@maketitle
        \else
          \twocolumn[\@maketitle]%
        \fi
      \else
        \newpage
        \global\@topnum\z@
        \@maketitle
      \fi
      \thispagestyle{plain}\@thanks
    \endgroup
    \@bscontmark  %  \setcounter{footnote}{0}%
%%%    \@bsmtitlempty
  } % end non-titlepage

  \def\@maketitle{%
    \newpage
    \null
    \vskip 2em%
          \vspace*{\droptitle}
    \maketitlehooka
    {\@bspretitle \@title \@bsposttitle}
    \maketitlehookb
    {\@bspreauthor \@author \@bspostauthor}
    \maketitlehookc
    {\@bspredate \@date \@bspostdate}
    \maketitlehookd
    \par
    \vskip 1.5em}
\fi

\newenvironment{titlingpage}%
  {%
   \let\footnoterule\relax
   \let\footnotesize\small
   \if@twocolumn
     \@restonecoltrue\onecolumn
   \else
     \@restonecolfalse
   \fi
   \thispagestyle{empty}
   \setcounter{page}\@ne
  }{%
   \thispagestyle{empty}
   \if@restonecol\twocolumn \else \newpage \fi
   \if@twoside\else \setcounter{page}\@ne\fi}

\newcommand{\calccentering}[2]{
  #1 = \paperwidth
  \advance #1 by -\textwidth
  \divide #1 by \tw@
  \advance #1 by -#2
  \advance #1 by -\hoffset
  \advance #1 by -1in
}

\newcommand{\emptythanks}{\global\let\@thanks\@empty}

\newcommand{\@bsmtitlempty}{%
  \global\let\maketitle\relax
  \global\let\@maketitle\relax
  \global\let\title\relax
  \global\let\author\relax
  \global\let\date\relax
  \global\let\thanksmarkseries\relax
  \global\let\thanksheadextra\relax
  \global\let\thanksfootextra\relax
  \global\let\thanksmark\relax
  \global\let\thanksgap\relax
}

\newcommand{\keepthetitle}{%
  \@bsmtitlempty
  \global\let\thanks\relax
  \global\let\and\relax
  \global\let\@thanks\@empty
  \global\let\@title\@empty
  \global\let\@author\@empty
  \global\let\@date\@empty
}

\providecommand{\killtitle}{}
\renewcommand{\killtitle}{%
  \keepthetitle
  \global\let\thetitle\relax
  \global\let\theauthor\relax
  \global\let\thedate\relax
}

\providecommand{\appendiargdef}[2]{\begingroup
  \toks@\expandafter{#1{##1}#2}%
  \edef\@bsx{\endgroup \def\noexpand#1####1{\the\toks@}}%
  \@bsx}

\appendiargdef{\title}{%
  \begingroup
    \renewcommand{\thanks}[1]{}
    \renewcommand{\thanksmark}[1]{}
    \renewcommand{\thanksgap}[1]{}
    \protected@xdef\thetitle{#1}
  \endgroup}
\appendiargdef{\author}{%
  \begingroup
    \renewcommand{\thanks}[1]{}
    \renewcommand{\and}{\unskip, }
    \renewcommand{\thanksmark}[1]{}
    \renewcommand{\thanksgap}[1]{}
    \protected@xdef\theauthor{#1}
  \endgroup}
\appendiargdef{\date}{%
  \begingroup
    \renewcommand{\thanks}[1]{}
    \renewcommand{\thanksmark}[1]{}
    \renewcommand{\thanksgap}[1]{}
    \protected@xdef\thedate{#1}
  \endgroup}

\endinput
%%
%% End of file `titling.sty'.
