# Supplementary material for: In vivo insertion pool sequencing identifies virulence factors in a complex fungal–host interaction
Source: PLoS Biol. 2018 Apr 23;16(4):e2005129. doi: 10.1371/journal.pbio.2005129 (PMC5912717; doi:10.1371/journal.pbio.2005129)
Supplement: S1 Table — (XLSX) [file pbio.2005129.s008.xlsx]

## Sheet: Table 1
S1 Table. U. maydis genes targeted for insertional mutagenesis
	U. maydis Gene ID	Secretion prediction1	Genomic organization2	Prediction of in planta Localization without signal peptide sequence3	Apoplastic prediction without signal peptide sequence4	Core effector5
1	UMAG_00054	Yes	-	Nucleus	Non-apoplastic	Yes
2	UMAG_00081	Yes	-	-	Apoplastic	No
3	UMAG_00105	Yes	-	-	Non-apoplastic	No
4	UMAG_00159	Yes	-	-	Non-apoplastic	Yes
5	UMAG_00187	Yes	-	-	Non-apoplastic	No
6	UMAG_00558	Yes	-	-	Apoplastic	No
7	UMAG_00781	Yes	-	-	Non-apoplastic	No
8	UMAG_00792	Yes	-	Chloroplast	Apoplastic	No
9	UMAG_00793	Yes	-	Chloroplast	Non-apoplastic	No
10	UMAG_00795	Yes	-	Chloroplast	Non-apoplastic	No
11	UMAG_00823	Yes	-	-	Apoplastic	No
12	UMAG_00885	Yes	-	-	Apoplastic	No
13	UMAG_01018	Yes	-	-	Non-apoplastic	No
14	UMAG_01082	Yes	-	Chloroplast	Apoplastic	No
15	UMAG_01130	Yes	-	Chloroplast, Mitochondria	Non-apoplastic	No
16	UMAG_01235	Yes	Cluster 2A	-	Non-apoplastic	Yes
17	UMAG_01236	Yes	Cluster 2A	Chloroplast	Non-apoplastic	Yes
18	UMAG_01237	Yes	Cluster 2A	Nucleus	Non-apoplastic	Yes
19	UMAG_01238	Yes	Cluster 2A	-	Non-apoplastic	Yes
20	UMAG_01239	Yes	Cluster 2A	-	Non-apoplastic	Yes
21	UMAG_01240	Yes	Cluster 2A	-	Non-apoplastic	Yes
22	UMAG_01289	Yes	-	Chloroplast	Non-apoplastic	No
23	UMAG_01297	Yes	Cluster 2B	-	Apoplastic	No
24	UMAG_01300	Yes	Cluster 2B	Chloroplast	Apoplastic	No
25	UMAG_01301	Yes	Cluster 2B	-	Apoplastic	No
26	UMAG_01302	Yes	Cluster 2B	-	Apoplastic	No
27	UMAG_01375	Yes	-	Nucleus	Apoplastic	No
28	UMAG_01553	Yes	-	Chloroplast, Nucleus	Non-apoplastic	No
29	UMAG_01689	Yes	-	-	Non-apoplastic	No
30	UMAG_01690	Yes	-	-	Non-apoplastic	No
31	UMAG_01779	Yes	-	-	Apoplastic	Yes
32	UMAG_01820	Yes	-	-	Non-apoplastic	Yes
33	UMAG_01854	Yes	-	Nucleus	Non-apoplastic	Yes
34	UMAG_01858	Yes	-	Nucleus	Non-apoplastic	No
35	UMAG_01940	Yes	-	-	Non-apoplastic	Yes
36	UMAG_01977	Yes	-	-	Non-apoplastic	No
37	UMAG_01987	Yes	-	-	Apoplastic	Yes
38	UMAG_01997	Yes	-	Chloroplast	Apoplastic	No
39	UMAG_02006	Yes	-	-	Apoplastic	No
40	UMAG_02011	Yes	-	Chloroplast, Nucleus	Non-apoplastic	Yes
41	UMAG_02119	Yes	-	-	Non-apoplastic	No
42	UMAG_02135	Yes	-	Nucleus	Non-apoplastic	Yes
43	UMAG_02137	Yes	-	Nucleus	Non-apoplastic	Yes
44	UMAG_02138	Yes	-	-	Non-apoplastic	Yes
45	UMAG_02139	Yes	-	Nucleus	Non-apoplastic	Yes
46	UMAG_02141	Yes	-	Nucleus	Non-apoplastic	Yes
47	UMAG_02192	Yes	Cluster 5A	Chloroplast, Mitochondria, Nucleus	Non-apoplastic	No
48	UMAG_02193	Yes	Cluster 5A	Nucleus	Non-apoplastic	No
49	UMAG_02229	Yes	-	Nucleus	Non-apoplastic	No
50	UMAG_02239	Yes	-	-	Non-apoplastic	No
51	UMAG_02243	Yes	-	Mitochondria, Nucleus	Non-apoplastic	No
52	UMAG_02294	Yes	-	-	Non-apoplastic	No
53	UMAG_02295	Yes	-	-	Non-apoplastic	No
54	UMAG_02297	Yes	-	-	Non-apoplastic	No
55	UMAG_02298	Yes	-	Chloroplast	Non-apoplastic	No
56	UMAG_02299	Yes	-	Mitochondria	Non-apoplastic	Yes
57	UMAG_02430	Yes	-	Chloroplast	Apoplastic	No
58	UMAG_02466	Yes	-	Nucleus	Non-apoplastic	No
59	UMAG_02473	Yes	Cluster 5B	-	Non-apoplastic	No
60	UMAG_02474	Yes	Cluster 5B	-	Non-apoplastic	No
61	UMAG_02475	Yes	Cluster 5B	Mitochondria	Apoplastic	No
62	UMAG_02533	Yes	Cluster 6A	Chloroplast, Nucleus	Non-apoplastic	No
63	UMAG_02535	Yes	Cluster 6A	Nucleus	Non-apoplastic	No
64	UMAG_02537	Yes	Cluster 6A	Nucleus	Non-apoplastic	No
65	UMAG_02538	Yes	Cluster 6A	Mitochondria	Non-apoplastic	No
66	UMAG_02560	Yes	-	-	Non-apoplastic	No
67	UMAG_02611	Yes	-	-	Apoplastic	Yes
68	UMAG_02813	Yes	-	Nucleus	Non-apoplastic	Yes
69	UMAG_02826	Yes	-	-	Non-apoplastic	Yes
70	UMAG_02851	Yes	-	Nucleus	Non-apoplastic	No
71	UMAG_02852	Yes	-	-	Non-apoplastic	No
72	UMAG_02853	Yes	-	-	Non-apoplastic	No
73	UMAG_03023	Yes	-	Chloroplast	Apoplastic	Yes
74	UMAG_03046	Yes	-	-	Non-apoplastic	No
75	UMAG_03065	Yes	-	Mitochondria	Non-apoplastic	No
76	UMAG_03105	Yes	-	-	Non-apoplastic	No
77	UMAG_03112	Yes	-	-	Apoplastic	No
78	UMAG_03138	Yes	-	Chloroplast, Nucleus	Non-apoplastic	No
79	UMAG_03201	Yes	Cluster 8A	-	Non-apoplastic	No
80	UMAG_03202	Yes	Cluster 8A	-	Non-apoplastic	No
81	UMAG_03223	Yes	-	-	Non-apoplastic	No
82	UMAG_03313	Yes	-	Nucleus	Non-apoplastic	Yes
83	UMAG_03382	Yes	-	-	Non-apoplastic	Yes
84	UMAG_03397	Yes	-	Chloroplast	Non-apoplastic	Yes
85	UMAG_03564	Yes	-	Chloroplast	Apoplastic	No
86	UMAG_03586	Yes	-	Nucleus	Non-apoplastic	No
87	UMAG_03615	Yes	Cluster 9A	-	Non-apoplastic	Yes
88	UMAG_03650	Yes	-	-	Non-apoplastic	No
89	UMAG_03689	Yes	-	-	Non-apoplastic	No
90	UMAG_03744	Yes	Cluster 10A	Nucleus	Non-apoplastic	No
91	UMAG_03745	Yes	Cluster 10A	-	Non-apoplastic	No
92	UMAG_03747	Yes	Cluster 10A	-	Non-apoplastic	No
93	UMAG_03748	Yes	Cluster 10A	-	Non-apoplastic	No
94	UMAG_03750	Yes	Cluster 10A	Chloroplast	Non-apoplastic	Yes
95	UMAG_03751	Yes	Cluster 10A	-	Non-apoplastic	Yes
96	UMAG_03753	Yes	Cluster 10A	-	Non-apoplastic	Yes
97	UMAG_03880	Yes	-	-	Apoplastic	No
98	UMAG_04033	Yes	-	Chloroplast, Mitochondria	Non-apoplastic	No
99	UMAG_04038	Yes	-	Nucleus	Non-apoplastic	No
100	UMAG_04039	Yes	-	-	Non-apoplastic	No
101	UMAG_04057	Yes	-	-	Non-apoplastic	No
102	UMAG_04084	Yes	-	-	Apoplastic	Yes
103	UMAG_04096	Yes	-	Chloroplast	Non-apoplastic	No
104	UMAG_04104	Yes	-	-	Non-apoplastic	No
105	UMAG_04111	Yes	-	Mitochondria, Nucleus	Apoplastic	Yes
106	UMAG_04114	Yes	-	-	Non-apoplastic	No
107	UMAG_04145	Yes	-	-	Apoplastic	No
108	UMAG_04185	Yes	-	-	Apoplastic	No
109	UMAG_04189	No	-	-	-	-
110	UMAG_04282	Yes	-	-	Apoplastic	Yes
111	UMAG_04400	Yes	-	Nucleus	Apoplastic	Yes
112	UMAG_04696	Yes	-	-	Non-apoplastic	No
113	UMAG_04815	Yes	-	-	Non-apoplastic	No
114	UMAG_04893	Yes	-	-	Apoplastic	No
115	UMAG_05222	Yes	-	-	Non-apoplastic	No
116	UMAG_05227	Yes	-	-	Non-apoplastic	Yes
117	UMAG_05294	Yes	Cluster 19A	-	Non-apoplastic	No
118	UMAG_05299	No	-	-	-	-
119	UMAG_05300	Yes	Cluster 19A	Chloroplast, Mitochondria, Nucleus	Non-apoplastic	Yes
120	UMAG_05301	Yes	Cluster 19A	Mitochondria	Non-apoplastic	Yes
121	UMAG_05302	Yes	Cluster 19A	-	Non-apoplastic	No
122	UMAG_05308	Yes	Cluster 19A	Chloroplast, Mitochondria	Non-apoplastic	No
123	UMAG_05310	Yes	Cluster 19A	Mitochondria	Non-apoplastic	No
124	UMAG_05319	Yes	Cluster 19A	-	Non-apoplastic	No
125	UMAG_05439	Yes	-	Nucleus	Apoplastic	No
126	UMAG_05548	Yes	-	-	Non-apoplastic	Yes
127	UMAG_05562	Yes	-	-	Non-apoplastic	Yes
128	UMAG_05641	Yes	-	-	Non-apoplastic	No
129	UMAG_05731	Yes	-	-	Non-apoplastic	Yes
130	UMAG_05733	Yes	-	Mitochondria	Apoplastic	No
131	UMAG_05780	Yes	-	Chloroplast	Non-apoplastic	Yes
132	UMAG_05781	Yes	-	Nucleus	Non-apoplastic	Yes
133	UMAG_05819	Yes	-	Chloroplast, Mitochondria	Non-apoplastic	No
134	UMAG_05861	Yes	-	-	Non-apoplastic	Yes
135	UMAG_05926	Yes	-	Chloroplast, Mitochondria, Nucleus	Non-apoplastic	Yes
136	UMAG_05927	Yes	-	-	Non-apoplastic	Yes
137	UMAG_05931	Yes	-	-	Non-apoplastic	No
138	UMAG_05953	Yes	-	-	Apoplastic	No
139	UMAG_05988	Yes	-	-	Non-apoplastic	Yes
140	UMAG_06064	Yes	-	Chloroplast	Apoplastic	No
141	UMAG_06113	Yes	-	Nucleus	Non-apoplastic	No
142	UMAG_06146	Yes	-	-	Apoplastic	No
143	UMAG_06158	Yes	-	-	Non-apoplastic	Yes
144	UMAG_06178	Yes	-	Mitochondria	Non-apoplastic	No
145	UMAG_06179	Yes	-	-	Non-apoplastic	No
146	UMAG_06222	Yes	Cluster 22A	-	Non-apoplastic	No
147	UMAG_06223	Yes	Cluster 22A	-	Non-apoplastic	No
148	UMAG_06428	Yes	-	Chloroplast	Apoplastic	Yes
149	UMAG_06440	Yes	-	-	Apoplastic	Yes
150	UMAG_10024	Yes	-	-	Non-apoplastic	No
151	UMAG_10030	Yes	-	Nucleus	Non-apoplastic	Yes
152	UMAG_10067	Yes	-	-	Apoplastic	Yes
153	UMAG_10076	Yes	-	-	Non-apoplastic	No
154	UMAG_10403	Yes	Cluster 8A	-	Non-apoplastic	No
155	UMAG_10553	Yes	Cluster 19A	Chloroplast, Mitochondria	Non-apoplastic	No
156	UMAG_10555	Yes	Cluster 19A	Chloroplast, Mitochondria	Non-apoplastic	No
157	UMAG_10557	Yes	Cluster 19A	-	Non-apoplastic	No
158	UMAG_10640	Yes	-	-	Apoplastic	Yes
159	UMAG_10742	Yes	-	-	Non-apoplastic	No
160	UMAG_10756	Yes	-	-	Apoplastic	No
161	UMAG_10811	Yes	-	-	Non-apoplastic	Yes
162	UMAG_10816	Yes	-	-	Apoplastic	No
163	UMAG_10881	Yes	-	-	Apoplastic	Yes
164	UMAG_10972	Yes	-	-	Non-apoplastic	No
165	UMAG_10975	Yes	-	Nucleus	Non-apoplastic	Yes
166	UMAG_11002	Yes	-	-	Apoplastic	No
167	UMAG_11062	Yes	-	Nucleus	Non-apoplastic	No
168	UMAG_11094	Yes	-	Nucleus	Non-apoplastic	No
169	UMAG_11193	Yes	-	Mitochondria	Non-apoplastic	No
170	UMAG_11250	Yes	-	-	Non-apoplastic	No
171	UMAG_11305	Yes	-	Mitochondria	Non-apoplastic	No
172	UMAG_11362	Yes	-	-	Apoplastic	No
173	UMAG_11377	Yes	-	Nucleus	Non-apoplastic	No
174	UMAG_11402	No	-	-	-	-
175	UMAG_11403	Yes	-	-	Non-apoplastic	Yes
176	UMAG_11415	Yes	Cluster 6A	-	Non-apoplastic	No
177	UMAG_11416	Yes	Cluster 6A	-	Non-apoplastic	No
178	UMAG_11417	Yes	Cluster 6A	-	Non-apoplastic	No
179	UMAG_11444	Yes	-	-	Apoplastic	No
180	UMAG_11464	Yes	-	-	Non-apoplastic	Yes
181	UMAG_11586	Yes	-	Chloroplast, Mitochondria, Nucleus	Non-apoplastic	No
182	UMAG_11639	Yes	-	-	Non-apoplastic	No
183	UMAG_11931	Yes	-	-	Apoplastic	No
184	UMAG_11940	Yes	-	-	Non-apoplastic	No
185	UMAG_12045	Yes	-	Nucleus	Non-apoplastic	Yes
186	UMAG_12127	Yes	-	Chloroplast	Non-apoplastic	No
187	UMAG_12197	Yes	-	-	Apoplastic	No
188	UMAG_12216	Yes	-	Nucleus	Non-apoplastic	No
189	UMAG_12226	Yes	-	Nucleus	Non-apoplastic	No
190	UMAG_12233	Yes	-	-	Non-apoplastic	Yes
191	UMAG_12281	Yes	-	-	Non-apoplastic	No
192	UMAG_12302	Yes	-	Mitochondria	Non-apoplastic	No
193	UMAG_12313	Yes	-	-	Apoplastic	Yes
194	UMAG_12330	Yes	-	-	Non-apoplastic	Yes
195	UMAG_15020	Yes	-	Chloroplast	Apoplastic	No
		98,5% predicted to be secreted	23,1% found in effector clusters	40,5 % are predicted to localize to a compartment in planta	73,8% are predicted to be non-apoplastic	31,7% are putative core effectors
		1,5 % predicted to be not secreted	76,9% found outside of effector clusters	59,5% are predicted to no compartment in planta	26,2% are predicted to be apoplastic	68,3% are not core effectors
References:
1.	Petersen TN, Brunak S, von Heijne G, Nielsen H. SignalP 4.0: discriminating signal peptides from transmembrane regions. Nat Methods. 2011;8(10):785-6. doi: 10.1038/nmeth.1701. PubMed PMID: WOS:000295358000004.
2.	Kamper J, Kahmann R, Bolker M, Ma LJ, Brefort T, Saville BJ, et al. Insights from the genome of the biotrophic fungal plant pathogen Ustilago maydis. Nature. 2006;444(7115):97-101. doi: 10.1038/nature05248. PubMed PMID: WOS:000241701500053.
3.	Sperschneider J, Catanzariti AM, DeBoer K, Petre B, Gardiner DM, Singh KB, et al. LOCALIZER: subcellular localization prediction of both plant and effector proteins in the plant cell. Sci Rep-Uk. 2017;7. doi: ARTN 44598 10.1038/srep44598. PubMed PMID: WOS:000396543100002.
4.	Sperschneider J, Dodds PN, Singh KB, Taylor JM. ApoplastP: prediction of effectors and plant proteins in the apoplast using machine learning. New Phytol. 2017. doi: 10.1111/nph.14946. PubMed PMID: 29243824.
5.	Schuster M, Schweizer G, Kahmann R. Comparative analyses of secreted proteins in plant pathogenic smut fungi and related basidiomycetes. Fungal Genet Biol. 2017. doi: 10.1016/j.fgb.2016.12.003. PubMed PMID: 28089076.
