# Supplementary material for: In vivo insertion pool sequencing identifies virulence factors in a complex fungal–host interaction
Source: PLoS Biol. 2018 Apr 23;16(4):e2005129. doi: 10.1371/journal.pbio.2005129 (PMC5912717; doi:10.1371/journal.pbio.2005129)
Supplement: S2 Table — (XLSX) [file pbio.2005129.s009.xlsx]

## Sheet: Table 2
S2 Table. Key primers used in this study
Name	Sequence	Comment	Reference
Tn5ME-A	5′-TCGTCGGCAGCGTCAGATGTGTATAAGAGACAG-3′	Tn5 Mosaic end underlined	Picelli, S. et al. Tn5 transposase and tagmentation procedures for massively scaled sequencing projects. Genome Res 24, 2033-2040 (2014)
Tn5ME-rev	5′-[phos]CTGTCTCTTATACACATC[3InvdT]-3′	Modified 3InvdT to 3′-End to prevent elongation	Picelli, S. et al. Tn5 transposase and tagmentation procedures for massively scaled sequencing projects. Genome Res 24, 2033-2040 (2014)
UMI-ME-A	5′-CACGACGCTCTTCCGATCTNNNNNNNNNNNNAGATGTGTATAAGAGACAG-3′	Tn5 Mosaic end underlined, 12N-UMI in bold	this study
PCR1-Bio-rev	5′-[BioTEG]CCAGATGTCCTGTGGTATCCTGTG-3′	Biotinylated with TEG-linker	this study
PCR1-A	5′-GAGATCTACACTCTTTCCCTACACGACGCTCTTCCGATC-3′	Adapter specific	this study
PCR2-P5	5′-AATGATACGGCGACCACCGAGATCTACACTCTTTCCCTACAC-3′	Illumina P5 sequence	this study
PCR2-P3Index-rev	5′-CAAGCAGAAGACGGCATACGAGATNNNNNNCTGTGACTGGAGTTCAGACGTGTGCTCTTCCGATCTCCTGTGGTATCCTGTGGCG-3′	Illumina P3 sequence, Multiplex Index Barcode	this study
Seq-Fw	5′-ACACTCTTTCCCTACACGACGCTCTTCCGATCT-3′	Custom Primer for Read 1 Sequencing	PE Read 1 Sequencing Primer (Illumina, San Diego, California)
