# Supplementary material for: In vivo insertion pool sequencing identifies virulence factors in a complex fungal–host interaction
Source: PLoS Biol. 2018 Apr 23;16(4):e2005129. doi: 10.1371/journal.pbio.2005129 (PMC5912717; doi:10.1371/journal.pbio.2005129)
Supplement: S3 Table — (XLSX) [file pbio.2005129.s010.xlsx]

## Sheet: Neutral
S3 Table. U. maydis mutants used for the internal reference set
Gene ID	Cluster	Reference
UMAG 02193	Cluster 5A	Kamper J. A PCR-based system for highly efficient generation of gene replacement mutants in Ustilago maydis. Mol Genet Genomics. 2004;271(1):103-10. doi: 10.1007/s00438-003-0962-8. PubMed PMID: 14673645.
UMAG 03202	Cluster 8A	Kamper J. A PCR-based system for highly efficient generation of gene replacement mutants in Ustilago maydis. Mol Genet Genomics. 2004;271(1):103-10. doi: 10.1007/s00438-003-0962-8. PubMed PMID: 14673645.
UMAG 01302	Cluster 2B	Kamper J. A PCR-based system for highly efficient generation of gene replacement mutants in Ustilago maydis. Mol Genet Genomics. 2004;271(1):103-10. doi: 10.1007/s00438-003-0962-8. PubMed PMID: 14673645.
UMAG 10403	Cluster 8A	Kamper J. A PCR-based system for highly efficient generation of gene replacement mutants in Ustilago maydis. Mol Genet Genomics. 2004;271(1):103-10. doi: 10.1007/s00438-003-0962-8. PubMed PMID: 14673645.
UMAG 10553	Cluster 19A	Schilling L, Matei A, Redkar A, Walbot V, Doehlemann G. Virulence of the maize smut Ustilago maydis is shaped by organ-specific effectors. Mol Plant Pathol. 2014;15(8):780-9. doi: 10.1111/mpp.12133. PubMed PMID: WOS:000342131900003.

## Sheet: Reduced
S3 Table. U. maydis mutants used for the internal reference set
Gene ID	Cluster	Reference
UMAG 00105	NA	Eichhorn H, Lessing F, Winterberg B, Schirawski J, Kamper J, Muller P, et al. A ferroxidation/permeation iron uptake system is required for virulence in Ustilago maydis. Plant Cell. 2006;18(11):3332-45. doi: 10.1105/tpc.106.043588. PubMed PMID: WOS:000243093700035.
UMAG 02011	NA	Stirnberg A, Djamei A. Characterization of ApB73, a virulence factor important for colonization of Zea mays by the smut Ustilago maydis. Mol Plant Pathol. 2016;17(9):1467-79. doi: 10.1111/mpp.12442. PubMed PMID: WOS:000389134900013.
UMAG 05302	Cluster 19A	Kamper J. A PCR-based system for highly efficient generation of gene replacement mutants in Ustilago maydis. Mol Genet Genomics. 2004;271(1):103-10. doi: 10.1007/s00438-003-0962-8. PubMed PMID: 14673645.
UMAG 12226	NA	This study

## Sheet: Lost Virulence
S3 Table. U. maydis mutants used for the internal reference set
Gene ID	Cluster	Reference
UMAG 01375	NA	Mueller AN, Ziemann S, Treitschke S, Assmann D, Doehlemann G. Compatibility in the Ustilago maydis-Maize Interaction Requires Inhibition of Host Cysteine Proteases by the Fungal Effector Pit2. Plos Pathog. 2013;9(2). doi: ARTN e100317710.1371/journal.ppat.1003177. PubMed PMID: WOS:000315648900027.
UMAG 01987	NA	Doehlemann G, van der Linde K, Amann D, Schwammbach D, Hof A, Mohanty A, et al. Pep1, a Secreted Effector Protein of Ustilago maydis, Is Required for Successful Invasion of Plant Cells. Plos Pathog. 2009;5(2). doi: ARTN e100029010.1371/journal.ppat.1000290. PubMed PMID: WOS:000263928000034.
UMAG 02475	Cluster 5B	Schipper K, Brefort T, Doehlemann G, Djamei A, Muench K, Kahmann R. The secreted protein Stp1 is cruical for establishment of the biotrophic interaction of the smut fungus Ustilago maydis with its host plant maize. Eur J Cell Biol. 2008;87:29-. PubMed PMID: WOS:000255316100068.
