# Supplementary material for: In vivo insertion pool sequencing identifies virulence factors in a complex fungal–host interaction
Source: PLoS Biol. 2018 Apr 23;16(4):e2005129. doi: 10.1371/journal.pbio.2005129 (PMC5912717; doi:10.1371/journal.pbio.2005129)
Supplement: S4 Table — iPool-Seq, insertion Pool-Sequencing. (XLSX) [file pbio.2005129.s011.xlsx]

## Sheet: Sheet1
S5 Table. Significantly depleted U. maydis mutants identified by iPool-Seq
	Green	Significantly depleted mutants found in this study.
	Yellow	Significantly depleted mutants found in this study, which are known to cause reduced symptoms on maize.
	Red	Significantly depleted mutants found in this study, which are known to be apathogenic on maize.
No.	Mutant ID	log2fc of experiment A	No. of replicates with significant depletion - experiment A	log2fc of experiment B	No. of replicates with significant depletion - experiment B	Average of log2fc	Average of significant replicates	Known phenotype of mutant	Reference
1	UMAG_01689	-2.07732	3	-2.24657	3	-2.16195	3	NA		Insertional mutants with significant depletion.
2	UMAG_01987	-1.78368	3	-1.71399	3	-1.74883	3	apathogenic, lost virulence	Doehlemann G, van der Linde K, Amann D, Schwammbach D, Hof A, Mohanty A, et al. Pep1, a Secreted Effector Protein of Ustilago maydis, Is Required for Successful Invasion of Plant Cells. Plos Pathog. 2009;5(2). doi: ARTN e1000290 10.1371/journal.ppat.1000290. PubMed PMID: WOS:000263928000034.
3	UMAG_02011	-2.2125	3	-1.9259	3	-2.0692	3	reduced	Stirnberg A, Djamei A. Characterization of ApB73, a virulence factor important for colonization of Zea mays by the smut Ustilago maydis. Mol Plant Pathol. 2016;17(9):1467-79. doi: 10.1111/mpp.12442. PubMed PMID: WOS:000389134900013.
4	UMAG_02475	-2.70386	3	-3.15226	3	-2.92806	3	apathogenic, lost virulence	Schipper K, Brefort T, Doehlemann G, Djamei A, Muench K, Kahmann R. The secreted protein Stp1 is cruical for establishment of the biotrophic interaction of the smut fungus Ustilago maydis with its host plant maize. Eur J Cell Biol. 2008;87:29-. PubMed PMID: WOS:000255316100068.
5	UMAG_02560	-3.89817	3	-0.740839	3	-2.31951	3	NA
6	UMAG_06440	-0.616126	3	-0.468565	3	-0.542345	3	NA
7	UMAG_11402	-0.788658	3	-0.720335	3	-0.754497	3	NA					10.1371/journal.ppat.1003177. PubMed PMID: WOS:000315648900027.
8	UMAG_11940	-1.58837	3	-0.95443	3	-1.2714	3	NA
9	UMAG_12045	-1.7697	3	-3.8945	3	-2.8321	3	NA
10	UMAG_12197	-1.6919	3	-3.15902	3	-2.42546	3	NA
11	UMAG_12226	-1.09148	3	-1.48728	3	-1.28938	3	NA
12	UMAG_12281	-1.75105	3	-3.49769	3	-2.62437	3	NA
13	UMAG_00105	-1.74082	3	-2.23928	2	-1.99005	2.5	reduced	Eichhorn H, Lessing F, Winterberg B, Schirawski J, Kamper J, Muller P, et al. A ferroxidation/permeation iron uptake system is required for virulence in Ustilago maydis. Plant Cell. 2006;18(11):3332-45. doi: 10.1105/tpc.106.043588. PubMed PMID: WOS:000243093700035.
14	UMAG_01375	-2.17769	3	-3.689	2	-2.93334	2.5	apathogenic, lost virulence	Mueller AN, Ziemann S, Treitschke S, Assmann D, Doehlemann G. Compatibility in the Ustilago maydis-Maize Interaction Requires Inhibition of Host Cysteine Proteases by the Fungal Effector Pit2. Plos Pathog. 2013;9(2). doi: ARTN e100317710.1371/journal.ppat.1003177. PubMed PMID: WOS:000315648900027.
15	UMAG_03105	-1.4128	3	-1.11567	2	-1.26424	2.5	NA
16	UMAG_03744	-0.658223	3	-0.460364	2	-0.559294	2.5	NA
17	UMAG_10975	-0.683763	3	-0.433543	2	-0.558653	2.5	NA
18	UMAG_01236	-0.442023	3	-0.279676	1	-0.360849	2	NA
19	UMAG_01240	-0.83991	1	-1.47285	3	-1.15638	2	NA
20	UMAG_01940	-0.398395	3	-0.0717678	1	-0.235082	2	NA
21	UMAG_02535	-0.409563	2	-0.970746	2	-0.690155	2	NA
22	UMAG_03201	-1.24786	2	-0.973267	2	-1.11056	2	NA
23	UMAG_05319	-0.513705	2	-0.491502	2	-0.502603	2	NA
24	UMAG_06064	-0.43477	3	-0.189996	1	-0.312383	2	NA
25	UMAG_10067	-1.18712	2	-2.32363	2	-1.75538	2	NA
26	UMAG_12216	-0.0504569	2	-0.61121	2	-0.330834	2	NA
27	UMAG_12233	-0.356437	3	-0.540226	1	-0.448331	2	NA
28	UMAG_12313	-0.354709	2	-0.404784	2	-0.379747	2	no effect on virulence	Schilling L, Matei A, Redkar A, Walbot V, Doehlemann G. Virulence of the maize smut Ustilago maydis is shaped by organ-specific effectors. Mol Plant Pathol. 2014;15(8):780-9. doi: 10.1111/mpp.12133. PubMed PMID: WOS:000342131900003.
29	UMAG_00187	0.131749	2	-0.665181	1	-0.266716	1.5	NA		Insertional mutants with unreproducable significant depletion.
30	UMAG_00792	-0.621823	2	-0.384181	1	-0.503002	1.5	NA
31	UMAG_01082	-0.0514796	2	-0.289614	1	-0.170547	1.5	NA
32	UMAG_01289	-0.603676	2	0.00372596	1	-0.299975	1.5	NA
33	UMAG_01300	-0.54776	2	-0.639914	1	-0.593837	1.5	NA
34	UMAG_02138	-0.651956	2	-0.540652	1	-0.596304	1.5	NA
35	UMAG_02813	-0.192436	1	-0.524493	2	-0.358465	1.5	NA
36	UMAG_02851	-0.206388	1	-0.716873	2	-0.46163	1.5	NA
37	UMAG_02852	-0.423012	2	-0.303273	1	-0.363142	1.5	NA
38	UMAG_03023	0.0438381	1	-0.638854	2	-0.297508	1.5	NA
39	UMAG_03138	-0.201213	1	-0.242962	2	-0.222087	1.5	NA
40	UMAG_04104	0.126925	1	-0.356587	2	-0.114831	1.5	NA
41	UMAG_04189	-0.314012	2	-0.248864	1	-0.281438	1.5	NA
42	UMAG_05301	-0.799412	2	-1.02847	1	-0.913944	1.5	NA
43	UMAG_05439	-0.20954	2	-0.0659778	1	-0.137759	1.5	no reduction in seedling, but reduced in tassel	Schilling L, Matei A, Redkar A, Walbot V, Doehlemann G. Virulence of the maize smut Ustilago maydis is shaped by organ-specific effectors. Mol Plant Pathol. 2014;15(8):780-9. doi: 10.1111/mpp.12133. PubMed PMID: WOS:000342131900003.
44	UMAG_05562	-0.51421	2	-0.326642	1	-0.420426	1.5	NA
45	UMAG_05819	-0.438977	3	0.00920838	0	-0.214884	1.5	NA
46	UMAG_05926	-0.114329	1	-0.403295	2	-0.258812	1.5	NA
47	UMAG_06113	-0.607621	2	-0.131342	1	-0.369481	1.5	NA
48	UMAG_06178	-0.623242	2	0.00735504	1	-0.307944	1.5	NA
49	UMAG_06179	-0.213215	1	-0.489051	2	-0.351133	1.5	NA
50	UMAG_11094	-0.0346526	2	-0.509221	1	-0.271937	1.5	NA
51	UMAG_11250	-0.0637626	2	-0.316015	1	-0.189889	1.5	NA
52	UMAG_11415	0.144953	1	-0.422393	2	-0.13872	1.5	NA
53	UMAG_00558	-0.919222	1	-0.268505	1	-0.593863	1	NA
54	UMAG_00781	-0.0959139	1	-0.205725	1	-0.150819	1	NA
55	UMAG_00823	-1.122	2	0.543336	0	-0.289334	1	NA
56	UMAG_01297	-0.381947	1	-0.0374123	1	-0.20968	1	NA
57	UMAG_01301	-0.257842	1	-0.279185	1	-0.268513	1	NA
58	UMAG_01820	-0.587222	1	0.0843898	1	-0.251416	1	NA
59	UMAG_01997	-0.0411928	1	-0.225862	1	-0.133527	1	NA
60	UMAG_02141	-1.95936	2	0.366919	0	-0.79622	1	NA
61	UMAG_02229	-0.277176	2	0.146188	0	-0.0654938	1	NA
62	UMAG_02239	-0.170576	1	-0.256198	1	-0.213387	1	reduced	Schilling L, Matei A, Redkar A, Walbot V, Doehlemann G. Virulence of the maize smut Ustilago maydis is shaped by organ-specific effectors. Mol Plant Pathol. 2014;15(8):780-9. doi: 10.1111/mpp.12133. PubMed PMID: WOS:000342131900003.
63	UMAG_02298	-0.195473	1	-0.212117	1	-0.203795	1	NA
64	UMAG_02299	0.722124	1	-1.62996	1	-0.453918	1	NA
65	UMAG_02473	-0.713603	1	0.0687074	1	-0.322448	1	NA
66	UMAG_02474	-0.112306	1	-0.649453	1	-0.380879	1	NA
67	UMAG_02533	-0.0993988	1	-0.253661	1	-0.17653	1	NA
68	UMAG_02537	-0.208488	2	-0.139567	0	-0.174027	1	NA
69	UMAG_02611	0.0700001	1	-0.561452	1	-0.245726	1	NA
70	UMAG_02853	-0.783928	2	0.400636	0	-0.191646	1	NA
71	UMAG_03223	-0.358963	1	-0.102897	1	-0.23093	1	NA
72	UMAG_03313	-1.04069	1	-0.241876	1	-0.641282	1	NA
73	UMAG_03586	-0.178713	1	-0.229478	1	-0.204096	1	NA
74	UMAG_03753	0.0101533	1	-0.111111	1	-0.0504786	1	NA
75	UMAG_03880	-0.184869	1	-0.0911852	1	-0.138027	1	NA
76	UMAG_04038	-0.247935	2	-0.0821742	0	-0.165055	1	NA
77	UMAG_04039	0.180358	1	0.197907	1	0.189133	1	NA
78	UMAG_04057	-0.22993	1	-0.219286	1	-0.224608	1	NA
79	UMAG_04084	-0.186589	1	-0.242425	1	-0.214507	1	NA
80	UMAG_04111	0.362215	0	-0.690695	2	-0.16424	1	NA
81	UMAG_04400	0.190881	0	-0.33248	2	-0.0707993	1	NA
82	UMAG_04696	0.439312	0	-0.215629	2	0.111841	1	NA
83	UMAG_05294	-0.304298	2	0.124649	0	-0.0898247	1	NA
84	UMAG_05299	-1.77056	2	0.501742	0	-0.634408	1	NA
85	UMAG_05310	0.445673	1	-0.346547	1	0.049563	1	NA
86	UMAG_05548	-0.0229915	1	-0.265258	1	-0.144125	1	NA
87	UMAG_05780	0.0852225	1	-0.278611	1	-0.0966943	1	NA
88	UMAG_05781	-0.0148606	1	-0.516576	1	-0.265718	1	NA
89	UMAG_06146	-0.130907	1	-0.193185	1	-0.162046	1	NA
90	UMAG_06158	-0.496432	2	0.0716682	0	-0.212382	1	NA
91	UMAG_06222	0.0778228	1	-0.54208	1	-0.232129	1	no effect on virulence	Schilling L, Matei A, Redkar A, Walbot V, Doehlemann G. Virulence of the maize smut Ustilago maydis is shaped by organ-specific effectors. Mol Plant Pathol. 2014;15(8):780-9. doi: 10.1111/mpp.12133. PubMed PMID: WOS:000342131900003.
92	UMAG_06223	-0.553657	2	0.140046	0	-0.206805	1	reduced	Schilling L, Matei A, Redkar A, Walbot V, Doehlemann G. Virulence of the maize smut Ustilago maydis is shaped by organ-specific effectors. Mol Plant Pathol. 2014;15(8):780-9. doi: 10.1111/mpp.12133. PubMed PMID: WOS:000342131900003.
93	UMAG_06428	-0.467489	2	-0.0981655	0	-0.282827	1	NA
94	UMAG_10024	-0.297281	2	0.13328	0	-0.0820005	1	NA
95	UMAG_10555	-0.225702	1	-0.212625	1	-0.219163	1	NA
96	UMAG_10640	-0.140319	1	-0.080491	1	-0.110405	1	NA
97	UMAG_10881	-0.498806	1	-1.4885	1	-0.99365	1	NA
98	UMAG_11193	-0.21431	1	-0.629672	1	-0.421991	1	NA
99	UMAG_11362	-0.630122	2	0.0609623	0	-0.28458	1	NA
100	UMAG_11403	-0.0509615	0	-0.937814	2	-0.494388	1	NA
101	UMAG_11417	0.242344	0	-0.340007	2	-0.0488316	1	NA
102	UMAG_11444	-0.278187	1	-0.550579	1	-0.414383	1	NA
103	UMAG_12302	0.00659623	1	-0.374081	1	-0.183742	1	NA
104	UMAG_12330	0.0768289	0	-0.291833	2	-0.107502	1	NA
105	UMAG_15020	0.281113	1	-1.08011	1	-0.399497	1	NA
106	UMAG_00054	-0.307667	1	-0.0276871	0	-0.167677	0.5	NA
107	UMAG_00081	0.194957	1	-0.173584	0	0.0106863	0.5	NA
108	UMAG_00159	-0.0923376	1	0.757614	0	0.332638	0.5	NA
109	UMAG_00793	-0.0597731	0	-0.093701	1	-0.0767371	0.5	NA
110	UMAG_00885	0.19645	1	-0.117006	0	0.0397219	0.5	NA
111	UMAG_01018	-0.0189459	0	-0.229574	1	-0.12426	0.5	NA
112	UMAG_01235	0.0236628	0	0.0916238	1	0.0576433	0.5	NA
113	UMAG_01237	-0.345829	1	0.252803	0	-0.0465131	0.5	NA
114	UMAG_01238	-0.279155	1	0.221834	0	-0.0286604	0.5	NA
115	UMAG_01239	-0.141295	1	0.446704	0	0.152705	0.5	NA
116	UMAG_01553	-1.63889	1	0.224921	0	-0.706984	0.5	NA
117	UMAG_01779	-0.633233	1	-0.377159	0	-0.505196	0.5	NA
118	UMAG_01858	0.400262	0	-0.0858313	1	0.157215	0.5	NA
119	UMAG_02135	0.106029	0	-0.235508	1	-0.0647394	0.5	NA
120	UMAG_02137	-0.645223	1	-0.306225	0	-0.475724	0.5	NA
121	UMAG_02193	0.0137567	0	-0.228834	1	-0.107539	0.5	NA
122	UMAG_02243	0.125959	0	-0.264509	1	-0.0692752	0.5	NA
123	UMAG_02294	0.15593	0	-0.311572	1	-0.0778207	0.5	NA
124	UMAG_02295	-0.0341989	1	0.132338	0	0.0490693	0.5	NA
125	UMAG_02297	-0.424459	1	0.337231	0	-0.0436137	0.5	NA
126	UMAG_02430	0.136777	0	-0.0343964	1	0.0511902	0.5	NA
127	UMAG_02826	0.0356392	1	0.148202	0	0.0919208	0.5	NA
128	UMAG_03112	0.296642	1	-0.214906	0	0.0408683	0.5	NA
129	UMAG_03382	0.0857856	0	0.0408428	1	0.0633142	0.5	NA
130	UMAG_03615	-0.0252644	1	-0.201886	0	-0.113575	0.5	NA
131	UMAG_03650	0.224873	0	-0.231545	1	-0.00333603	0.5	no reduction in seedling, but reduced in tassel	Schilling L, Matei A, Redkar A, Walbot V, Doehlemann G. Virulence of the maize smut Ustilago maydis is shaped by organ-specific effectors. Mol Plant Pathol. 2014;15(8):780-9. doi: 10.1111/mpp.12133. PubMed PMID: WOS:000342131900003.
132	UMAG_03747	-0.191422	1	-0.0678918	0	-0.129657	0.5	NA
133	UMAG_03748	-0.169512	1	-0.0722751	0	-0.120894	0.5	NA
134	UMAG_03750	0.455957	0	0.117608	1	0.286783	0.5	NA
135	UMAG_03751	-0.0352429	0	-0.407876	1	-0.221559	0.5	NA
136	UMAG_04096	-0.559405	1	NA	0	-0.559405	0.5	NA
137	UMAG_04114	-0.0853519	0	-0.15053	1	-0.117941	0.5	NA
138	UMAG_04145	0.101997	0	-0.158428	1	-0.0282152	0.5	NA
139	UMAG_04185	-0.0726329	1	0.179254	0	0.0533107	0.5	NA
140	UMAG_04282	0.496232	0	0.0475578	1	0.271895	0.5	NA
141	UMAG_04815	0.193084	1	-0.127144	0	0.0329701	0.5	NA
142	UMAG_05302	-0.163773	1	-0.177192	0	-0.170483	0.5	NA
143	UMAG_05308	-0.15112	1	0.264614	0	0.0567472	0.5	NA
144	UMAG_05641	0.149828	1	-0.124224	0	0.0128019	0.5	NA
145	UMAG_05731	NA	0	-0.150025	1	-0.150025	0.5	NA
146	UMAG_05733	0.309841	0	-0.0605379	1	0.124651	0.5	NA
147	UMAG_05861	0.293711	1	-0.0911752	0	0.101268	0.5	NA
148	UMAG_05931	0.124856	0	-0.135812	1	-0.00547799	0.5	NA
149	UMAG_05953	-0.175039	0	-0.0308562	1	-0.102948	0.5	NA
150	UMAG_10030	-0.145648	1	-0.111514	0	-0.128581	0.5	NA
151	UMAG_10076	-0.241692	1	0.146052	0	-0.04782	0.5	NA
152	UMAG_10557	0.0702679	1	0.0675163	0	0.0688921	0.5	NA
153	UMAG_10816	0.0101553	1	0.342882	0	0.176519	0.5	NA
154	UMAG_10972	-0.0330527	0	0.34121	1	0.154078	0.5	NA
155	UMAG_11062	0.110423	0	-0.141068	1	-0.0153226	0.5	NA
156	UMAG_11305	-0.174508	1	0.114755	0	-0.0298769	0.5	NA
157	UMAG_11377	0.123377	0	-0.000461881	1	0.0614574	0.5	NA
158	UMAG_11416	-0.225804	1	-0.198732	0	-0.212268	0.5	NA
159	UMAG_11586	-0.0708307	1	0.0208138	0	-0.0250084	0.5	NA
160	UMAG_11639	0.251762	0	0.12718	1	0.189471	0.5	NA
